# Supplementary material for: Time-dependent Glucocorticoid-Induced Transcriptomic Changes in Human Trabecular Meshwork and Schlemm’s Canal
Source: bioRxiv. 2026 Jan 1:2025.12.31.696882. Preprint. [Version 1] doi: 10.64898/2025.12.31.696882 (PMC12776393; doi:10.64898/2025.12.31.696882)
Supplement: Supplement 1 [file media-1.xlsx]

## Sheet: SuppTable3_TM2Days_HighConfDEGs
ID	symbol	chr	start	end	log2FoldChange_TM_2Days	padj_TM_2Days	significantly_colocalizing_esGenes_GWAS_Trait_Locus_rsid	GWAS_Trait_rsid	List_of_significantly_colocalizing_e/sGenes_with_direction_of_effect(eCAVIAR)	List_of_significantly_colocalizing_e/sGenes_with_direction_of_effect(ENLOC)	List_of_significantly_colocalizing_eGenes_with_direction_of_effect_IOP_eCAVIAR	same_or_opposite_direction_LFC_with_direction_of_effect_IOP_eCAVIAR	List_of_significantly_colocalizing_eGenes_with_direction_of_effect_POAG_eCAVIAR	same_or_opposite_direction_LFC_with_direction_of_effect_POAG_eCAVIAR	List_of_significantly_colocalizing_eGenes_with_direction_of_effect_IOP_ENLOC	same_or_opposite_direction_LFC_with_direction_of_effect_IOP_ENLOC	List_of_significantly_colocalizing_eGenes_with_direction_of_effect_POAG_ENLOC	same_or_opposite_direction_LFC_with_direction_of_effect_POAG_ENLOC	log2FoldChange_SCE_2Days	padj_SCE_2Days	same_or_opposite_direction_LFC_With_SCE_TM_2Days	Significant(YES|NO)	log2FoldChange_TM_6Hrs	padj_TM_6Hrs	same_or_opposite_direction_LFC_With_TM_2Days_with_TM_6Hrs	Significant(YES|NO)	log2FoldChange_SCE_6Hrs	padj_SCE_6Hrs	same_or_opposite_direction_LFC_With_TM_2Days_with_SCE_6Hrs	Significant(YES|NO)	log2FoldChange_TM_1Hr	padj_TM_1Hr	same_or_opposite_direction_LFC_With_TM_2Days_with_TM_1Hr	Significant(YES|NO)	log2FoldChange_SCE_1Hr	padj_SCE_1Hr	same_or_opposite_direction_LFC_With_TM_2Days_with_SCE_1Hr	Significant(YES|NO)	GWAS(250KB)_Var_IOP(Var_RSID|GWAS_Var_Genes|GWAS_Var_Pos_GRCh37|DEG_POS|DISEASE/TRAIT)|DEG_ABS_DIST|Gene(S/E)	GWAS(250KB)_Var_POAGCA(Var_RSID|GWAS_Var_Genes|GWAS_Var_Pos_GRCh37|DEG_POS|DISEASE/TRAIT)|DEG_ABS_DIST|Gene(S/E)	List_of_significantly_colocalizing_e/sGenes_with_direction_of_effect(eCAVIAR)	List_of_significantly_colocalizing_e/sGenes_with_direction_of_effect(eCAVIAR)	Enriched_Biological_Pathways	Enriched_Human_Phenotype_Ontology	Enriched_Hallmark_Gene_Set	Enriched_Gene_Ontology
ENSG00000096060	FKBP5	6	35541362	35696360	2.13334	6.90401e-53	NO_POAG_IOP_Annotations	NA	NA	NA	NA	NA	NA	NA	NA	NA	NA	NA	3.74777	1.42633e-179	S	YES	3.65049	3.44101e-73	S	YES	3.19569	8.10496e-296	S	YES	-0.013089	0.999988	O	NO	-0.0430875	0.999972	O	NO	NA	NA	NA	NA	REAC:R-HSA-162582|Signal Transduction|0.000311904	NA	M5906|HALLMARK ESTROGEN RESPONSE EARLY|3.53183169791957e-16;M5908|HALLMARK ANDROGEN RESPONSE|1.84501541917947e-07	GO:CC|extracellular region|2.01E-30
ENSG00000146072	TNFRSF21	6	47199268	47277641	1.48673	1.19328e-39	NO_POAG_IOP_Annotations	NA	NA	NA	NA	NA	NA	NA	NA	NA	NA	NA	2.35951	1.36442e-55	S	YES	0.806301	0.00806835	S	YES	1.00514	0.000757174	S	YES	0.0723958	0.999988	S	NO	-0.186906	0.999972	O	NO	NA	NA	NA	NA	KEGG:04060|Cytokine-cytokine receptor interaction|0.006485927	NA	M5947|HALLMARK IL2 STAT5 SIGNALING|4.13047501990161e-09	GO:CC|cell periphery|2.94E-51
ENSG00000179094	PER1	17	8043790	8059824	1.84911	8.61384e-33	NO_POAG_IOP_Annotations	NA	NA	NA	NA	NA	NA	NA	NA	NA	NA	NA	1.61804	5.18825e-40	S	YES	1.98362	5.73637e-12	S	YES	3.23743	5.48079e-172	S	YES	1.78614	7.20782e-41	S	YES	0.865399	0.463192	S	NO	NA	NA	NA	NA	REAC:R-HSA-162582|Signal Transduction|0.000311904;REAC:R-HSA-500792|GPCR ligand binding|0.007845087;REAC:R-HSA-375276|Peptide ligand-binding receptors|0.013064562;REAC:R-HSA-373076|Class A/1 (Rhodopsin-like receptors)|0.019338834;REAC:R-HSA-372790|Signaling by GPCR|0.024957312;KEGG:04713|Circadian entrainment|0.046935137	NA	M5890|HALLMARK TNFA SIGNALING VIA NFKB|4.5081670454146e-24;M5906|HALLMARK ESTROGEN RESPONSE EARLY|3.53183169791957e-16	GO:CC|cell periphery|2.94E-51
ENSG00000249307	LINC01088	4	79892902	80229952	3.69488	2.33007e-27	NO_POAG_IOP_Annotations	NA	NA	NA	NA	NA	NA	NA	NA	NA	NA	NA	3.44364	1.72707e-13	S	YES	NA	NA	NA	NA	NA	NA	NA	NA	NA	NA	NA	NA	NA	NA	NA	NA	NA	NA	NA	NA	NA	NA	NA	NA
ENSG00000168309	FAM107A	3	58549844	58613337	2.01541	2.49726e-27	NO_POAG_IOP_Annotations	NA	NA	NA	NA	NA	NA	NA	NA	NA	NA	NA	4.64899	0	S	YES	1.55583	0.999628	S	NO	3.88833	8.49147e-16	S	YES	NA	NA	NA	NA	0.513022	0.999972	S	NO	NA	NA	NA	NA	NA	NA	NA	GO:CC|cell periphery|2.94E-51
ENSG00000164484	TMEM200A	6	130686879	130764208	-1.10217	5.04725e-26	NO_POAG_IOP_Annotations	NA	NA	NA	NA	NA	NA	NA	NA	NA	NA	NA	-0.673816	3.5529e-09	S	YES	-1.02507	5.7799e-08	S	YES	-1.74299	5.60508e-26	S	YES	-0.0608158	0.999988	S	NO	-0.047028	0.999972	S	NO	NA	NA	NA	NA	NA	NA	NA	GO:CC|membrane|2.85E-10
ENSG00000138356	AOX1	2	201450591	201541787	1.3602	7.30061e-26	NO_POAG_IOP_Annotations	NA	NA	NA	NA	NA	NA	NA	NA	NA	NA	NA	2.29636	1.07853e-92	S	YES	0.977639	3.35433e-06	S	YES	1.09584	2.36039e-06	S	YES	-0.0846644	0.999988	O	NO	-0.0452993	0.999972	O	NO	NA	NA	NA	NA	NA	NA	M5934|HALLMARK XENOBIOTIC METABOLISM|5.90201080171844e-05	GO:CC|extracellular region|2.01E-30
ENSG00000143127	ITGA10	1	145524891	145543868	1.54203	3.31539e-25	NO_POAG_IOP_Annotations	NA	NA	NA	NA	NA	NA	NA	NA	NA	NA	NA	3.6943	2.5144e-40	S	YES	0.609186	0.999628	S	NO	2.14607	4.00134e-09	S	YES	-0.155459	0.999988	O	NO	NA	NA	NA	NA	NA	NA	NA	NA	REAC:R-HSA-1474244|Extracellular matrix organization|6.37E-07;KEGG:04512|ECM-receptor interaction|9.23851E-05;KEGG:04151|PI3K-Akt signaling pathway|0.001149966;KEGG:05410|Hypertrophic cardiomyopathy|0.002609219;KEGG:04510|Focal adhesion|0.0041565;KEGG:05414|Dilated cardiomyopathy|0.006485927;KEGG:05412|Arrhythmogenic right ventricular cardiomyopathy|0.012035765;KEGG:05165|Human papillomavirus inf…	NA	M5915|HALLMARK APICAL JUNCTION|5.18800038928961e-05	GO:CC|cell periphery|2.94E-51
ENSG00000099998	GGT5	22	24615622	24641110	1.62526	1.39372e-23	NO_POAG_IOP_Annotations	NA	NA	NA	NA	NA	NA	NA	NA	NA	NA	NA	1.4316	2.08099e-38	S	YES	0.0426051	0.999628	S	NO	0.439067	0.0011124	S	YES	0.712951	0.999988	S	NO	-0.0360749	0.999972	O	NO	NA	NA	NA	NA	KEGG:00590|Arachidonic acid metabolism|0.04888705	NA	NA	GO:CC|cell periphery|2.94E-51
ENSG00000101825	MXRA5	X	3226606	3264682	-2.14119	2.84701e-23	NO_POAG_IOP_Annotations	NA	NA	NA	NA	NA	NA	NA	NA	NA	NA	NA	-2.15297	3.42417e-07	S	YES	-0.180717	0.999628	S	NO	-0.213365	0.00131938	S	YES	-0.0657079	0.999988	S	NO	0.155348	0.999972	O	NO	NA	rs12846405|MXRA5|3329593|POAG_cross-ancestry|3226606|102987|GS	NA	NA	NA	NA	M5930|HALLMARK EPITHELIAL MESENCHYMAL TRANSITION|2.88403150312661e-32	GO:CC|cell periphery|2.94E-51
ENSG00000071242	RPS6KA2	6	166822852	167319939	1.26375	1.0953e-22	NO_POAG_IOP_Annotations	NA	NA	NA	NA	NA	NA	NA	NA	NA	NA	NA	0.535351	1.363e-06	S	YES	0.466738	0.203385	S	NO	0.331474	5.73147e-08	S	YES	0.00477952	0.999988	S	NO	0.00115601	0.999972	S	NO	NA	NA	NA	NA	REAC:R-HSA-162582|Signal Transduction|0.000311904;KEGG:04931|Insulin resistance|0.002711983;REAC:R-HSA-372790|Signaling by GPCR|0.024957312;KEGG:04010|MAPK signaling pathway|0.039911656;REAC:R-HSA-449147|Signaling by Interleukins|0.047620584	NA	M5906|HALLMARK ESTROGEN RESPONSE EARLY|3.53183169791957e-16	GO:BP|multicellular organismal process|2.06E-33
ENSG00000103710	RASL12	15	65345679	65369028	3.61899	1.64e-22	NO_POAG_IOP_Annotations	NA	NA	NA	NA	NA	NA	NA	NA	NA	NA	NA	NA	NA	NA	NA	1.99446	0.92809	S	NO	-0.770811	0.48905	O	NO	NA	NA	NA	NA	NA	NA	NA	NA	NA	NA	NA	NA	NA	NA	NA	NA
ENSG00000111859	NEDD9	6	11183531	11382581	1.76414	3.94191e-22	NO_POAG_IOP_Annotations	NA	NA	NA	NA	NA	NA	NA	NA	NA	NA	NA	0.462912	0.00507614	S	YES	1.60637	1.95085e-20	S	YES	0.298713	0.00341255	S	YES	0.711126	0.0493531	S	YES	0.0733778	0.999972	S	NO	NA	NA	NA	NA	NA	NA	M5902|HALLMARK APOPTOSIS|1.54170045294956e-09;M5893|HALLMARK MITOTIC SPINDLE|5.84790084144481e-05	GO:CC|cell periphery|2.94E-51
ENSG00000174306	ZHX3	20	39807088	39946312	1.08995	2.6005e-21	NO_POAG_IOP_Annotations	NA	NA	NA	NA	NA	NA	NA	NA	NA	NA	NA	1.08766	1.65912e-27	S	YES	0.841616	0.000309913	S	YES	0.588521	8.78105e-21	S	YES	0.00606093	0.999988	S	NO	0.0430854	0.999972	S	NO	NA	NA	NA	NA	NA	NA	NA	GO:BP|multicellular organismal process|2.06E-33
ENSG00000119681	LTBP2	14	74964873	75079306	1.19172	4.76519e-21	IOP|rs74384554|chr14:74964903:C:T|eQTL;POAG_cross-ancestry|rs754458|chr14:75084829:G:A|eQTL	IOP|rs74384554;POAG|rs754458	IOP|rs74384554|e[2-];POAGcross-ancestry|rs754458|e[3-]	NA	e[2-]	O	e[3-]	O	NA	NA	NA	NA	NA	NA	NA	NA	0.24591	0.999628	S	NO	0.062023	0.482776	S	NO	0.0161845	0.999988	S	NO	-0.0736397	0.999972	O	NO	rs74384554|LTBP2|74964903|IOP_UKBB|74964873|30|GS	rs754458|LTBP2|75084829|POAG_cross-ancestry|74964873|119956|GS	MTAG_EUR|rs73294447|e[2-];MTAG_EUR|rs754634|e[2-]	MTAG_Cross-ancestry|rs73294447|e[3-];MTAG_Cross-ancestry|rs754458|e[3-]	NA	NA	NA	NA
ENSG00000144810	COL8A1	3	99357319	99518070	0.93802	7.37897e-21	NO_POAG_IOP_Annotations	NA	NA	NA	NA	NA	NA	NA	NA	NA	NA	NA	1.54186	0.00205573	S	YES	0.425589	0.146154	S	NO	0.348614	4.933e-09	S	YES	0.0464648	0.999988	S	NO	0.0375509	0.999972	S	NO	NA	NA	NA	MTAG_Cross-ancestry|rs1513313|e[2-]	REAC:R-HSA-1474244|Extracellular matrix organization|6.37E-07;KEGG:04974|Protein digestion and absorption|0.006485927;REAC:R-HSA-1474290|Collagen formation|0.006562753;REAC:R-HSA-1442490|Collagen degradation|0.030591108;REAC:R-HSA-1650814|Collagen biosynthesis and modifying enzymes|0.031376663;REAC:R-HSA-1474228|Degradation of the extracellular matrix|0.035019498	NA	NA	GO:CC|cell periphery|2.94E-51
ENSG00000070404	FSTL3	19	676392	683385	1.4274	2.55233e-20	NO_POAG_IOP_Annotations	NA	NA	NA	NA	NA	NA	NA	NA	NA	NA	NA	0.67833	1.6221e-08	S	YES	0.374809	0.687508	S	NO	0.390911	7.66965e-08	S	YES	-0.0443284	0.999988	O	NO	-0.134939	0.999972	O	NO	NA	NA	NA	NA	REAC:R-HSA-381426|Regulation of Insulin-like Growth Factor (IGF) transport and uptake by Insulin-like Growth Factor Binding Proteins (IGFBPs)|9.38355E-05;REAC:R-HSA-162582|Signal Transduction|0.000311904;REAC:R-HSA-8957275|Post-translational protein phosphorylation|0.005252634;REAC:R-HSA-2473224|Antagonism of Activin by Follistatin|0.030591108	NA	M5930|HALLMARK EPITHELIAL MESENCHYMAL TRANSITION|2.88403150312661e-32	GO:BP|multicellular organismal process|2.06E-33
ENSG00000253368	TRNP1	1	27320198	27327389	1.48945	5.70384e-20	NO_POAG_IOP_Annotations	NA	NA	NA	NA	NA	NA	NA	NA	NA	NA	NA	1.38144	6.00259e-31	S	YES	0.663462	0.115232	S	NO	0.650962	5.65136e-18	S	YES	0.0473204	0.999988	S	NO	0.101384	0.999972	S	NO	NA	rs13049669|TRNP1|27216839|POAG_cross-ancestry|27320198|103359|GS	NA	NA	NA	NA	NA	GO:BP|multicellular organismal process|2.06E-33
ENSG00000120899	PTK2B	8	27168999	27316903	1.53033	2.96447e-19	NO_POAG_IOP_Annotations	NA	NA	NA	NA	NA	NA	NA	NA	NA	NA	NA	1.55814	5.41757e-52	S	YES	1.95011	1.39971e-25	S	YES	2.38088	2.93755e-121	S	YES	-0.0959796	0.999988	O	NO	-0.0558441	0.999972	O	NO	NA	NA	NA	NA	REAC:R-HSA-162582|Signal Transduction|0.000311904;REAC:R-HSA-449147|Signaling by Interleukins|0.047620584	NA	M5908|HALLMARK ANDROGEN RESPONSE|1.84501541917947e-07	GO:CC|cell periphery|2.94E-51
ENSG00000139289	PHLDA1	12	76419227	76427712	-1.02206	2.99711e-19	NO_POAG_IOP_Annotations	NA	NA	NA	NA	NA	NA	NA	NA	NA	NA	NA	NA	NA	NA	NA	-0.349576	0.623163	S	NO	-0.452794	1.76401e-08	S	YES	0.00292478	0.999988	O	NO	0.450062	0.169961	O	NO	NA	NA	NA	NA	NA	NA	NA	NA
ENSG00000106123	EPHB6	7	142552792	142568847	1.0421	5.57658e-19	NO_POAG_IOP_Annotations	NA	NA	NA	NA	NA	NA	NA	NA	NA	NA	NA	0.675765	3.77477e-10	S	YES	0.418828	0.967488	S	NO	0.532233	1.46209e-10	S	YES	0.0822434	0.999988	S	NO	-0.0893803	0.999972	O	NO	NA	NA	NA	NA	KEGG:04360|Axon guidance|0.034783581	NA	NA	GO:CC|cell periphery|2.94E-51
ENSG00000137880	GCHFR	15	41056218	41059906	1.83595	7.14661e-19	NO_POAG_IOP_Annotations	NA	NA	NA	NA	NA	NA	NA	NA	NA	NA	NA	1.42181	1.21513e-07	S	YES	0.878458	0.999628	S	NO	0.306248	0.591428	S	NO	0.341665	0.999988	S	NO	-0.0195665	0.999972	O	NO	NA	NA	NA	NA	NA	NA	NA	GO:BP|regulation of biological quality|1.38E-17
ENSG00000172020	GAP43	3	115342171	115440337	-2.34208	4.21667e-18	NO_POAG_IOP_Annotations	NA	NA	NA	NA	NA	NA	NA	NA	NA	NA	NA	-2.77509	4.88112e-15	S	YES	-0.1568	0.999628	S	NO	-0.712698	0.00293097	S	YES	-0.125145	0.999988	S	NO	-0.624961	0.999972	S	NO	NA	NA	NA	NA	NA	NA	NA	GO:CC|cell periphery|2.94E-51
ENSG00000134363	FST	5	52776239	52782964	-1.33401	5.21832e-18	NO_POAG_IOP_Annotations	NA	NA	NA	NA	NA	NA	NA	NA	NA	NA	NA	-1.31338	4.89252e-23	S	YES	-1.58643	0.378667	S	NO	-1.76561	3.61118e-07	S	YES	-0.165232	0.999988	S	NO	-0.155175	0.999972	S	NO	NA	NA	NA	NA	REAC:R-HSA-381426|Regulation of Insulin-like Growth Factor (IGF) transport and uptake by Insulin-like Growth Factor Binding Proteins (IGFBPs)|9.38355E-05;REAC:R-HSA-162582|Signal Transduction|0.000311904;REAC:R-HSA-8957275|Post-translational protein phosphorylation|0.005252634;KEGG:04350|TGF-beta signaling pathway|0.006410439;REAC:R-HSA-2473224|Antagonism of Activin by Follistatin|0.030591108	NA	M5930|HALLMARK EPITHELIAL MESENCHYMAL TRANSITION|2.88403150312661e-32;M5909|HALLMARK MYOGENESIS|4.85288500162121e-05	GO:BP|multicellular organismal process|2.06E-33
ENSG00000168405	CMAHP	6	25081548	25166793	1.1504	3.6221e-17	NO_POAG_IOP_Annotations	NA	NA	NA	NA	NA	NA	NA	NA	NA	NA	NA	0.49878	0.00706139	S	YES	0.462686	0.992834	S	NO	0.119797	0.610567	S	NO	0.20087	0.999988	S	NO	0.0361481	0.999972	S	NO	NA	NA	NA	NA	NA	NA	NA	NA
ENSG00000175662	TOM1L2	17	17746828	17875736	0.934193	8.48785e-17	NO_POAG_IOP_Annotations	NA	NA	NA	NA	NA	NA	NA	NA	NA	NA	NA	NA	NA	NA	NA	0.601128	0.0270655	S	YES	0.474451	3.51563e-08	S	YES	0.00690141	0.999988	S	NO	0.00390643	0.999972	S	NO	NA	NA	NA	NA	NA	NA	NA	NA
ENSG00000117425	PTCH2	1	45285516	45308735	-1.43721	2.77081e-16	NO_POAG_IOP_Annotations	NA	NA	NA	NA	NA	NA	NA	NA	NA	NA	NA	-1.8009	5.33654e-14	S	YES	NA	NA	NA	NA	0.701538	0.999963	O	NO	0.0928082	0.999988	O	NO	-0.0400792	0.999972	S	NO	rs10838455|PTCH2|45379774|IOP_UKBB|45285516|94258|GS	NA	NA	NA	REAC:R-HSA-162582|Signal Transduction|0.000311904;KEGG:05200|Pathways in cancer|0.000505001;REAC:R-HSA-500792|GPCR ligand binding|0.007845087;REAC:R-HSA-372790|Signaling by GPCR|0.024957312;KEGG:05217|Basal cell carcinoma|0.030027967	HP:0000006|Autosomal dominant inheritance|0.029676975	NA	GO:CC|cell periphery|2.94E-51
ENSG00000110042	DTX4	11	58938903	58976060	1.13879	2.5839e-15	NO_POAG_IOP_Annotations	NA	NA	NA	NA	NA	NA	NA	NA	NA	NA	NA	0.769317	0.001175	S	YES	0.491042	0.999628	S	NO	0.57284	0.0236926	S	YES	-0.123063	0.999988	O	NO	-0.0313215	0.999972	O	NO	NA	NA	NA	NA	REAC:R-HSA-162582|Signal Transduction|0.000311904	NA	NA	GO:BP|multicellular organismal process|2.06E-33
ENSG00000119138	KLF9	9	72999503	73029540	0.924433	3.83271e-15	NO_POAG_IOP_Annotations	NA	NA	NA	NA	NA	NA	NA	NA	NA	NA	NA	1.19577	7.7968e-32	S	YES	0.884591	0.00244013	S	YES	1.11984	1.11872e-06	S	YES	0.364634	0.00282096	S	YES	0.556838	1.4549e-06	S	YES	NA	NA	NA	NA	NA	NA	M5890|HALLMARK TNFA SIGNALING VIA NFKB|4.5081670454146e-24	GO:CC|cell periphery|2.94E-51
ENSG00000189058	APOD	3	195295573	195311076	1.18551	3.83271e-15	NO_POAG_IOP_Annotations	NA	NA	NA	NA	NA	NA	NA	NA	NA	NA	NA	2.71166	2.17014e-165	S	YES	-0.182333	0.999628	O	NO	0.463	0.352056	S	NO	-0.291504	0.999988	O	NO	-0.0419053	0.999972	O	NO	NA	NA	NA	NA	REAC:R-HSA-162582|Signal Transduction|0.000311904	NA	M5953|HALLMARK KRAS SIGNALING UP|4.34510224171571e-09;M5909|HALLMARK MYOGENESIS|4.85288500162121e-05	GO:BP|multicellular organismal process|2.06E-33
ENSG00000133142	TCEAL4	X	102831159	102842657	0.970578	6.52953e-15	NO_POAG_IOP_Annotations	NA	NA	NA	NA	NA	NA	NA	NA	NA	NA	NA	1.60039	7.5301e-64	S	YES	0.366729	0.761134	S	NO	0.312684	5.79944e-07	S	YES	-0.00670599	0.999988	O	NO	0.0557602	0.999972	S	NO	NA	NA	NA	NA	NA	NA	NA	GO:MF|protein domain specific binding|0.033261867
ENSG00000158246	FAM46B	1	27331511	27339327	1.69816	1.34422e-14	NO_POAG_IOP_Annotations	NA	NA	NA	NA	NA	NA	NA	NA	NA	NA	NA	1.57455	2.42838e-12	S	YES	2.29092	6.76056e-05	S	YES	1.62993	2.99388e-12	S	YES	0.736028	0.642395	S	NO	1.12743	0.999972	S	NO	NA	rs13049669|FAM46B|27216839|POAG_cross-ancestry|27331511|114672|GS	NA	NA	NA	NA	NA	GO:BP|positive regulation of biological process|5.83E-21
ENSG00000136436	CALCOCO2	17	46908350	46943884	0.868062	3.34418e-14	NO_POAG_IOP_Annotations	NA	NA	NA	NA	NA	NA	NA	NA	NA	NA	NA	0.920552	3.42334e-20	S	YES	0.537694	0.159242	S	NO	0.421185	1.19435e-08	S	YES	-0.0234339	0.999988	O	NO	0.0130742	0.999972	S	NO	NA	NA	NA	NA	NA	NA	NA	GO:BP|response to stimulus|7.64E-27
ENSG00000158445	KCNB1	20	47980414	48099184	2.32924	3.95855e-14	NO_POAG_IOP_Annotations	NA	NA	NA	NA	NA	NA	NA	NA	NA	NA	NA	NA	NA	NA	NA	3.97851	2.4565e-12	S	YES	0.833021	0.0280422	S	YES	NA	NA	NA	NA	-0.44256	0.999972	O	NO	NA	NA	NA	NA	NA	NA	NA	NA
ENSG00000164483	SAMD3	6	130465460	130686570	-1.43499	4.7568e-14	NO_POAG_IOP_Annotations	NA	NA	NA	NA	NA	NA	NA	NA	NA	NA	NA	-1.36302	0.00442484	S	YES	-0.35759	0.999628	S	NO	-1.12163	0.00810606	S	YES	-0.0974705	0.999988	S	NO	0.00489651	0.999972	O	NO	NA	NA	NA	NA	NA	NA	NA	NA
ENSG00000133816	MICAL2	11	12115543	12285334	1.06933	5.71544e-14	NO_POAG_IOP_Annotations	NA	NA	NA	NA	NA	NA	NA	NA	NA	NA	NA	NA	NA	NA	NA	0.498466	0.452701	S	NO	-0.278002	3.6826e-06	O	YES	-0.09601	0.999988	O	NO	0.0424026	0.999972	S	NO	NA	NA	NA	NA	NA	NA	NA	NA
ENSG00000135821	GLUL	1	182350839	182361341	1.00255	9.28752e-14	NO_POAG_IOP_Annotations	NA	NA	NA	NA	NA	NA	NA	NA	NA	NA	NA	2.28915	1.00984e-115	S	YES	1.93295	0.149943	S	NO	2.41072	0	S	YES	0.318357	0.999988	S	NO	0.696053	2.08822e-10	S	YES	NA	NA	NA	NA	REAC:R-HSA-112313|Neurotransmitter uptake and metabolism In glial cells|0.030591108;REAC:R-HSA-210455|Astrocytic Glutamate-Glutamine Uptake And Metabolism|0.030591108	NA	NA	GO:CC|cell periphery|2.94E-51
ENSG00000120708	TGFBI	5	135364584	135399507	-0.842948	1.10291e-13	NO_POAG_IOP_Annotations	NA	NA	NA	NA	NA	NA	NA	NA	NA	NA	NA	-1.31501	5.5592e-38	S	YES	-0.0398322	0.999628	S	NO	-0.0418802	0.756944	S	NO	-0.269961	0.369655	S	NO	-0.00399055	0.999972	S	NO	NA	NA	NA	NA	NA	HP:0000006|Autosomal dominant inheritance|0.029676975	M5930|HALLMARK EPITHELIAL MESENCHYMAL TRANSITION|2.88403150312661e-32;M5891|HALLMARK HYPOXIA|3.78442584717093e-19;M5915|HALLMARK APICAL JUNCTION|5.18800038928961e-05	GO:CC|cell periphery|2.94E-51
ENSG00000104435	STMN2	8	80523049	80578410	-1.53533	4.08827e-13	NO_POAG_IOP_Annotations	NA	NA	NA	NA	NA	NA	NA	NA	NA	NA	NA	NA	NA	NA	NA	-0.187913	0.999628	S	NO	-0.451036	0.775353	S	NO	0.0263135	0.999988	O	NO	-0.304818	0.999972	S	NO	NA	NA	NA	NA	NA	NA	NA	NA
ENSG00000113361	CDH6	5	31193857	31329253	-0.761727	5.23011e-13	NO_POAG_IOP_Annotations	NA	NA	NA	NA	NA	NA	NA	NA	NA	NA	NA	-0.848353	1.44711e-10	S	YES	-0.123774	0.999628	S	NO	-0.969685	1.92827e-49	S	YES	0.00352643	0.999988	O	NO	0.0362761	0.999972	O	NO	NA	NA	NA	NA	NA	NA	M5930|HALLMARK EPITHELIAL MESENCHYMAL TRANSITION|2.88403150312661e-32;M5915|HALLMARK APICAL JUNCTION|5.18800038928961e-05	GO:CC|cell periphery|2.94E-51
ENSG00000138650	PCDH10	4	134070470	134129356	0.973454	5.58373e-13	NO_POAG_IOP_Annotations	NA	NA	NA	NA	NA	NA	NA	NA	NA	NA	NA	NA	NA	NA	NA	0.634119	0.0103644	S	YES	0.0221498	0.949053	S	NO	0.0636161	0.999988	S	NO	-0.11719	0.999972	O	NO	NA	NA	NA	NA	NA	NA	NA	NA
ENSG00000127083	OMD	9	95176527	95186743	0.96669	6.2586e-13	NO_POAG_IOP_Annotations	NA	NA	NA	NA	NA	NA	NA	NA	NA	NA	NA	0.78648	9.80478e-10	S	YES	0.465488	0.999628	S	NO	0.0253331	0.97507	S	NO	0.100281	0.999988	S	NO	0.0323771	0.999972	S	NO	NA	NA	NA	NA	REAC:R-HSA-3781865|Diseases of glycosylation|0.005252634;REAC:R-HSA-3560782|Diseases associated with glycosaminoglycan metabolism|0.006161845;REAC:R-HSA-1630316|Glycosaminoglycan metabolism|0.020758761;REAC:R-HSA-5668914|Diseases of metabolism|0.035019498	NA	M5905|HALLMARK ADIPOGENESIS|5.90201080171844e-05	GO:CC|cell periphery|2.94E-51
ENSG00000187123	LYPD6	2	150186499	150330662	1.09143	6.50568e-13	NO_POAG_IOP_Annotations	NA	NA	NA	NA	NA	NA	NA	NA	NA	NA	NA	NA	NA	NA	NA	0.708327	0.130355	S	NO	0.645644	6.04751e-07	S	YES	-0.00315607	0.999988	O	NO	-0.00656192	0.999972	O	NO	NA	NA	NA	NA	NA	NA	NA	NA
ENSG00000185070	FLRT2	14	85996488	86095034	-0.866618	7.72606e-13	NO_POAG_IOP_Annotations	NA	NA	NA	NA	NA	NA	NA	NA	NA	NA	NA	-0.340415	0.0144807	S	YES	-0.0671088	0.999628	S	NO	-0.0672457	0.852376	S	NO	-0.0188231	0.999988	S	NO	0.000446802	0.999972	O	NO	NA	NA	NA	NA	REAC:R-HSA-162582|Signal Transduction|0.000311904	NA	NA	GO:CC|cell periphery|2.94E-51
ENSG00000136824	SMC2	9	106856541	106903698	-0.849946	1.00993e-12	NO_POAG_IOP_Annotations	NA	NA	NA	NA	NA	NA	NA	NA	NA	NA	NA	NA	NA	NA	NA	-0.189162	0.999628	S	NO	-0.273176	0.00269401	S	YES	-0.0465762	0.999988	S	NO	0.108507	0.999972	O	NO	NA	NA	NA	NA	NA	NA	NA	NA
ENSG00000162407	PPAP2B	1	56960419	57110974	1.07874	1.27791e-12	NO_POAG_IOP_Annotations	NA	NA	NA	NA	NA	NA	NA	NA	NA	NA	NA	0.512376	3.13995e-07	S	YES	0.801987	3.85406e-05	S	YES	0.617669	0.0013032	S	YES	-0.0397561	0.999988	O	NO	0.00770867	0.999972	S	NO	rs28575268|PPAP2B|57062618|IOP_UKBB|56960419|102199|GS	NA	NA	NA	NA	NA	NA	GO:CC|cell periphery|2.94E-51
ENSG00000116133	DHCR24	1	55315306	55352891	0.747159	1.53017e-12	NO_POAG_IOP_Annotations	NA	NA	NA	NA	NA	NA	NA	NA	NA	NA	NA	1.09314	7.49579e-30	S	YES	0.388623	0.295068	S	NO	0.581526	9.5733e-32	S	YES	-0.0542252	0.999988	O	NO	0.010144	0.999972	S	NO	rs7936821|DHCR24|55085501|IOP_UKBB|55315306|229805|GS	NA	NA	NA	NA	NA	M5924|HALLMARK MTORC1 SIGNALING|3.98107170553497e-08;M5908|HALLMARK ANDROGEN RESPONSE|1.84501541917947e-07	GO:BP|multicellular organismal process|2.06E-33
ENSG00000137266	SLC22A23	6	3269196	3457256	1.30848	3.16337e-12	NO_POAG_IOP_Annotations	NA	NA	NA	NA	NA	NA	NA	NA	NA	NA	NA	NA	NA	NA	NA	0.472116	0.999628	S	NO	-1.0689	2.67243e-47	O	YES	-0.0309878	0.999988	O	NO	-0.143662	0.999972	O	NO	NA	NA	NA	NA	NA	NA	NA	NA
ENSG00000138166	DUSP5	10	112257596	112271302	0.915479	3.16337e-12	NO_POAG_IOP_Annotations	NA	NA	NA	NA	NA	NA	NA	NA	NA	NA	NA	1.34609	4.32205e-16	S	YES	1.30722	1.72922e-11	S	YES	1.10973	1.31129e-19	S	YES	0.37096	0.000575101	S	YES	0.9288	1.0906e-17	S	YES	NA	NA	NA	NA	REAC:R-HSA-162582|Signal Transduction|0.000311904;KEGG:04010|MAPK signaling pathway|0.039911656	NA	M5890|HALLMARK TNFA SIGNALING VIA NFKB|4.5081670454146e-24;M5921|HALLMARK COMPLEMENT|4.85288500162121e-05	GO:BP|multicellular organismal process|2.06E-33
ENSG00000111319	SCNN1A	12	6456009	6486896	2.20359	3.16337e-12	NO_POAG_IOP_Annotations	NA	NA	NA	NA	NA	NA	NA	NA	NA	NA	NA	NA	NA	NA	NA	0.754549	0.999628	S	NO	0.205734	0.825467	S	NO	0.392989	0.999988	S	NO	-0.134499	0.999972	O	NO	NA	NA	NA	NA	NA	NA	NA	NA
ENSG00000114251	WNT5A	3	55499743	55523973	1.34738	4.80043e-12	NO_POAG_IOP_Annotations	NA	NA	NA	NA	NA	NA	NA	NA	NA	NA	NA	0.762684	1.83306e-12	S	YES	1.43946	1.2608e-11	S	YES	0.462817	8.22841e-18	S	YES	0.154556	0.999988	S	NO	0.186096	0.999972	S	NO	NA	NA	NA	NA	REAC:R-HSA-162582|Signal Transduction|0.000311904;KEGG:05200|Pathways in cancer|0.000505001;KEGG:05205|Proteoglycans in cancer|0.000505001;REAC:R-HSA-500792|GPCR ligand binding|0.007845087;REAC:R-HSA-372790|Signaling by GPCR|0.024957312;KEGG:05217|Basal cell carcinoma|0.030027967;KEGG:04360|Axon guidance|0.034783581;KEGG:05165|Human papillomavirus infection|0.038244746	HP:0000006|Autosomal dominant inheritance|0.029676975	M5930|HALLMARK EPITHELIAL MESENCHYMAL TRANSITION|2.88403150312661e-32	GO:CC|cell periphery|2.94E-51
ENSG00000182667	NTM	11	131240373	132206716	-2.36577	5.18429e-12	NO_POAG_IOP_Annotations	NA	NA	NA	NA	NA	NA	NA	NA	NA	NA	NA	-1.2612	7.36231e-15	S	YES	0.149184	0.999628	O	NO	-0.196237	0.244508	S	NO	-0.503652	0.999988	S	NO	0.155415	0.999972	O	NO	NA	NA	NA	NA	NA	NA	M5930|HALLMARK EPITHELIAL MESENCHYMAL TRANSITION|2.88403150312661e-32	GO:CC|cell periphery|2.94E-51
ENSG00000151692	RNF144A	2	7057523	7208417	0.948623	1.36179e-11	NO_POAG_IOP_Annotations	NA	NA	NA	NA	NA	NA	NA	NA	NA	NA	NA	NA	NA	NA	NA	1.26891	0.0101382	S	YES	1.21121	0.00305512	S	YES	-0.0942761	0.999988	O	NO	-0.0484234	0.999972	O	NO	NA	NA	NA	NA	NA	NA	NA	NA
ENSG00000250305	KIAA1456	8	12803151	12889012	3.52523	2.47216e-11	NO_POAG_IOP_Annotations	NA	NA	NA	NA	NA	NA	NA	NA	NA	NA	NA	NA	NA	NA	NA	NA	NA	NA	NA	0.667756	0.00114555	S	YES	NA	NA	NA	NA	0.427517	0.999972	S	NO	NA	NA	NA	NA	NA	NA	NA	NA
ENSG00000108387	2025-09-04	17	56597611	56618179	1.92274	2.63254e-11	NO_POAG_IOP_Annotations	NA	NA	NA	NA	NA	NA	NA	NA	NA	NA	NA	1.0233	0.00361766	S	YES	NA	NA	NA	NA	0.580118	0.432077	S	NO	-0.533005	0.999988	O	NO	0.0788686	0.999972	S	NO	NA	NA	NA	NA	NA	NA	NA	GO:CC|cell periphery|2.94E-51
ENSG00000162692	VCAM1	1	101185298	101204601	-1.39901	2.71114e-11	POAG_cross-ancestry|rs12566440|chr1:101095202:G:A|eQTL;POAG_EUR|rs1577488|chr1:101078400:G:A|eQTL	POAG|rs12566440;POAG|rs1577488	POAGcross-ancestry|rs12566440|e[4-]	POAGEUR|rs1577488|e[1-]	NA	NA	e[4-]	S	NA	NA	e[1-]	S	NA	NA	NA	NA	-0.751602	0.0006036	S	YES	-1.50241	0.0054707	S	YES	0.0300375	0.999988	O	NO	0.111281	0.999972	O	NO	NA	rs1577488|VCAM1|101078400|POAG_EUR|101185298|106898|GS;rs12566440|VCAM1|101095202|POAG_cross-ancestry|101185298|90096|GS	MTAG_EUR|rs34202160|e[1-]	MTAG_Cross-ancestry|rs72977375|e[1+,4-]	NA	NA	NA	NA
ENSG00000143878	RHOB	2	20646835	20649200	0.910777	2.83917e-11	NO_POAG_IOP_Annotations	NA	NA	NA	NA	NA	NA	NA	NA	NA	NA	NA	0.339651	0.0220038	S	YES	0.747543	0.0371027	S	YES	0.155344	0.207138	S	NO	0.393667	9.78007e-05	S	YES	0.429284	0.00609473	S	YES	NA	NA	NA	NA	REAC:R-HSA-162582|Signal Transduction|0.000311904;REAC:R-HSA-372790|Signaling by GPCR|0.024957312;REAC:R-HSA-5625900|RHO GTPases activate CIT|0.03292715	HP:0000006|Autosomal dominant inheritance|0.029676975	M5930|HALLMARK EPITHELIAL MESENCHYMAL TRANSITION|2.88403150312661e-32;M5890|HALLMARK TNFA SIGNALING VIA NFKB|4.5081670454146e-24;M5906|HALLMARK ESTROGEN RESPONSE EARLY|3.53183169791957e-16;M5902|HALLMARK APOPTOSIS|1.54170045294956e-09;M5947|HALLMARK IL2 STAT5 SIGNALING|4.13047501990161e-09	GO:CC|cell periphery|2.94E-51
ENSG00000156804	FBXO32	8	124510129	124553446	0.953247	2.83917e-11	NO_POAG_IOP_Annotations	NA	NA	NA	NA	NA	NA	NA	NA	NA	NA	NA	0.967562	2.20627e-18	S	YES	1.00745	0.000182093	S	YES	0.82593	6.1079e-36	S	YES	-0.0530345	0.999988	O	NO	0.170013	0.999972	S	NO	rs62520913|FBXO32|124614322|IOP_UKBB|124510129|104193|GS	rs62521288|FBXO32|124554317|POAG_cross-ancestry|124510129|44188|GS	NA	NA	REAC:R-HSA-9614085|FOXO-mediated transcription|0.019036801;KEGG:04068|FoxO signaling pathway|0.02926481	NA	NA	GO:BP|multicellular organismal process|2.06E-33
ENSG00000058085	LAMC2	1	183155373	183214035	-1.20775	2.97167e-11	NO_POAG_IOP_Annotations	NA	NA	NA	NA	NA	NA	NA	NA	NA	NA	NA	NA	NA	NA	NA	-1.56689	0.652729	S	NO	-1.10684	0.00438285	S	YES	-0.0640374	0.999988	S	NO	0.124263	0.999972	O	NO	NA	NA	NA	NA	NA	NA	NA	NA
ENSG00000164761	TNFRSF11B	8	119935796	119964439	-1.26948	4.04159e-11	NO_POAG_IOP_Annotations	NA	NA	NA	NA	NA	NA	NA	NA	NA	NA	NA	-0.765411	5.49958e-11	S	YES	-1.38138	1.18104e-10	S	YES	-2.10965	1.6549e-05	S	YES	-0.0363262	0.999988	S	NO	-0.299914	0.3091	S	NO	NA	NA	NA	NA	KEGG:04060|Cytokine-cytokine receptor interaction|0.006485927	NA	M5930|HALLMARK EPITHELIAL MESENCHYMAL TRANSITION|2.88403150312661e-32;M5915|HALLMARK APICAL JUNCTION|5.18800038928961e-05	GO:CC|cell periphery|2.94E-51
ENSG00000130707	ASS1	9	133320316	133376661	0.771509	5.16292e-11	NO_POAG_IOP_Annotations	NA	NA	NA	NA	NA	NA	NA	NA	NA	NA	NA	-0.367277	0.0023438	O	YES	-0.146913	0.999628	O	NO	-0.0231657	0.85432	O	NO	-0.065004	0.999988	O	NO	-0.0619865	0.999972	O	NO	NA	NA	NA	NA	KEGG:05418|Fluid shear stress and atherosclerosis|0.045570101	NA	M5906|HALLMARK ESTROGEN RESPONSE EARLY|3.53183169791957e-16	GO:BP|multicellular organismal process|2.06E-33
ENSG00000171303	KCNK3	2	26915619	26956288	-1.18444	7.32976e-11	NO_POAG_IOP_Annotations	NA	NA	NA	NA	NA	NA	NA	NA	NA	NA	NA	NA	NA	NA	NA	-0.616496	0.146154	S	NO	-1.99055	3.80191e-12	S	YES	-0.215351	0.999988	S	NO	NA	NA	NA	NA	NA	NA	NA	NA	NA	NA	NA	NA
ENSG00000049130	KITLG	12	88886570	88974628	-0.910513	8.93126e-11	NO_POAG_IOP_Annotations	NA	NA	NA	NA	NA	NA	NA	NA	NA	NA	NA	-0.265881	0.0494156	S	YES	-0.535015	0.201147	S	NO	-0.932037	6.16205e-27	S	YES	0.0204746	0.999988	O	NO	0.0602697	0.999972	O	NO	NA	NA	NA	NA	KEGG:05200|Pathways in cancer|0.000505001;KEGG:04151|PI3K-Akt signaling pathway|0.001149966;KEGG:04010|MAPK signaling pathway|0.039911656	HP:0000006|Autosomal dominant inheritance|0.029676975	NA	GO:CC|cell periphery|2.94E-51
ENSG00000136478	TEX2	17	62224587	62340661	0.941744	1.29641e-10	NO_POAG_IOP_Annotations	NA	NA	NA	NA	NA	NA	NA	NA	NA	NA	NA	0.851248	4.32769e-17	S	YES	1.27973	1.64265e-11	S	YES	0.963088	7.79051e-10	S	YES	0.000315626	0.999988	S	NO	0.0562879	0.999972	S	NO	NA	NA	NA	NA	REAC:R-HSA-162582|Signal Transduction|0.000311904	NA	NA	GO:BP|signaling|1.80E-27
ENSG00000125845	BMP2	20	6748311	6760927	-1.6481	1.50634e-10	NO_POAG_IOP_Annotations	NA	NA	NA	NA	NA	NA	NA	NA	NA	NA	NA	-1.93205	2.80549e-09	S	YES	-1.27981	0.0206631	S	YES	-3.43975	7.68517e-80	S	YES	-0.0832654	0.999988	S	NO	-0.368897	0.999972	S	NO	NA	rs6117318|BMP2|6507717|POAG_EUR|6748311|240594|GS	NA	NA	REAC:R-HSA-1474244|Extracellular matrix organization|6.37E-07;REAC:R-HSA-162582|Signal Transduction|0.000311904;KEGG:05200|Pathways in cancer|0.000505001;KEGG:04350|TGF-beta signaling pathway|0.006410439;KEGG:04060|Cytokine-cytokine receptor interaction|0.006485927;KEGG:05217|Basal cell carcinoma|0.030027967;REAC:R-HSA-1566948|Elastic fibre formation|0.035019498;REAC:R-HSA-2129379|Molecules assoc…	HP:0000006|Autosomal dominant inheritance|0.029676975	M5890|HALLMARK TNFA SIGNALING VIA NFKB|4.5081670454146e-24;M5902|HALLMARK APOPTOSIS|1.54170045294956e-09;M5947|HALLMARK IL2 STAT5 SIGNALING|4.13047501990161e-09;M5953|HALLMARK KRAS SIGNALING UP|4.34510224171571e-09;M5939|HALLMARK P53 PATHWAY|4.34510224171571e-09	GO:CC|cell periphery|2.94E-51
ENSG00000106819	ASPN	9	95218487	95244788	-0.781285	1.64522e-10	NO_POAG_IOP_Annotations	NA	NA	NA	NA	NA	NA	NA	NA	NA	NA	NA	NA	NA	NA	NA	0.209364	0.999628	O	NO	-0.17166	0.566748	S	NO	0.18215	0.999988	O	NO	0.0532983	0.999972	O	NO	NA	NA	NA	NA	NA	NA	NA	NA
ENSG00000146250	PRSS35	6	84222194	84235423	-1.39794	1.68273e-10	NO_POAG_IOP_Annotations	NA	NA	NA	NA	NA	NA	NA	NA	NA	NA	NA	-1.96184	0.000207683	S	YES	-0.0149703	0.999628	S	NO	-0.677365	0.355089	S	NO	-0.0838766	0.999988	S	NO	-0.217301	0.999972	S	NO	NA	NA	NA	NA	NA	NA	NA	GO:CC|extracellular region|2.01E-30
ENSG00000171812	COL8A2	1	36560837	36590821	0.835156	1.73206e-10	IOP|rs12123086|chr1:36591612:G:A|eQTL;POAG_cross-ancestry|rs4652902|chr1:36612955:C:A|eQTL	IOP|rs12123086;POAG|rs4652902	POAGcross-ancestry|rs4652902|e[1-]	IOP|rs12123086|e[1+]	NA	NA	e[1-]	O	e[1+]	S	NA	NA	NA	NA	NA	NA	0.109505	0.999628	S	NO	0.133223	0.189016	S	NO	0.0277017	0.999988	S	NO	-0.0669339	0.999972	O	NO	rs12123086|COL8A2|36591612|IOP_UKBB|36560837|30775|GS	rs4653159|COL8A2|36579215|POAG_EUR|36560837|18378|GS;rs4652902|COL8A2|36612955|POAG_cross-ancestry|36560837|52118|GS	NA	NA	NA	NA	NA	NA
ENSG00000187955	COL14A1	8	121072019	121384275	-1.01223	2.10273e-10	NO_POAG_IOP_Annotations	NA	NA	NA	NA	NA	NA	NA	NA	NA	NA	NA	-1.69581	3.71346e-70	S	YES	-0.00864031	0.999628	S	NO	-0.0272373	0.957552	S	NO	0.00877283	0.999988	O	NO	0.0242006	0.999972	O	NO	NA	NA	NA	NA	REAC:R-HSA-1474244|Extracellular matrix organization|6.37E-07;KEGG:04974|Protein digestion and absorption|0.006485927;REAC:R-HSA-1474290|Collagen formation|0.006562753;REAC:R-HSA-1442490|Collagen degradation|0.030591108;REAC:R-HSA-1650814|Collagen biosynthesis and modifying enzymes|0.031376663;REAC:R-HSA-1474228|Degradation of the extracellular matrix|0.035019498	NA	NA	GO:CC|cell periphery|2.94E-51
ENSG00000139329	LUM	12	91496406	91505608	-0.989934	2.68776e-10	NO_POAG_IOP_Annotations	NA	NA	NA	NA	NA	NA	NA	NA	NA	NA	NA	-1.43529	9.34893e-42	S	YES	0.0436549	0.999628	O	NO	-0.0456152	0.651675	S	NO	-0.0239901	0.999988	S	NO	0.114268	0.999972	O	NO	NA	NA	NA	NA	REAC:R-HSA-1474244|Extracellular matrix organization|6.37E-07;KEGG:05205|Proteoglycans in cancer|0.000505001;REAC:R-HSA-3781865|Diseases of glycosylation|0.005252634;REAC:R-HSA-3560782|Diseases associated with glycosaminoglycan metabolism|0.006161845;REAC:R-HSA-1630316|Glycosaminoglycan metabolism|0.020758761;REAC:R-HSA-3000178|ECM proteoglycans|0.030591108;REAC:R-HSA-5668914|Diseases of metaboli…	NA	M5930|HALLMARK EPITHELIAL MESENCHYMAL TRANSITION|2.88403150312661e-32;M5902|HALLMARK APOPTOSIS|1.54170045294956e-09	GO:CC|cell periphery|2.94E-51
ENSG00000161526	SAP30BP	17	73663196	73704142	0.858038	4.90643e-10	NO_POAG_IOP_Annotations	NA	NA	NA	NA	NA	NA	NA	NA	NA	NA	NA	NA	NA	NA	NA	0.140395	0.999628	S	NO	-0.0145509	0.93842	O	NO	0.00993246	0.999988	S	NO	-0.0896017	0.999972	O	NO	NA	NA	NA	NA	NA	NA	NA	NA
ENSG00000130600	H19	11	2016406	2022700	7.88955	5.30664e-10	NO_POAG_IOP_Annotations	NA	NA	NA	NA	NA	NA	NA	NA	NA	NA	NA	1.05345	1.23217e-22	S	YES	NA	NA	NA	NA	0.719875	0.0307293	S	YES	NA	NA	NA	NA	-0.170015	0.999972	O	NO	NA	NA	NA	NA	NA	HP:0000006|Autosomal dominant inheritance|0.029676975	NA	GO:CC|cell periphery|2.94E-51
ENSG00000054654	SYNE2	14	64319683	64693165	0.855555	5.34211e-10	NO_POAG_IOP_Annotations	NA	NA	NA	NA	NA	NA	NA	NA	NA	NA	NA	1.03112	2.17896e-13	S	YES	0.692565	0.999628	S	NO	0.167262	0.705575	S	NO	-0.0570956	0.999988	O	NO	0.0961376	0.999972	S	NO	NA	NA	NA	NA	NA	HP:0000006|Autosomal dominant inheritance|0.029676975	NA	GO:CC|cell periphery|2.94E-51
ENSG00000172201	ID4	6	19837617	19840915	-1.4319	9.08956e-10	NO_POAG_IOP_Annotations	NA	NA	NA	NA	NA	NA	NA	NA	NA	NA	NA	-0.746762	0.00119425	S	YES	-1.00728	0.336401	S	NO	-1.1408	2.45512e-12	S	YES	-0.347426	0.999988	S	NO	-0.728366	0.00443265	S	YES	NA	NA	NA	NA	REAC:R-HSA-162582|Signal Transduction|0.000311904;KEGG:04350|TGF-beta signaling pathway|0.006410439	NA	NA	GO:BP|multicellular organismal process|2.06E-33
ENSG00000164654	MIOS	7	7606503	7648560	1.09476	9.52013e-10	NO_POAG_IOP_Annotations	NA	NA	NA	NA	NA	NA	NA	NA	NA	NA	NA	NA	NA	NA	NA	1.51357	4.29039e-11	S	YES	0.376655	0.000318557	S	YES	0.0439254	0.999988	S	NO	0.186693	0.999972	S	NO	NA	NA	NA	NA	NA	NA	NA	NA
ENSG00000064886	CHI3L2	1	111743393	111786062	1.44596	2.0444e-09	NO_POAG_IOP_Annotations	NA	NA	NA	NA	NA	NA	NA	NA	NA	NA	NA	2.32435	1.45561e-51	S	YES	0.10522	0.999628	S	NO	-0.0443371	0.916753	O	NO	-0.0433163	0.999988	O	NO	0.168056	0.999972	S	NO	rs10774624|CHI3L2|111833788|IOP_UKBB|111743393|90395|GS	rs7137828|CHI3L2|111932800|POAG_cross-ancestry|111743393|189407|GS;rs7137828|CHI3L2|111932800|POAG_cross-ancestry|111743393|189407|GS;rs7137828|CHI3L2|111932800|POAG_EUR|111743393|189407|GS;rs7137828|CHI3L2|111932800|POAG_EUR|111743393|189407|GS	NA	NA	NA	NA	NA	GO:CC|extracellular region|2.01E-30
ENSG00000038427	VCAN	5	82767284	82878122	-1.67861	2.0444e-09	NO_POAG_IOP_Annotations	NA	NA	NA	NA	NA	NA	NA	NA	NA	NA	NA	-0.64921	5.4378e-07	S	YES	-0.0316967	0.999628	S	NO	-0.146219	0.0349991	S	YES	-0.434415	0.999988	S	NO	0.0545508	0.999972	O	NO	NA	NA	NA	NA	REAC:R-HSA-1474244|Extracellular matrix organization|6.37E-07;REAC:R-HSA-381426|Regulation of Insulin-like Growth Factor (IGF) transport and uptake by Insulin-like Growth Factor Binding Proteins (IGFBPs)|9.38355E-05;REAC:R-HSA-8957275|Post-translational protein phosphorylation|0.005252634;REAC:R-HSA-3781865|Diseases of glycosylation|0.005252634;REAC:R-HSA-3560782|Diseases associated with glycosam…	HP:0000006|Autosomal dominant inheritance|0.029676975	M5930|HALLMARK EPITHELIAL MESENCHYMAL TRANSITION|2.88403150312661e-32;M5891|HALLMARK HYPOXIA|3.78442584717093e-19;M5915|HALLMARK APICAL JUNCTION|5.18800038928961e-05	GO:CC|cell periphery|2.94E-51
ENSG00000139278	GLIPR1	12	75874460	75897633	-0.793904	2.62689e-09	NO_POAG_IOP_Annotations	NA	NA	NA	NA	NA	NA	NA	NA	NA	NA	NA	NA	NA	NA	NA	-0.038974	0.999628	S	NO	-0.345217	8.92729e-07	S	YES	-0.0276581	0.999988	S	NO	0.0596244	0.999972	O	NO	NA	NA	NA	NA	NA	NA	NA	NA
ENSG00000092068	SLC7A8	14	23594504	23652883	-0.779399	3.96189e-09	NO_POAG_IOP_Annotations	NA	NA	NA	NA	NA	NA	NA	NA	NA	NA	NA	0.467772	0.000151266	O	YES	0.359227	0.999628	O	NO	1.00497	1.92394e-24	O	YES	-0.12622	0.999988	S	NO	-0.00860753	0.999972	S	NO	NA	NA	NA	NA	REAC:R-HSA-425393|Transport of inorganic cations/anions and amino acids/oligopeptides|0.005835639;KEGG:04974|Protein digestion and absorption|0.006485927;REAC:R-HSA-210991|Basigin interactions|0.016931669;REAC:R-HSA-352230|Amino acid transport across the plasma membrane|0.016931669	NA	NA	GO:CC|cell periphery|2.94E-51
ENSG00000081923	ATP8B1	18	55313658	55470333	-0.826623	4.26147e-09	NO_POAG_IOP_Annotations	NA	NA	NA	NA	NA	NA	NA	NA	NA	NA	NA	-0.689785	5.90583e-08	S	YES	-0.667455	0.02525	S	YES	-1.59117	9.15586e-93	S	YES	0.0620672	0.999988	O	NO	0.0994996	0.999972	O	NO	NA	NA	NA	NA	NA	HP:0000006|Autosomal dominant inheritance|0.029676975	NA	GO:CC|cell periphery|2.94E-51
ENSG00000138193	PLCE1	10	95753746	96092580	1.06071	5.69856e-09	POAG_cross-ancestry|rs57866767|chr10:96023077:C:T|eQTL	POAG|rs57866767	POAGcross-ancestry|rs57866767|e[1+]	NA	NA	NA	e[1+]	S	NA	NA	NA	NA	NA	NA	NA	NA	1.06226	0.0103394	S	YES	0.69866	5.814e-09	S	YES	-0.015844	0.999988	O	NO	-0.0493846	0.999972	O	NO	NA	rs57866767|PLCE1|96023077|POAG_cross-ancestry|96092580|269331|GE	MTAG_EUR|rs57866767|e[4+],s[1+]	MTAG_Cross-ancestry|rs57866767|e[5+],s[1+]	NA	NA	NA	NA
ENSG00000125637	PSD4	2	113914902	113966973	1.25096	5.78557e-09	NO_POAG_IOP_Annotations	NA	NA	NA	NA	NA	NA	NA	NA	NA	NA	NA	0.759162	0.00223655	S	YES	0.798088	0.665649	S	NO	0.564493	0.000162404	S	YES	0.0259182	0.999988	S	NO	-0.229511	0.999972	O	NO	NA	NA	NA	NA	NA	NA	NA	GO:CC|cell periphery|2.94E-51
ENSG00000164125	FAM198B	4	159045626	159094470	-1.01965	5.78557e-09	NO_POAG_IOP_Annotations	NA	NA	NA	NA	NA	NA	NA	NA	NA	NA	NA	0.96567	2.76368e-18	O	YES	0.35695	0.807929	O	NO	0.576021	1.12936e-16	O	YES	-0.0344148	0.999988	S	NO	0.0717635	0.999972	O	NO	NA	NA	NA	NA	NA	NA	NA	GO:CC|membrane|2.85E-10
ENSG00000138735	PDE5A	4	120415550	120550146	-0.788274	6.14934e-09	NO_POAG_IOP_Annotations	NA	NA	NA	NA	NA	NA	NA	NA	NA	NA	NA	-1.2085	1.08314e-23	S	YES	-0.359187	0.425229	S	NO	-0.977246	2.84223e-07	S	YES	0.0122131	0.999988	O	NO	0.0848811	0.999972	O	NO	NA	NA	NA	NA	REAC:R-HSA-162582|Signal Transduction|0.000311904;KEGG:04022|cGMP-PKG signaling pathway|0.012035765	NA	NA	GO:BP|multicellular organismal process|2.06E-33
ENSG00000159216	RUNX1	21	36160098	37376965	-0.781978	6.63126e-09	NO_POAG_IOP_Annotations	NA	NA	NA	NA	NA	NA	NA	NA	NA	NA	NA	-1.14642	1.6064e-26	S	YES	-0.363656	0.772392	S	NO	-0.306864	0.00144857	S	YES	-0.111727	0.999988	S	NO	0.0297512	0.999972	O	NO	NA	NA	NA	NA	REAC:R-HSA-162582|Signal Transduction|0.000311904;KEGG:05200|Pathways in cancer|0.000505001;KEGG:05202|Transcriptional misregulation in cancer|0.045068918	HP:0000006|Autosomal dominant inheritance|0.029676975	M5942|HALLMARK UV RESPONSE DN|1.1561122421921e-11	GO:BP|multicellular organismal process|2.06E-33
ENSG00000138347	MYPN	10	69865912	69971774	1.70543	9.50837e-09	NO_POAG_IOP_Annotations	NA	NA	NA	NA	NA	NA	NA	NA	NA	NA	NA	2.83223	5.96478e-20	S	YES	1.38909	1.19979e-06	S	YES	1.8059	3.37101e-36	S	YES	0.679143	0.999988	S	NO	0.814377	0.999972	S	NO	NA	NA	NA	NA	NA	HP:0000006|Autosomal dominant inheritance|0.029676975	NA	GO:CC|cell periphery|2.94E-51
ENSG00000143797	MBOAT2	2	8992820	9143942	-0.698143	1.0052e-08	NO_POAG_IOP_Annotations	NA	NA	NA	NA	NA	NA	NA	NA	NA	NA	NA	NA	NA	NA	NA	-0.104523	0.999628	S	NO	-0.607012	5.73914e-14	S	YES	-0.0249048	0.999988	S	NO	0.00732079	0.999972	O	NO	NA	NA	NA	NA	NA	NA	NA	NA
ENSG00000121039	RDH10	8	74206847	74237516	-0.966068	1.63329e-08	NO_POAG_IOP_Annotations	NA	NA	NA	NA	NA	NA	NA	NA	NA	NA	NA	-0.443376	0.000270937	S	YES	-1.42482	6.02961e-13	S	YES	-1.05174	9.14094e-25	S	YES	-0.230474	0.999988	S	NO	-0.0592335	0.999972	S	NO	rs41506447|RDH10|74075239|IOP_UKBB|74206847|131608|GS	NA	NA	NA	REAC:R-HSA-162582|Signal Transduction|0.000311904	NA	NA	GO:BP|multicellular organismal process|2.06E-33
ENSG00000086015	MAST2	1	46252659	46501796	0.722792	1.87412e-08	NO_POAG_IOP_Annotations	NA	NA	NA	NA	NA	NA	NA	NA	NA	NA	NA	NA	NA	NA	NA	0.18498	0.999628	S	NO	0.081893	0.53266	S	NO	-0.0461057	0.999988	O	NO	0.0815003	0.999972	S	NO	NA	NA	MTAG_EUR|rs659437|s[5+,1-]	MTAG_Cross-ancestry|rs9429072|s[5+,2-]	NA	NA	NA	NA
ENSG00000137767	SQRDL	15	45923346	45983492	0.751563	1.94305e-08	NO_POAG_IOP_Annotations	NA	NA	NA	NA	NA	NA	NA	NA	NA	NA	NA	0.637377	1.79591e-07	S	YES	0.256006	0.999628	S	NO	0.449159	3.31905e-06	S	YES	-0.0524196	0.999988	O	NO	-0.0968657	0.999972	O	NO	NA	NA	NA	NA	NA	NA	NA	GO:CC|membrane|2.85E-10
ENSG00000102359	SRPX2	X	99899215	99926296	0.67079	1.9605e-08	NO_POAG_IOP_Annotations	NA	NA	NA	NA	NA	NA	NA	NA	NA	NA	NA	1.18888	4.18826e-24	S	YES	0.00973447	0.999628	S	NO	0.155114	0.154195	S	NO	0.018027	0.999988	S	NO	0.0593131	0.999972	S	NO	NA	NA	NA	NA	NA	HP:0000006|Autosomal dominant inheritance|0.029676975	NA	GO:CC|cell periphery|2.94E-51
ENSG00000153993	SEMA3D	7	84624869	84816171	-1.46529	2.25608e-08	NO_POAG_IOP_Annotations	NA	NA	NA	NA	NA	NA	NA	NA	NA	NA	NA	-2.12379	0.0129186	S	YES	0.167581	0.999628	O	NO	-0.28701	0.174681	S	NO	0.0633349	0.999988	O	NO	0.201006	0.999972	O	NO	NA	NA	NA	NA	KEGG:04360|Axon guidance|0.034783581	NA	NA	GO:CC|cell periphery|2.94E-51
ENSG00000166398	KIAA0355	19	34745442	34846491	0.899405	2.2727e-08	NO_POAG_IOP_Annotations	NA	NA	NA	NA	NA	NA	NA	NA	NA	NA	NA	-0.395452	0.0104287	O	YES	0.772177	0.00155373	S	YES	0.494449	3.93346e-07	S	YES	-0.000593545	0.999988	O	NO	0.069878	0.999972	S	NO	NA	NA	NA	NA	REAC:R-HSA-162582|Signal Transduction|0.000311904	NA	NA	GO:BP|signaling|1.80E-27
ENSG00000137573	SULF1	8	70378859	70573150	-0.774741	2.62227e-08	NO_POAG_IOP_Annotations	NA	NA	NA	NA	NA	NA	NA	NA	NA	NA	NA	-0.378206	0.00100995	S	YES	0.148631	0.999628	O	NO	-0.0785987	0.352809	S	NO	-0.0448565	0.999988	S	NO	0.0360152	0.999972	O	NO	NA	NA	NA	NA	NA	NA	NA	GO:CC|cell periphery|2.94E-51
ENSG00000108846	ABCC3	17	48712138	48769613	0.75471	3.17428e-08	NO_POAG_IOP_Annotations	NA	NA	NA	NA	NA	NA	NA	NA	NA	NA	NA	1.1188	3.84074e-20	S	YES	-0.0582752	0.999628	O	NO	0.0201098	0.90753	S	NO	-0.126921	0.999988	O	NO	-0.0649297	0.999972	O	NO	NA	NA	NA	NA	NA	NA	M5934|HALLMARK XENOBIOTIC METABOLISM|5.90201080171844e-05	GO:CC|cell periphery|2.94E-51
ENSG00000206190	ATP10A	15	25922420	26110317	1.39058	3.62645e-08	NO_POAG_IOP_Annotations	NA	NA	NA	NA	NA	NA	NA	NA	NA	NA	NA	0.887137	5.15252e-12	S	YES	1.22536	1.55102e-05	S	YES	0.838893	5.0498e-34	S	YES	-0.320421	0.999988	O	NO	-0.136729	0.999972	O	NO	NA	NA	NA	NA	NA	NA	NA	GO:CC|cell periphery|2.94E-51
ENSG00000198121	LPAR1	9	113635543	113800981	-0.659921	3.86972e-08	NO_POAG_IOP_Annotations	NA	NA	NA	NA	NA	NA	NA	NA	NA	NA	NA	0.580688	2.10812e-08	O	YES	0.471476	0.174229	O	NO	0.191034	0.0312405	O	YES	0.000524019	0.999988	O	NO	0.0307678	0.999972	O	NO	NA	NA	NA	NA	REAC:R-HSA-162582|Signal Transduction|0.000311904;KEGG:05200|Pathways in cancer|0.000505001;KEGG:04151|PI3K-Akt signaling pathway|0.001149966;REAC:R-HSA-500792|GPCR ligand binding|0.007845087;REAC:R-HSA-373076|Class A/1 (Rhodopsin-like receptors)|0.019338834;REAC:R-HSA-372790|Signaling by GPCR|0.024957312;KEGG:04080|Neuroactive ligand-receptor interaction|0.025234599	NA	M5942|HALLMARK UV RESPONSE DN|1.1561122421921e-11;M5932|HALLMARK INFLAMMATORY RESPONSE|1.24451461177138e-06	GO:CC|cell periphery|2.94E-51
ENSG00000124212	PTGIS	20	48120411	48184683	-1.08639	4.55258e-08	NO_POAG_IOP_Annotations	NA	NA	NA	NA	NA	NA	NA	NA	NA	NA	NA	-1.39747	8.97336e-46	S	YES	-0.50588	0.187461	S	NO	-0.597678	2.15253e-23	S	YES	-0.0228761	0.999988	S	NO	-0.0243882	0.999972	S	NO	NA	NA	NA	NA	KEGG:00590|Arachidonic acid metabolism|0.04888705	NA	M5909|HALLMARK MYOGENESIS|4.85288500162121e-05	GO:CC|cell periphery|2.94E-51
ENSG00000168209	DDIT4	10	74033678	74035794	1.01072	5.60635e-08	NO_POAG_IOP_Annotations	NA	NA	NA	NA	NA	NA	NA	NA	NA	NA	NA	-0.419096	0.00114362	O	YES	0.224001	0.999628	S	NO	1.39225	3.52697e-26	S	YES	1.02713	0.532311	S	NO	0.918576	0.000492515	S	YES	NA	NA	NA	NA	KEGG:04151|PI3K-Akt signaling pathway|0.001149966;KEGG:05206|MicroRNAs in cancer|0.034783581	NA	M5891|HALLMARK HYPOXIA|3.78442584717093e-19;M5939|HALLMARK P53 PATHWAY|4.34510224171571e-09;M5924|HALLMARK MTORC1 SIGNALING|3.98107170553497e-08	GO:BP|multicellular organismal process|2.06E-33
ENSG00000177363	LRRN4CL	11	62453874	62457371	-1.02965	5.75254e-08	NO_POAG_IOP_Annotations	NA	NA	NA	NA	NA	NA	NA	NA	NA	NA	NA	-0.543343	2.89101e-05	S	YES	0.150394	0.999628	O	NO	0.0193154	0.953463	O	NO	-0.139089	0.999988	S	NO	0.00640589	0.999972	O	NO	NA	NA	NA	NA	NA	NA	NA	GO:CC|membrane|2.85E-10
ENSG00000100564	PIGH	14	68048672	68067004	1.03161	7.28125e-08	NO_POAG_IOP_Annotations	NA	NA	NA	NA	NA	NA	NA	NA	NA	NA	NA	NA	NA	NA	NA	0.0254227	0.999628	S	NO	0.0468989	0.872944	S	NO	0.0616569	0.999988	S	NO	0.0433887	0.999972	S	NO	NA	NA	NA	NA	NA	NA	NA	NA
ENSG00000181467	RAP2B	3	152880029	152886265	-0.649197	8.57485e-08	NO_POAG_IOP_Annotations	NA	NA	NA	NA	NA	NA	NA	NA	NA	NA	NA	-0.526898	0.000173474	S	YES	-0.460115	0.578863	S	NO	-0.0555542	0.760112	S	NO	-0.0228205	0.999988	S	NO	-0.121105	0.999972	S	NO	NA	NA	NA	NA	NA	NA	M5939|HALLMARK P53 PATHWAY|4.34510224171571e-09	GO:CC|cell periphery|2.94E-51
ENSG00000183508	FAM46C	1	118148556	118170994	-1.5157	1.08919e-07	NO_POAG_IOP_Annotations	NA	NA	NA	NA	NA	NA	NA	NA	NA	NA	NA	-2.35743	3.85052e-11	S	YES	-1.5275	0.0231487	S	YES	-2.60281	1.00158e-05	S	YES	-0.0784206	0.999988	S	NO	-0.861185	0.999972	S	NO	NA	NA	NA	NA	NA	NA	NA	GO:BP|multicellular organismal process|2.06E-33
ENSG00000119139	TJP2	9	71736209	71870124	0.804702	1.08919e-07	NO_POAG_IOP_Annotations	NA	NA	NA	NA	NA	NA	NA	NA	NA	NA	NA	0.992178	2.94269e-19	S	YES	0.421802	0.822179	S	NO	0.0916638	0.897418	S	NO	-0.0463579	0.999988	O	NO	-0.0530576	0.999972	O	NO	NA	NA	NA	NA	REAC:R-HSA-162582|Signal Transduction|0.000311904	NA	NA	GO:CC|cell periphery|2.94E-51
ENSG00000159423	ALDH4A1	1	19197926	19229275	1.03581	1.10947e-07	NO_POAG_IOP_Annotations	NA	NA	NA	NA	NA	NA	NA	NA	NA	NA	NA	0.706119	0.000118277	S	YES	0.167127	0.999628	S	NO	0.278497	0.0392787	S	YES	-0.153794	0.999988	O	NO	0.0346089	0.999972	S	NO	NA	NA	NA	NA	NA	NA	NA	GO:BP|small molecule metabolic process|8.19886E-05
ENSG00000106809	OGN	9	95146249	95166978	-0.714959	1.32183e-07	NO_POAG_IOP_Annotations	NA	NA	NA	NA	NA	NA	NA	NA	NA	NA	NA	-0.5732	9.57792e-06	S	YES	0.0376894	0.999628	O	NO	-0.12362	0.743786	S	NO	0.0278511	0.999988	O	NO	-0.0750599	0.999972	S	NO	NA	NA	NA	NA	REAC:R-HSA-3781865|Diseases of glycosylation|0.005252634;REAC:R-HSA-3560782|Diseases associated with glycosaminoglycan metabolism|0.006161845;REAC:R-HSA-1630316|Glycosaminoglycan metabolism|0.020758761;REAC:R-HSA-5668914|Diseases of metabolism|0.035019498	NA	NA	GO:CC|cell periphery|2.94E-51
ENSG00000197635	DPP4	2	162848751	162931052	-0.986124	1.32827e-07	NO_POAG_IOP_Annotations	NA	NA	NA	NA	NA	NA	NA	NA	NA	NA	NA	-0.533405	1.25733e-06	S	YES	0.109446	0.999628	O	NO	-0.174533	0.00774185	S	YES	-0.129017	0.999988	S	NO	0.0461661	0.999972	O	NO	NA	NA	NA	NA	KEGG:04974|Protein digestion and absorption|0.006485927	NA	M5921|HALLMARK COMPLEMENT|4.85288500162121e-05	GO:CC|cell periphery|2.94E-51
ENSG00000168280	KIF5C	2	149632819	149883273	1.12791	1.43876e-07	NO_POAG_IOP_Annotations	NA	NA	NA	NA	NA	NA	NA	NA	NA	NA	NA	NA	NA	NA	NA	0.537964	0.566833	S	NO	0.140813	0.933474	S	NO	0.0750557	0.999988	S	NO	0.288931	0.999972	S	NO	NA	NA	NA	NA	NA	NA	NA	NA
ENSG00000144802	NFKBIZ	3	101546835	101579866	-0.980874	1.6043e-07	NO_POAG_IOP_Annotations	NA	NA	NA	NA	NA	NA	NA	NA	NA	NA	NA	NA	NA	NA	NA	-0.188947	0.999628	S	NO	0.0598141	0.948627	O	NO	-0.47975	4.66934e-05	S	YES	-0.448737	0.000110027	S	YES	NA	NA	NA	NA	NA	NA	NA	NA
ENSG00000125430	HS3ST3B1	17	14204400	14252721	1.43752	1.73933e-07	NO_POAG_IOP_Annotations	NA	NA	NA	NA	NA	NA	NA	NA	NA	NA	NA	NA	NA	NA	NA	1.51776	0.189763	S	NO	0.483484	2.14068e-05	S	YES	0.287783	0.999988	S	NO	0.150319	0.999972	S	NO	NA	NA	NA	NA	NA	NA	NA	NA
ENSG00000164176	EDIL3	5	83236373	83680611	-0.587333	1.89305e-07	NO_POAG_IOP_Annotations	NA	NA	NA	NA	NA	NA	NA	NA	NA	NA	NA	-0.592537	7.42036e-07	S	YES	0.282264	0.980119	O	NO	-0.174817	0.0428609	S	YES	-0.0104073	0.999988	S	NO	0.0886722	0.999972	O	NO	NA	NA	NA	NA	NA	NA	M5930|HALLMARK EPITHELIAL MESENCHYMAL TRANSITION|2.88403150312661e-32	GO:CC|cell periphery|2.94E-51
ENSG00000151632	AKR1C2	10	5029967	5060223	0.791622	1.91226e-07	NO_POAG_IOP_Annotations	NA	NA	NA	NA	NA	NA	NA	NA	NA	NA	NA	0.741097	1.3759e-11	S	YES	-0.0548608	0.999628	O	NO	0.292148	0.000127098	S	YES	0.0456376	0.999988	S	NO	0.0522943	0.999972	S	NO	NA	NA	NA	NA	NA	NA	M5934|HALLMARK XENOBIOTIC METABOLISM|5.90201080171844e-05	GO:BP|multicellular organismal process|2.06E-33
ENSG00000166974	MAPRE2	18	32556892	32723434	-0.657458	2.05357e-07	NO_POAG_IOP_Annotations	NA	NA	NA	NA	NA	NA	NA	NA	NA	NA	NA	-0.376359	0.0186911	S	YES	-0.172623	0.999628	S	NO	-0.198138	0.074787	S	NO	-0.113654	0.999988	S	NO	-0.0664755	0.999972	S	NO	NA	NA	NA	NA	NA	HP:0000006|Autosomal dominant inheritance|0.029676975	NA	GO:BP|multicellular organismal process|2.06E-33
ENSG00000141429	GALNT1	18	33161081	33291798	-0.613716	2.09845e-07	NO_POAG_IOP_Annotations	NA	NA	NA	NA	NA	NA	NA	NA	NA	NA	NA	NA	NA	NA	NA	-0.00334103	0.999628	S	NO	-0.21429	0.00630608	S	YES	-0.0109313	0.999988	S	NO	0.0647287	0.999972	O	NO	NA	NA	NA	NA	REAC:R-HSA-3781865|Diseases of glycosylation|0.005252634;REAC:R-HSA-3906995|Diseases associated with O-glycosylation of proteins|0.011336362;REAC:R-HSA-5173105|O-linked glycosylation|0.027915096;REAC:R-HSA-5668914|Diseases of metabolism|0.035019498;KEGG:00514|Other types of O-glycan biosynthesis|0.045068918	NA	NA	GO:CC|membrane|2.85E-10
ENSG00000153714	LURAP1L	9	12775020	12822130	0.789533	2.12958e-07	NO_POAG_IOP_Annotations	NA	NA	NA	NA	NA	NA	NA	NA	NA	NA	NA	NA	NA	NA	NA	0.473559	0.818736	S	NO	1.06884	5.93621e-34	S	YES	0.270292	0.999988	S	NO	0.35729	0.999972	S	NO	NA	NA	NA	NA	NA	NA	NA	NA
ENSG00000176771	NCKAP5	2	133429374	134326034	-1.31456	2.19219e-07	NO_POAG_IOP_Annotations	NA	NA	NA	NA	NA	NA	NA	NA	NA	NA	NA	-1.50702	7.04354e-08	S	YES	-0.509185	0.999628	S	NO	-0.334541	0.584123	S	NO	-0.0214447	0.999988	S	NO	0.0707408	0.999972	O	NO	NA	NA	NA	NA	NA	NA	NA	GO:BP|supramolecular fiber organization|7.08E-07
ENSG00000183876	ARSI	5	149675906	149718870	-1.44364	2.93133e-07	NO_POAG_IOP_Annotations	NA	NA	NA	NA	NA	NA	NA	NA	NA	NA	NA	-1.46399	0.0119744	S	YES	-0.579537	0.840974	S	NO	-0.746272	5.40015e-09	S	YES	-0.218668	0.999988	S	NO	-0.242581	0.999972	S	NO	NA	NA	NA	NA	NA	NA	NA	GO:CC|extracellular region|2.01E-30
ENSG00000154217	PITPNC1	17	65373575	65693372	0.68663	3.52703e-07	NO_POAG_IOP_Annotations	NA	NA	NA	NA	NA	NA	NA	NA	NA	NA	NA	0.509269	0.00476886	S	YES	1.21073	1.76939e-05	S	YES	0.835931	4.44107e-12	S	YES	-0.13938	0.999988	O	NO	0.020366	0.999972	S	NO	NA	NA	NA	NA	NA	NA	M5939|HALLMARK P53 PATHWAY|4.34510224171571e-09	GO:BP|signaling|1.80E-27
ENSG00000128606	LRRC17	7	102553438	102585396	-1.18874	3.6855e-07	NO_POAG_IOP_Annotations	NA	NA	NA	NA	NA	NA	NA	NA	NA	NA	NA	-0.831103	3.09912e-05	S	YES	0.157162	0.999628	O	NO	0.0170643	0.931257	O	NO	0.0730014	0.999988	O	NO	0.0715365	0.999972	O	NO	NA	NA	NA	NA	NA	NA	NA	GO:CC|cell periphery|2.94E-51
ENSG00000064393	HIPK2	7	139246316	139477577	0.789724	3.69514e-07	NO_POAG_IOP_Annotations	NA	NA	NA	NA	NA	NA	NA	NA	NA	NA	NA	1.63587	7.82001e-62	S	YES	0.982385	5.32786e-07	S	YES	0.430298	1.49146e-13	S	YES	0.0436294	0.999988	S	NO	0.0447855	0.999972	S	NO	NA	NA	NA	NA	KEGG:04218|Cellular senescence|0.007323892	NA	M5947|HALLMARK IL2 STAT5 SIGNALING|4.13047501990161e-09	GO:BP|multicellular organismal process|2.06E-33
ENSG00000157514	TSC22D3	X	106956451	107020572	1.03098	3.75807e-07	NO_POAG_IOP_Annotations	NA	NA	NA	NA	NA	NA	NA	NA	NA	NA	NA	2.16944	1.10568e-98	S	YES	2.16635	3.10683e-32	S	YES	2.21796	7.44735e-152	S	YES	0.776829	1.64216e-07	S	YES	1.52447	1.43232e-25	S	YES	NA	NA	NA	NA	NA	NA	NA	GO:BP|response to stimulus|7.64E-27
ENSG00000169908	TM4SF1	3	149086809	149095652	-0.745162	3.79236e-07	NO_POAG_IOP_Annotations	NA	NA	NA	NA	NA	NA	NA	NA	NA	NA	NA	1.4046	2.05721e-27	O	YES	-0.40688	0.243064	S	NO	-0.470934	9.12465e-08	S	YES	-0.0417696	0.999988	S	NO	0.0991673	0.999972	O	NO	NA	NA	NA	NA	NA	NA	M5939|HALLMARK P53 PATHWAY|4.34510224171571e-09	GO:CC|cell periphery|2.94E-51
ENSG00000018236	CNTN1	12	41086244	41466220	0.833977	4.5041e-07	NO_POAG_IOP_Annotations	NA	NA	NA	NA	NA	NA	NA	NA	NA	NA	NA	2.14156	2.25271e-11	S	YES	0.289858	0.999628	S	NO	-0.211968	0.865352	O	NO	0.0996553	0.999988	S	NO	0.101404	0.999972	S	NO	NA	NA	NA	NA	REAC:R-HSA-162582|Signal Transduction|0.000311904;REAC:R-HSA-447043|Neurofascin interactions|0.029249982;KEGG:04514|Cell adhesion molecules|0.045570101	NA	M5915|HALLMARK APICAL JUNCTION|5.18800038928961e-05	GO:CC|cell periphery|2.94E-51
ENSG00000159167	STC1	8	23699428	23712320	-1.76593	4.71332e-07	NO_POAG_IOP_Annotations	NA	NA	NA	NA	NA	NA	NA	NA	NA	NA	NA	0.958288	2.04927e-11	O	YES	-0.707953	0.00062868	S	YES	0.304118	0.626679	O	NO	-0.12449	0.999988	S	NO	0.361662	0.105025	O	NO	NA	NA	NA	NA	NA	NA	M5891|HALLMARK HYPOXIA|3.78442584717093e-19;M5924|HALLMARK MTORC1 SIGNALING|3.98107170553497e-08	GO:CC|cell periphery|2.94E-51
ENSG00000120833	SOCS2	12	93963590	93977263	-1.53207	5.0478e-07	NO_POAG_IOP_Annotations	NA	NA	NA	NA	NA	NA	NA	NA	NA	NA	NA	-1.15617	0.0341893	S	YES	-1.09603	0.402293	S	NO	-1.12304	0.000229098	S	YES	-0.398775	0.999988	S	NO	-0.593265	0.999972	S	NO	NA	NA	NA	NA	KEGG:04935|Growth hormone synthesis, secretion and action|0.045068918;REAC:R-HSA-449147|Signaling by Interleukins|0.047620584	NA	M5947|HALLMARK IL2 STAT5 SIGNALING|4.13047501990161e-09	GO:BP|multicellular organismal process|2.06E-33
ENSG00000146122	DAAM2	6	39760142	39872648	0.914087	5.10332e-07	IOP|rs3004063|chr6:39863217:G:A|sQTL	IOP|rs3004063	IOP|rs3004063|s[4+,1-]	IOP|rs3004063|s[3+,2-]	NA	NA	NA	NA	NA	NA	NA	NA	NA	NA	NA	NA	0.613634	0.0601172	S	NO	0.136675	0.483483	S	NO	-0.0290905	0.999988	O	NO	0.073657	0.999972	S	NO	rs3004063|DAAM2|39863217|IOP_UKBB|39760142|103075|GS	NA	NA	NA	NA	NA	NA	NA
ENSG00000135299	ANKRD6	6	90142889	90343553	0.726761	5.33225e-07	NO_POAG_IOP_Annotations	NA	NA	NA	NA	NA	NA	NA	NA	NA	NA	NA	NA	NA	NA	NA	0.967842	0.000357833	S	YES	0.963771	7.80401e-24	S	YES	-0.0240122	0.999988	O	NO	0.00777756	0.999972	S	NO	NA	NA	NA	NA	NA	NA	NA	NA
ENSG00000003436	TFPI	2	188328957	188430487	-0.72295	5.43417e-07	NO_POAG_IOP_Annotations	NA	NA	NA	NA	NA	NA	NA	NA	NA	NA	NA	0.562634	6.78726e-07	O	YES	-0.119688	0.999628	S	NO	0.102685	0.365861	O	NO	-0.120775	0.999988	S	NO	0.0916655	0.999972	O	NO	NA	NA	NA	NA	KEGG:04610|Complement and coagulation cascades|0.007323892	NA	M5930|HALLMARK EPITHELIAL MESENCHYMAL TRANSITION|2.88403150312661e-32;M5906|HALLMARK ESTROGEN RESPONSE EARLY|3.53183169791957e-16;M5942|HALLMARK UV RESPONSE DN|1.1561122421921e-11;M5953|HALLMARK KRAS SIGNALING UP|4.34510224171571e-09;M5921|HALLMARK COMPLEMENT|4.85288500162121e-05	GO:CC|cell periphery|2.94E-51
ENSG00000134986	NREP	5	110998318	111333161	-0.795952	5.43417e-07	NO_POAG_IOP_Annotations	NA	NA	NA	NA	NA	NA	NA	NA	NA	NA	NA	-0.409975	0.00271985	S	YES	0.141388	0.999628	O	NO	0.601747	0.0265462	O	YES	-0.0673752	0.999988	S	NO	0.0210754	0.999972	O	NO	NA	NA	NA	NA	NA	NA	NA	GO:BP|multicellular organismal process|2.06E-33
ENSG00000109689	STIM2	4	26859300	27027003	-0.585859	5.44134e-07	NO_POAG_IOP_Annotations	NA	NA	NA	NA	NA	NA	NA	NA	NA	NA	NA	NA	NA	NA	NA	-0.45457	0.416214	S	NO	-0.419037	3.97041e-05	S	YES	-0.00109843	0.999988	S	NO	0.0541162	0.999972	O	NO	NA	NA	NA	NA	NA	NA	NA	NA
ENSG00000082497	SERTAD4	1	210406144	210419976	-1.12501	6.0289e-07	NO_POAG_IOP_Annotations	NA	NA	NA	NA	NA	NA	NA	NA	NA	NA	NA	-2.16628	2.94269e-19	S	YES	-0.999116	0.168181	S	NO	-2.03782	1.10204e-15	S	YES	0.0107445	0.999988	O	NO	0.0721813	0.999972	O	NO	NA	NA	NA	NA	NA	NA	NA	NA
ENSG00000184216	IRAK1	X	153275951	153285431	0.682988	6.94698e-07	NO_POAG_IOP_Annotations	NA	NA	NA	NA	NA	NA	NA	NA	NA	NA	NA	0.733214	1.16745e-11	S	YES	0.205465	0.999628	S	NO	0.681822	4.31995e-30	S	YES	-0.0386506	0.999988	O	NO	-0.0395896	0.999972	O	NO	NA	NA	NA	NA	REAC:R-HSA-162582|Signal Transduction|0.000311904;KEGG:04010|MAPK signaling pathway|0.039911656;REAC:R-HSA-449147|Signaling by Interleukins|0.047620584	NA	M5939|HALLMARK P53 PATHWAY|4.34510224171571e-09	GO:CC|cell periphery|2.94E-51
ENSG00000166482	MFAP4	17	19286755	19290553	-0.607039	7.16962e-07	NO_POAG_IOP_Annotations	NA	NA	NA	NA	NA	NA	NA	NA	NA	NA	NA	NA	NA	NA	NA	-0.0871699	0.999628	S	NO	0.000462302	0.997791	O	NO	-0.0636437	0.999988	S	NO	-0.0267154	0.999972	S	NO	NA	NA	NA	NA	NA	NA	NA	NA
ENSG00000023697	DERA	12	16064106	16190220	0.768269	7.60947e-07	NO_POAG_IOP_Annotations	NA	NA	NA	NA	NA	NA	NA	NA	NA	NA	NA	0.386172	0.0189816	S	YES	0.692072	0.217529	S	NO	0.212167	0.0509987	S	NO	-0.0934479	0.999988	O	NO	-0.035983	0.999972	O	NO	NA	NA	NA	NA	NA	NA	NA	GO:CC|extracellular region|2.01E-30
ENSG00000154229	PRKCA	17	64298754	64806861	0.659678	7.78366e-07	NO_POAG_IOP_Annotations	NA	NA	NA	NA	NA	NA	NA	NA	NA	NA	NA	NA	NA	NA	NA	0.356625	0.573364	S	NO	0.135407	0.104266	S	NO	-0.0132213	0.999988	O	NO	0.00760738	0.999972	S	NO	NA	NA	NA	NA	NA	NA	NA	NA
ENSG00000198853	RUSC2	9	35490124	35561895	0.632213	8.36016e-07	NO_POAG_IOP_Annotations	NA	NA	NA	NA	NA	NA	NA	NA	NA	NA	NA	NA	NA	NA	NA	0.389881	0.56607	S	NO	0.218378	0.00968364	S	YES	0.0140056	0.999988	S	NO	-0.0783205	0.999972	O	NO	NA	NA	NA	NA	NA	NA	NA	NA
ENSG00000197380	DACT3	19	47150869	47164395	-0.911667	8.56856e-07	NO_POAG_IOP_Annotations	NA	NA	NA	NA	NA	NA	NA	NA	NA	NA	NA	NA	NA	NA	NA	-0.222414	0.999628	S	NO	-0.56434	0.00075753	S	YES	-0.0739336	0.999988	S	NO	-0.164123	0.999972	S	NO	NA	NA	NA	NA	NA	NA	NA	NA
ENSG00000123562	MORF4L2	X	102930424	102943086	0.512989	8.68983e-07	NO_POAG_IOP_Annotations	NA	NA	NA	NA	NA	NA	NA	NA	NA	NA	NA	1.2044	3.59173e-37	S	YES	0.286979	0.946314	S	NO	0.402978	9.76366e-16	S	YES	-0.0225577	0.999988	O	NO	0.0850252	0.999972	S	NO	NA	NA	NA	NA	NA	NA	NA	GO:CC|cell periphery|2.94E-51
ENSG00000116285	ERRFI1	1	8064464	8086368	0.675923	1.05319e-06	NO_POAG_IOP_Annotations	NA	NA	NA	NA	NA	NA	NA	NA	NA	NA	NA	0.90485	7.4768e-19	S	YES	1.62259	4.40242e-17	S	YES	1.07846	6.12823e-82	S	YES	0.834687	2.74628e-20	S	YES	1.03042	5.93453e-34	S	YES	NA	NA	NA	NA	NA	NA	M5891|HALLMARK HYPOXIA|3.78442584717093e-19	GO:CC|cell periphery|2.94E-51
ENSG00000125398	SOX9	17	70117161	70122561	-0.753902	1.08208e-06	NO_POAG_IOP_Annotations	NA	NA	NA	NA	NA	NA	NA	NA	NA	NA	NA	-1.16335	7.8988e-09	S	YES	-0.895667	0.0841911	S	NO	-2.28597	6.51305e-41	S	YES	-0.571205	0.00622425	S	YES	-0.261407	0.999972	S	NO	NA	NA	NA	NA	REAC:R-HSA-162582|Signal Transduction|0.000311904;KEGG:04024|cAMP signaling pathway|0.045068918	HP:0000006|Autosomal dominant inheritance|0.029676975	M5891|HALLMARK HYPOXIA|3.78442584717093e-19;M5953|HALLMARK KRAS SIGNALING UP|4.34510224171571e-09	GO:BP|multicellular organismal process|2.06E-33
ENSG00000154736	ADAMTS5	21	28290231	28338832	-0.987443	1.12306e-06	NO_POAG_IOP_Annotations	NA	NA	NA	NA	NA	NA	NA	NA	NA	NA	NA	NA	NA	NA	NA	-0.62744	0.114433	S	NO	-0.207429	0.740872	S	NO	-0.0175774	0.999988	S	NO	0.115018	0.999972	O	NO	NA	NA	NA	NA	NA	NA	NA	NA
ENSG00000128262	POM121L9P	22	24647796	24661493	1.51295	1.1658e-06	NO_POAG_IOP_Annotations	NA	NA	NA	NA	NA	NA	NA	NA	NA	NA	NA	1.49838	5.90979e-27	S	YES	NA	NA	NA	NA	0.534054	0.191997	S	NO	0.249925	0.999988	S	NO	0.202904	0.999972	S	NO	NA	NA	NA	NA	NA	NA	NA	NA
ENSG00000139146	FAM60A	12	31433518	31479992	0.78708	1.1926e-06	NO_POAG_IOP_Annotations	NA	NA	NA	NA	NA	NA	NA	NA	NA	NA	NA	NA	NA	NA	NA	0.275549	0.999628	S	NO	0.173287	0.3784	S	NO	0.0770442	0.999988	S	NO	0.0957079	0.999972	S	NO	NA	NA	NA	NA	NA	NA	NA	NA
ENSG00000240583	AQP1	7	30893010	30965131	-1.01507	1.31658e-06	NO_POAG_IOP_Annotations	NA	NA	NA	NA	NA	NA	NA	NA	NA	NA	NA	NA	NA	NA	NA	0.073382	0.999628	O	NO	-0.156332	0.893438	S	NO	0.145242	0.999988	O	NO	0.203113	0.999972	O	NO	NA	NA	NA	NA	NA	NA	NA	NA
ENSG00000196507	TCEAL3	X	102862379	102884618	0.66254	1.3301e-06	NO_POAG_IOP_Annotations	NA	NA	NA	NA	NA	NA	NA	NA	NA	NA	NA	0.917541	2.48861e-14	S	YES	0.16817	0.999628	S	NO	0.425988	3.3308e-08	S	YES	0.0820759	0.999988	S	NO	-0.169727	0.999972	O	NO	NA	NA	NA	NA	NA	NA	NA	GO:MF|protein domain specific binding|0.033261867
ENSG00000268894	PLCE1-AS1	10	96039034	96046828	1.14555	1.39004e-06	POAG_cross-ancestry|rs57866767|chr10:96023077:C:T|eQTL	POAG|rs57866767	POAGcross-ancestry|rs57866767|e[1+]	NA	NA	NA	e[1+]	S	NA	NA	NA	NA	1.09395	0.000119395	S	YES	1.24309	0.12524	S	NO	0.506358	0.0755513	S	NO	0.167434	0.999988	S	NO	-0.0372277	0.999972	O	NO	NA	rs57866767|PLCE1-AS1|96023077|POAG_cross-ancestry|96039034|15957|GS	MTAG_EUR|rs57866767|e[1+,1-]	MTAG_Cross-ancestry|rs57866767|e[1+]	NA	NA	NA	NA
ENSG00000115318	LOXL3	2	74759541	74782817	0.549988	1.58898e-06	NO_POAG_IOP_Annotations	NA	NA	NA	NA	NA	NA	NA	NA	NA	NA	NA	NA	NA	NA	NA	-0.19508	0.999628	O	NO	-0.405773	0.000101424	O	YES	0.00523802	0.999988	S	NO	-0.0124336	0.999972	O	NO	NA	NA	NA	NA	NA	NA	NA	NA
ENSG00000163931	TKT	3	53258723	53290068	0.470233	1.84884e-06	NO_POAG_IOP_Annotations	NA	NA	NA	NA	NA	NA	NA	NA	NA	NA	NA	NA	NA	NA	NA	-0.139838	0.999628	O	NO	0.188038	0.000960785	S	YES	-0.0131909	0.999988	O	NO	-0.109633	0.999972	O	NO	NA	NA	NA	NA	NA	NA	NA	NA
ENSG00000143382	ADAMTSL4	1	150521884	150533413	1.16394	2.42654e-06	NO_POAG_IOP_Annotations	NA	NA	NA	NA	NA	NA	NA	NA	NA	NA	NA	0.811453	2.82931e-11	S	YES	-0.0618564	0.999628	O	NO	0.246901	0.00131066	S	YES	-0.0527095	0.999988	O	NO	-0.121737	0.999972	O	NO	NA	NA	NA	NA	REAC:R-HSA-5083635|Defective B3GALTL causes PpS|0.005252634;REAC:R-HSA-3781865|Diseases of glycosylation|0.005252634;REAC:R-HSA-5173214|O-glycosylation of TSR domain-containing proteins|0.006161845;REAC:R-HSA-3906995|Diseases associated with O-glycosylation of proteins|0.011336362;REAC:R-HSA-5173105|O-linked glycosylation|0.027915096;REAC:R-HSA-5668914|Diseases of metabolism|0.035019498	NA	NA	GO:CC|cell periphery|2.94E-51
ENSG00000116990	MYCL	1	40361098	40367928	2.91563	2.64687e-06	NO_POAG_IOP_Annotations	NA	NA	NA	NA	NA	NA	NA	NA	NA	NA	NA	NA	NA	NA	NA	NA	NA	NA	NA	0.0810112	0.999963	S	NO	NA	NA	NA	NA	NA	NA	NA	NA	NA	rs13050568|MYCL|40406630|POAG_cross-ancestry|40361098|45532|GS	NA	NA	NA	NA	NA	NA
ENSG00000261801	LOXL1-AS1	15	74200424	74220589	0.633171	2.86805e-06	POAG_cross-ancestry|rs1550437|chr15:74221298:C:T|eQTL;POAG_EUR|rs6495085|chr15:74221313:G:C|eQTL,sQTL	POAG|rs1550437;POAG|rs6495085	POAGcross-ancestry|rs1550437|e[3+];POAGEUR|rs6495085|e[1-]	POAGEUR|rs6495085|s[1-]	NA	NA	e[1-];e[3+]	O;S	NA	NA	NA	NA	NA	NA	NA	NA	-0.210746	0.999628	O	NO	-0.0545546	0.804655	O	NO	0.0425462	0.999988	S	NO	0.0229029	0.999972	S	NO	NA	rs1550437|LOXL1-AS1|74221298|POAG_cross-ancestry|74200424|20874|GS;rs6495085|LOXL1-AS1|74221313|POAG_EUR|74200424|20889|GS	MTAG_EUR|rs1078967|e[2-]	MTAG_Cross-ancestry|rs1550437|e[7+],s[4+];MTAG_Cross-ancestry|rs2415204|e[8+],s[3+]	NA	NA	NA	NA
ENSG00000162636	FAM102B	1	109102711	109187522	-0.913676	3.04713e-06	NO_POAG_IOP_Annotations	NA	NA	NA	NA	NA	NA	NA	NA	NA	NA	NA	-0.754138	1.79192e-08	S	YES	-0.0570036	0.999628	S	NO	-0.451899	0.000360388	S	YES	-0.0940998	0.999988	S	NO	0.172023	0.999972	O	NO	rs73191218|FAM102B|108978414|IOP_UKBB|109102711|124297|GS	NA	NA	NA	NA	NA	NA	NA
ENSG00000214517	PPME1	11	73882144	73965748	0.687571	3.10546e-06	NO_POAG_IOP_Annotations	NA	NA	NA	NA	NA	NA	NA	NA	NA	NA	NA	NA	NA	NA	NA	0.564634	0.0199531	S	YES	0.1036	0.276538	S	NO	-0.0370635	0.999988	O	NO	0.0917226	0.999972	S	NO	NA	NA	NA	NA	NA	NA	NA	NA
ENSG00000182541	LIMK2	22	31608225	31676066	0.60009	3.18191e-06	NO_POAG_IOP_Annotations	NA	NA	NA	NA	NA	NA	NA	NA	NA	NA	NA	NA	NA	NA	NA	0.121885	0.999628	S	NO	-0.27045	0.00268681	O	YES	-0.0347396	0.999988	O	NO	0.0103186	0.999972	S	NO	NA	NA	NA	NA	NA	NA	NA	NA
ENSG00000106537	TSPAN13	7	16793160	16824161	-1.25034	3.28204e-06	NO_POAG_IOP_Annotations	NA	NA	NA	NA	NA	NA	NA	NA	NA	NA	NA	NA	NA	NA	NA	-0.0251465	0.999628	S	NO	-0.398077	0.234478	S	NO	0.0304686	0.999988	O	NO	-0.389053	0.999972	S	NO	NA	NA	NA	NA	NA	NA	NA	NA
ENSG00000059377	TBXAS1	7	139476850	139720125	2.03074	3.4375e-06	NO_POAG_IOP_Annotations	NA	NA	NA	NA	NA	NA	NA	NA	NA	NA	NA	2.20733	2.47608e-07	S	YES	NA	NA	NA	NA	0.743777	0.0155416	S	YES	NA	NA	NA	NA	NA	NA	NA	NA	NA	NA	NA	NA	REAC:R-HSA-5668914|Diseases of metabolism|0.035019498;KEGG:04611|Platelet activation|0.045570101;KEGG:00590|Arachidonic acid metabolism|0.04888705	NA	NA	GO:BP|multicellular organismal process|2.06E-33
ENSG00000166165	CKB	14	103985996	103989448	-0.845656	3.57349e-06	NO_POAG_IOP_Annotations	NA	NA	NA	NA	NA	NA	NA	NA	NA	NA	NA	NA	NA	NA	NA	-0.350485	0.999628	S	NO	0.14848	0.626055	O	NO	-0.141353	0.999988	S	NO	-0.378599	0.999972	S	NO	NA	NA	NA	NA	NA	NA	NA	NA
ENSG00000136068	FLNB	3	57994127	58157982	0.838506	4.16256e-06	NO_POAG_IOP_Annotations	NA	NA	NA	NA	NA	NA	NA	NA	NA	NA	NA	0.603927	1.39486e-07	S	YES	0.554495	0.0194116	S	YES	0.0501111	0.686965	S	NO	-0.0452126	0.999988	O	NO	-0.0457913	0.999972	O	NO	NA	NA	MTAG_EUR|rs57161291|e[2+],s[1+]	MTAG_Cross-ancestry|rs57161291|e[1+,1-]	KEGG:05205|Proteoglycans in cancer|0.000505001;KEGG:04510|Focal adhesion|0.0041565;KEGG:04010|MAPK signaling pathway|0.039911656	HP:0000006|Autosomal dominant inheritance|0.029676975	M5906|HALLMARK ESTROGEN RESPONSE EARLY|3.53183169791957e-16;M5893|HALLMARK MITOTIC SPINDLE|5.84790084144481e-05	GO:CC|cell periphery|2.94E-51
ENSG00000182022	CHST15	10	125767184	125853206	0.822967	4.16256e-06	NO_POAG_IOP_Annotations	NA	NA	NA	NA	NA	NA	NA	NA	NA	NA	NA	0.429723	0.0298424	S	YES	0.198521	0.999628	S	NO	-0.999216	4.73407e-24	O	YES	-0.131526	0.999988	O	NO	-0.0807803	0.999972	O	NO	NA	NA	NA	NA	REAC:R-HSA-1630316|Glycosaminoglycan metabolism|0.020758761;REAC:R-HSA-2022870|Chondroitin sulfate biosynthesis|0.035019498;REAC:R-HSA-1793185|Chondroitin sulfate/dermatan sulfate metabolism|0.042723596	NA	NA	GO:CC|membrane|2.85E-10
ENSG00000034971	MYOC	1	171604557	171621823	1.85959	4.34874e-06	NO_POAG_IOP_Annotations	NA	NA	NA	NA	NA	NA	NA	NA	NA	NA	NA	2.4423	0.0287537	S	YES	0.53689	0.999628	S	NO	NA	NA	NA	NA	-0.0804961	0.999988	O	NO	NA	NA	NA	NA	NA	rs74315329|MYOC|171605478|POAG_cross-ancestry|171604557|921|GS;rs74315329|MYOC|171605478|POAG_cross-ancestry|171604557|921|GS;rs74315329|MYOC|171605478|POAG_EUR|171604557|921|GS;rs74315329|MYOC|171605478|POAG_EUR|171604557|921|GS	NA	NA	NA	HP:0000006|Autosomal dominant inheritance|0.029676975	NA	GO:CC|cell periphery|2.94E-51
ENSG00000249992	TMEM158	3	45265958	45267770	-1.07297	4.34874e-06	NO_POAG_IOP_Annotations	NA	NA	NA	NA	NA	NA	NA	NA	NA	NA	NA	NA	NA	NA	NA	-0.574973	0.840974	S	NO	-0.79098	2.58518e-10	S	YES	0.0749939	0.999988	O	NO	0.294812	0.999972	O	NO	NA	NA	NA	NA	NA	NA	NA	NA
ENSG00000100994	PYGB	20	25228705	25278650	0.719757	4.57802e-06	NO_POAG_IOP_Annotations	NA	NA	NA	NA	NA	NA	NA	NA	NA	NA	NA	0.343746	0.00513382	S	YES	0.37294	0.416214	S	NO	0.971905	1.51487e-68	S	YES	0.0283429	0.999988	S	NO	-0.00914358	0.999972	O	NO	NA	NA	NA	NA	KEGG:04931|Insulin resistance|0.002711983	NA	M5891|HALLMARK HYPOXIA|3.78442584717093e-19	GO:CC|extracellular region|2.01E-30
ENSG00000122644	ARL4A	7	12726481	12730559	0.978041	5.51035e-06	NO_POAG_IOP_Annotations	NA	NA	NA	NA	NA	NA	NA	NA	NA	NA	NA	1.18574	4.30681e-11	S	YES	1.15614	0.0105708	S	YES	1.29857	4.03231e-22	S	YES	0.767365	4.97843e-05	S	YES	1.19606	0.0134964	S	YES	NA	NA	NA	NA	NA	NA	M5947|HALLMARK IL2 STAT5 SIGNALING|4.13047501990161e-09;M5913|HALLMARK INTERFERON GAMMA RESPONSE|5.84790084144481e-05;M5905|HALLMARK ADIPOGENESIS|5.90201080171844e-05	GO:CC|cell periphery|2.94E-51
ENSG00000010278	CD9	12	6308881	6347425	-0.578245	5.7159e-06	NO_POAG_IOP_Annotations	NA	NA	NA	NA	NA	NA	NA	NA	NA	NA	NA	NA	NA	NA	NA	-0.149279	0.999628	S	NO	-0.250963	0.000822202	S	YES	-0.0772653	0.999988	S	NO	-0.0617116	0.999972	S	NO	NA	NA	NA	NA	NA	HP:0000006|Autosomal dominant inheritance|0.029676975	NA	GO:CC|cell periphery|2.94E-51
ENSG00000134333	LDHA	11	18415935	18429972	0.548723	6.01645e-06	NO_POAG_IOP_Annotations	NA	NA	NA	NA	NA	NA	NA	NA	NA	NA	NA	0.719233	1.05939e-13	S	YES	0.181725	0.999628	S	NO	0.442503	2.48293e-14	S	YES	-0.0504193	0.999988	O	NO	0.154643	0.999972	S	NO	NA	NA	NA	NA	NA	NA	M5891|HALLMARK HYPOXIA|3.78442584717093e-19;M5924|HALLMARK MTORC1 SIGNALING|3.98107170553497e-08	GO:BP|multicellular organismal process|2.06E-33
ENSG00000138385	SSB	2	170648443	170668574	0.560698	6.84263e-06	NO_POAG_IOP_Annotations	NA	NA	NA	NA	NA	NA	NA	NA	NA	NA	NA	0.962823	2.69416e-21	S	YES	0.675905	0.0159328	S	YES	0.467619	9.07654e-14	S	YES	0.103516	0.999988	S	NO	0.189477	0.999972	S	NO	NA	NA	NA	NA	NA	NA	NA	GO:BP|multicellular organismal process|2.06E-33
ENSG00000117519	CNN3	1	95362507	95392834	0.4731	7.07007e-06	NO_POAG_IOP_Annotations	NA	NA	NA	NA	NA	NA	NA	NA	NA	NA	NA	NA	NA	NA	NA	0.183418	0.999628	S	NO	-0.128473	0.0423927	O	YES	0.0258434	0.999988	S	NO	-0.0110578	0.999972	O	NO	NA	NA	NA	NA	NA	NA	NA	NA
ENSG00000018408	WWTR1	3	149235022	149454501	-0.550473	7.12219e-06	NO_POAG_IOP_Annotations	NA	NA	NA	NA	NA	NA	NA	NA	NA	NA	NA	NA	NA	NA	NA	-0.0489272	0.999628	S	NO	-0.378501	2.91672e-06	S	YES	0.0198781	0.999988	O	NO	0.042187	0.999972	O	NO	NA	NA	NA	NA	NA	NA	NA	NA
ENSG00000145703	IQGAP2	5	75699074	76003957	5.63277	7.18786e-06	NO_POAG_IOP_Annotations	NA	NA	NA	NA	NA	NA	NA	NA	NA	NA	NA	NA	NA	NA	NA	NA	NA	NA	NA	2.63393	0.999963	S	NO	NA	NA	NA	NA	NA	NA	NA	NA	NA	NA	NA	NA	NA	NA	NA	NA
ENSG00000168734	PKIG	20	43160426	43252888	-0.48251	8.03397e-06	NO_POAG_IOP_Annotations	NA	NA	NA	NA	NA	NA	NA	NA	NA	NA	NA	-0.587417	1.21684e-05	S	YES	-0.291542	0.999628	S	NO	-0.012521	0.956233	S	NO	0.0245212	0.999988	O	NO	-0.0813922	0.999972	S	NO	NA	NA	NA	NA	NA	NA	NA	GO:BP|regulation of localization|2.20E-18
ENSG00000150510	FAM124A	13	51796503	51858377	1.1521	8.92825e-06	NO_POAG_IOP_Annotations	NA	NA	NA	NA	NA	NA	NA	NA	NA	NA	NA	NA	NA	NA	NA	1.46485	0.000387577	S	YES	-0.169406	0.723049	O	NO	-0.0162018	0.999988	O	NO	-0.287092	0.999972	O	NO	NA	NA	NA	NA	NA	NA	NA	NA
ENSG00000130150	MOSPD2	X	14891563	14940449	-0.611217	9.22593e-06	NO_POAG_IOP_Annotations	NA	NA	NA	NA	NA	NA	NA	NA	NA	NA	NA	NA	NA	NA	NA	-0.461075	0.595081	S	NO	-0.223182	0.0248213	S	YES	0.00221363	0.999988	O	NO	0.154908	0.999972	O	NO	NA	NA	NA	NA	NA	NA	NA	NA
ENSG00000174136	RGMB	5	98104354	98134347	-0.613977	1.01077e-05	NO_POAG_IOP_Annotations	NA	NA	NA	NA	NA	NA	NA	NA	NA	NA	NA	-0.687896	2.88625e-09	S	YES	-1.40192	4.26292e-07	S	YES	-1.8993	1.51215e-121	S	YES	-0.113491	0.999988	S	NO	-0.152922	0.999972	S	NO	NA	NA	NA	NA	KEGG:04350|TGF-beta signaling pathway|0.006410439	NA	NA	GO:CC|cell periphery|2.94E-51
ENSG00000133019	CHRM3	1	239549865	240078750	-1.01145	1.0312e-05	NO_POAG_IOP_Annotations	NA	NA	NA	NA	NA	NA	NA	NA	NA	NA	NA	NA	NA	NA	NA	-0.242449	0.999628	S	NO	-1.02695	4.58982e-09	S	YES	-0.115928	0.999988	S	NO	0.0200337	0.999972	O	NO	NA	NA	NA	NA	NA	NA	NA	NA
ENSG00000130592	LSP1	11	1874200	1913497	4.177	1.13518e-05	NO_POAG_IOP_Annotations	NA	NA	NA	NA	NA	NA	NA	NA	NA	NA	NA	0.533572	0.0025699	S	YES	NA	NA	NA	NA	0.64029	0.174701	S	NO	NA	NA	NA	NA	NA	NA	NA	NA	NA	NA	NA	NA	NA	NA	M5909|HALLMARK MYOGENESIS|4.85288500162121e-05;M5938|HALLMARK REACTIVE OXYGEN SPECIES PATHWAY|5.84790084144481e-05	GO:CC|cell periphery|2.94E-51
ENSG00000183765	CHEK2	22	29083731	29138410	0.568092	1.19399e-05	POAG_cross-ancestry|rs5752776|chr22:29108229:G:A|eQTL;POAG_EUR|rs7284245|chr22:29613441:G:T|eQTL	POAG|rs5752776;POAG|rs7284245	POAGcross-ancestry|rs5752776|e[1-];POAGEUR|rs7284245|e[1-]	POAGcross-ancestry|rs5752776|e[1-]	NA	NA	e[1-]	O	NA	NA	e[1-]	O	0.506488	0.00251642	S	YES	0.208897	0.999628	S	NO	0.215855	0.171695	S	NO	0.0519197	0.999988	S	NO	0.0760508	0.999972	S	NO	NA	rs5752776|CHEK2|29108229|POAG_cross-ancestry|29083731|24498|GS	MTAG_EUR|rs5752776|e[1-]	MTAG_Cross-ancestry|rs4822983|e[1-]	KEGG:04218|Cellular senescence|0.007323892;KEGG:04115|p53 signaling pathway|0.021156863;KEGG:05166|Human T-cell leukemia virus 1 infection|0.046732667	HP:0100767|Abnormal placenta morphology|0.019030434;HP:0000006|Autosomal dominant inheritance|0.029676975	NA	GO:BP|developmental process|2.55E-31
ENSG00000115884	SDC1	2	20400558	20425194	0.631467	1.26555e-05	NO_POAG_IOP_Annotations	NA	NA	NA	NA	NA	NA	NA	NA	NA	NA	NA	-0.535442	0.00181811	O	YES	0.178795	0.999628	S	NO	-0.0706209	0.658471	O	NO	0.0668223	0.999988	S	NO	-0.00471777	0.999972	O	NO	NA	NA	NA	NA	REAC:R-HSA-1474244|Extracellular matrix organization|6.37E-07;KEGG:04512|ECM-receptor interaction|9.23851E-05;KEGG:05205|Proteoglycans in cancer|0.000505001;REAC:R-HSA-3781865|Diseases of glycosylation|0.005252634;REAC:R-HSA-3560782|Diseases associated with glycosaminoglycan metabolism|0.006161845;REAC:R-HSA-3560801|Defective B3GAT3 causes JDSSDHD|0.018228608;REAC:R-HSA-3560783|Defective B4GALT7 …	NA	M5930|HALLMARK EPITHELIAL MESENCHYMAL TRANSITION|2.88403150312661e-32;M5891|HALLMARK HYPOXIA|3.78442584717093e-19;M5939|HALLMARK P53 PATHWAY|4.34510224171571e-09	GO:CC|cell periphery|2.94E-51
ENSG00000113721	PDGFRB	5	149493400	149535435	0.474892	1.26555e-05	NO_POAG_IOP_Annotations	NA	NA	NA	NA	NA	NA	NA	NA	NA	NA	NA	NA	NA	NA	NA	-0.0784904	0.999628	O	NO	0.270972	0.000261753	S	YES	-0.0518016	0.999988	O	NO	-0.0279764	0.999972	O	NO	NA	NA	NA	NA	NA	NA	NA	NA
ENSG00000119950	MXI1	10	111967363	112047123	0.698035	1.38142e-05	NO_POAG_IOP_Annotations	NA	NA	NA	NA	NA	NA	NA	NA	NA	NA	NA	NA	NA	NA	NA	0.279635	0.999628	S	NO	0.0607549	0.752375	S	NO	-0.0618356	0.999988	O	NO	-0.0357227	0.999972	O	NO	NA	NA	NA	NA	NA	NA	NA	NA
ENSG00000057294	PKP2	12	32943679	33049774	0.768739	1.67435e-05	NO_POAG_IOP_Annotations	NA	NA	NA	NA	NA	NA	NA	NA	NA	NA	NA	1.05631	1.26519e-08	S	YES	1.8229	2.42509e-14	S	YES	1.30755	3.04085e-08	S	YES	0.0733131	0.999988	S	NO	0.149968	0.999972	S	NO	NA	NA	NA	NA	KEGG:05412|Arrhythmogenic right ventricular cardiomyopathy|0.012035765	HP:0000006|Autosomal dominant inheritance|0.029676975	M5891|HALLMARK HYPOXIA|3.78442584717093e-19	GO:CC|cell periphery|2.94E-51
ENSG00000198431	TXNRD1	12	104609557	104744061	0.543485	2.06453e-05	NO_POAG_IOP_Annotations	NA	NA	NA	NA	NA	NA	NA	NA	NA	NA	NA	0.795671	4.51147e-17	S	YES	0.258516	0.999628	S	NO	-0.126189	0.0306672	O	YES	-0.0454805	0.999988	O	NO	0.0206286	0.999972	S	NO	NA	NA	NA	NA	KEGG:05200|Pathways in cancer|0.000505001	NA	M5924|HALLMARK MTORC1 SIGNALING|3.98107170553497e-08;M5938|HALLMARK REACTIVE OXYGEN SPECIES PATHWAY|5.84790084144481e-05	GO:BP|multicellular organismal process|2.06E-33
ENSG00000186350	RXRA	9	137208944	137332431	0.563064	2.08857e-05	NO_POAG_IOP_Annotations	NA	NA	NA	NA	NA	NA	NA	NA	NA	NA	NA	NA	NA	NA	NA	-0.200175	0.999628	O	NO	0.197088	0.0209878	S	YES	0.142021	0.999988	S	NO	-0.0501623	0.999972	O	NO	NA	NA	NA	NA	NA	NA	NA	NA
ENSG00000206052	DOK6	18	67068291	67516323	1.02968	2.18848e-05	NO_POAG_IOP_Annotations	NA	NA	NA	NA	NA	NA	NA	NA	NA	NA	NA	NA	NA	NA	NA	0.414364	0.999628	S	NO	-0.148919	0.561347	O	NO	0.279041	0.999988	S	NO	0.190782	0.999972	S	NO	NA	NA	NA	NA	NA	NA	NA	NA
ENSG00000150556	LYPD6B	2	149894621	150071776	0.862784	2.25063e-05	NO_POAG_IOP_Annotations	NA	NA	NA	NA	NA	NA	NA	NA	NA	NA	NA	NA	NA	NA	NA	-0.115562	0.999628	O	NO	0.199649	0.406	S	NO	0.103202	0.999988	S	NO	-0.114643	0.999972	O	NO	NA	NA	NA	NA	NA	NA	NA	NA
ENSG00000126822	PLEKHG3	14	65170820	65213610	0.816706	2.26568e-05	NO_POAG_IOP_Annotations	NA	NA	NA	NA	NA	NA	NA	NA	NA	NA	NA	NA	NA	NA	NA	0.159363	0.999628	S	NO	-0.0532425	0.920304	O	NO	-0.156146	0.999988	O	NO	-0.431775	0.999972	O	NO	NA	NA	NA	NA	NA	NA	NA	NA
ENSG00000171877	FRMD5	15	44162962	44487450	-1.32023	2.30015e-05	NO_POAG_IOP_Annotations	NA	NA	NA	NA	NA	NA	NA	NA	NA	NA	NA	-1.45649	0.00271985	S	YES	-1.17045	0.318281	S	NO	-2.45474	3.34434e-19	S	YES	0.0701262	0.999988	O	NO	0.117566	0.999972	O	NO	NA	NA	NA	NA	NA	NA	NA	GO:BP|cell migration|7.64E-27
ENSG00000131473	ACLY	17	40023161	40086795	0.47773	2.48854e-05	NO_POAG_IOP_Annotations	NA	NA	NA	NA	NA	NA	NA	NA	NA	NA	NA	0.361498	0.00137164	S	YES	0.111195	0.999628	S	NO	-0.0745944	0.350864	O	NO	-0.0539239	0.999988	O	NO	-0.0533937	0.999972	O	NO	NA	NA	NA	NA	NA	NA	M5924|HALLMARK MTORC1 SIGNALING|3.98107170553497e-08;M5905|HALLMARK ADIPOGENESIS|5.90201080171844e-05	GO:CC|cell periphery|2.94E-51
ENSG00000079308	TNS1	2	218664512	218867718	0.665121	2.56693e-05	IOP|rs3791979|chr2:218667372:T:A|eQTL,sQTL	IOP|rs3791979	IOP|rs3791979|e[1+],s[15+,2-]	IOP|rs3791979|s[15+,6-]	e[1+]	S	NA	NA	NA	NA	NA	NA	NA	NA	NA	NA	0.255186	0.999628	S	NO	-0.0162042	0.898617	O	NO	0.012364	0.999988	S	NO	0.028146	0.999972	S	NO	rs3791979|TNS1|218667372|IOP_UKBB|218664512|2860|GS	NA	MTAG_EUR|rs150160188|e[1+],s[16+,2-];MTAG_EUR|rs3791979|e[1+],s[15+,2-]	MTAG_Cross-ancestry|rs150160188|s[16+,2-];MTAG_Cross-ancestry|rs2571445|e[1+],s[12+,2-]	NA	NA	NA	NA
ENSG00000060718	COL11A1	1	103342023	103574052	0.768001	2.65896e-05	POAG_cross-ancestry|rs3753841|chr1:103379918:G:A|eQTL;POAG_EUR|rs993471|chr1:103385373:G:A|eQTL	POAG|rs3753841;POAG|rs993471	POAGEUR|rs993471|e[1-]	POAGcross-ancestry|rs3753841|e[1+]	NA	NA	e[1-]	O	NA	NA	e[1+]	S	NA	NA	NA	NA	0.31822	0.741165	S	NO	0.256001	0.484419	S	NO	0.0745711	0.999988	S	NO	-0.0141443	0.999972	O	NO	NA	rs3753841|COL11A1|103379918|POAG_cross-ancestry|103342023|37895|GS;rs993471|COL11A1|103385373|POAG_EUR|103342023|43350|GS	MTAG_EUR|rs993471|e[1-]	NA	NA	NA	NA	NA
ENSG00000104722	NEFM	8	24770525	24776607	-1.78166	2.66323e-05	NO_POAG_IOP_Annotations	NA	NA	NA	NA	NA	NA	NA	NA	NA	NA	NA	NA	NA	NA	NA	-0.295857	0.999628	S	NO	-3.63026	2.31041e-16	S	YES	NA	NA	NA	NA	0.0592748	0.999972	O	NO	NA	NA	NA	NA	NA	NA	NA	NA
ENSG00000205835	GMNC	3	190570666	190610218	1.20689	2.84468e-05	NO_POAG_IOP_Annotations	NA	NA	NA	NA	NA	NA	NA	NA	NA	NA	NA	NA	NA	NA	NA	0.975933	0.904037	S	NO	NA	NA	NA	NA	0.141593	0.999988	S	NO	NA	NA	NA	NA	NA	NA	NA	NA	NA	NA	NA	NA
ENSG00000100003	SEC14L2	22	30792846	30821305	0.778035	2.84468e-05	NO_POAG_IOP_Annotations	NA	NA	NA	NA	NA	NA	NA	NA	NA	NA	NA	1.02577	3.16599e-11	S	YES	0.999832	1.10387e-05	S	YES	0.918735	3.07422e-42	S	YES	0.0655045	0.999988	S	NO	0.22981	0.999972	S	NO	NA	NA	NA	NA	NA	NA	M5906|HALLMARK ESTROGEN RESPONSE EARLY|3.53183169791957e-16	GO:CC|extracellular region|2.01E-30
ENSG00000131089	ARHGEF9	X	62854847	63005426	0.625735	2.84468e-05	NO_POAG_IOP_Annotations	NA	NA	NA	NA	NA	NA	NA	NA	NA	NA	NA	NA	NA	NA	NA	0.398358	0.769172	S	NO	0.0756331	0.741524	S	NO	-0.0336215	0.999988	O	NO	-0.0270108	0.999972	O	NO	NA	NA	NA	NA	NA	NA	NA	NA
ENSG00000171819	ANGPTL7	1	11249398	11256038	4.60768	2.87066e-05	NO_POAG_IOP_Annotations	NA	NA	NA	NA	NA	NA	NA	NA	NA	NA	NA	4.54277	8.54411e-27	S	YES	2.86352	0.422748	S	NO	1.03803	0.156899	S	NO	-0.182568	0.999988	O	NO	-0.020719	0.999972	O	NO	rs143038218|ANGPTL7|11388792|IOP_UKBB|11249398|139394|GS	NA	NA	NA	NA	NA	NA	GO:CC|cell periphery|2.94E-51
ENSG00000105281	SLC1A5	19	47278140	47291851	0.518855	3.12506e-05	NO_POAG_IOP_Annotations	NA	NA	NA	NA	NA	NA	NA	NA	NA	NA	NA	NA	NA	NA	NA	0.0739521	0.999628	S	NO	0.0726366	0.514357	S	NO	-0.111245	0.999988	O	NO	-0.114657	0.999972	O	NO	NA	NA	NA	NA	NA	NA	NA	NA
ENSG00000106853	PTGR1	9	114312002	114362135	0.528603	3.2647e-05	NO_POAG_IOP_Annotations	NA	NA	NA	NA	NA	NA	NA	NA	NA	NA	NA	0.576276	2.52523e-07	S	YES	-0.0500782	0.999628	O	NO	-0.0610645	0.506738	O	NO	-0.0502333	0.999988	O	NO	-0.0366337	0.999972	O	NO	NA	NA	NA	NA	NA	NA	M5934|HALLMARK XENOBIOTIC METABOLISM|5.90201080171844e-05	GO:CC|extracellular region|2.01E-30
ENSG00000135643	KCNMB4	12	70760056	70828072	-1.1161	3.37711e-05	NO_POAG_IOP_Annotations	NA	NA	NA	NA	NA	NA	NA	NA	NA	NA	NA	NA	NA	NA	NA	-0.176057	0.999628	S	NO	0.0535459	0.943354	O	NO	0.00339752	0.999988	O	NO	0.048791	0.999972	O	NO	NA	NA	NA	NA	NA	NA	NA	NA
ENSG00000171408	PDE7B	6	136172834	136516712	-0.753477	3.45221e-05	NO_POAG_IOP_Annotations	NA	NA	NA	NA	NA	NA	NA	NA	NA	NA	NA	-0.354815	0.0225563	S	YES	-0.546521	0.696908	S	NO	-0.875866	9.92343e-10	S	YES	-0.117184	0.999988	S	NO	0.124784	0.999972	O	NO	rs9494457|PDE7B|136474794|IOP_UKBB|136516712|301960|GE	rs4612174|PDE7B|136462744|POAG_cross-ancestry|136516712|289910|GE	NA	NA	REAC:R-HSA-162582|Signal Transduction|0.000311904;REAC:R-HSA-372790|Signaling by GPCR|0.024957312	NA	NA	GO:BP|signaling|1.80E-27
ENSG00000170647	TMEM133	11	100862811	100864663	-1.22792	3.54452e-05	NO_POAG_IOP_Annotations	NA	NA	NA	NA	NA	NA	NA	NA	NA	NA	NA	-1.171	0.014872	S	YES	-0.345821	0.999628	S	NO	-0.804469	0.0711841	S	NO	0.106167	0.999988	O	NO	0.147213	0.999972	O	NO	NA	NA	NA	NA	NA	NA	NA	NA
ENSG00000137975	CLCA2	1	86889769	86922241	-1.17202	3.64615e-05	NO_POAG_IOP_Annotations	NA	NA	NA	NA	NA	NA	NA	NA	NA	NA	NA	-1.01055	3.45365e-12	S	YES	0.293836	0.999628	O	NO	-0.0973946	0.587311	S	NO	0.125145	0.999988	O	NO	0.0702403	0.999972	O	NO	NA	NA	NA	NA	KEGG:04924|Renin secretion|0.045068918	NA	M5939|HALLMARK P53 PATHWAY|4.34510224171571e-09	GO:CC|cell periphery|2.94E-51
ENSG00000164418	GRIK2	6	101846664	102517958	-0.88389	3.74296e-05	NO_POAG_IOP_Annotations	NA	NA	NA	NA	NA	NA	NA	NA	NA	NA	NA	NA	NA	NA	NA	0.386293	0.999628	O	NO	-0.188728	0.481905	S	NO	0.0112525	0.999988	O	NO	0.0197348	0.999972	O	NO	NA	NA	NA	NA	NA	NA	NA	NA
ENSG00000145675	PIK3R1	5	67511548	67597649	0.65612	3.80089e-05	NO_POAG_IOP_Annotations	NA	NA	NA	NA	NA	NA	NA	NA	NA	NA	NA	1.35013	1.53916e-42	S	YES	1.28078	8.50518e-09	S	YES	1.39142	7.58901e-129	S	YES	0.0725209	0.999988	S	NO	0.239337	0.999972	S	NO	NA	NA	NA	NA	REAC:R-HSA-6785807|Interleukin-4 and Interleukin-13 signaling|4.45883E-06;REAC:R-HSA-162582|Signal Transduction|0.000311904;KEGG:05200|Pathways in cancer|0.000505001;KEGG:05205|Proteoglycans in cancer|0.000505001;KEGG:04151|PI3K-Akt signaling pathway|0.001149966;KEGG:04931|Insulin resistance|0.002711983;KEGG:04510|Focal adhesion|0.0041565;KEGG:04218|Cellular senescence|0.007323892;KEGG:04923|Regu…	HP:0000006|Autosomal dominant inheritance|0.029676975	NA	GO:CC|cell periphery|2.94E-51
ENSG00000166448	TMEM130	7	98444111	98468394	-0.669576	3.87902e-05	NO_POAG_IOP_Annotations	NA	NA	NA	NA	NA	NA	NA	NA	NA	NA	NA	-1.0018	1.92496e-15	S	YES	-0.108145	0.999628	S	NO	0.0329007	0.871453	O	NO	-0.0302964	0.999988	S	NO	-0.0659725	0.999972	S	NO	NA	NA	NA	NA	NA	NA	NA	GO:CC|cell periphery|2.94E-51
ENSG00000153823	PID1	2	229715242	230136001	-0.649159	4.05664e-05	NO_POAG_IOP_Annotations	NA	NA	NA	NA	NA	NA	NA	NA	NA	NA	NA	-0.697796	8.44611e-06	S	YES	0.0481051	0.999628	O	NO	0.435375	1.73402e-07	O	YES	-0.0173159	0.999988	S	NO	-0.00156441	0.999972	S	NO	NA	NA	NA	NA	NA	NA	NA	GO:BP|anatomical structure development|4.01E-33
ENSG00000106483	SFRP4	7	37945543	38065297	-1.01934	4.18678e-05	NO_POAG_IOP_Annotations	NA	NA	NA	NA	NA	NA	NA	NA	NA	NA	NA	-2.18126	1.08192e-80	S	YES	-0.399738	0.999628	S	NO	-0.0800388	0.346779	S	NO	0.199216	0.999988	O	NO	-0.0324732	0.999972	S	NO	NA	NA	NA	NA	NA	NA	M5930|HALLMARK EPITHELIAL MESENCHYMAL TRANSITION|2.88403150312661e-32	GO:BP|multicellular organismal process|2.06E-33
ENSG00000081320	STK17B	2	196998290	197041227	-0.530773	4.28508e-05	NO_POAG_IOP_Annotations	NA	NA	NA	NA	NA	NA	NA	NA	NA	NA	NA	0.594368	6.68848e-06	O	YES	-0.0527341	0.999628	S	NO	0.46549	8.08008e-07	O	YES	0.121014	0.999988	O	NO	0.107172	0.999972	O	NO	NA	NA	NA	NA	NA	NA	NA	GO:CC|cell periphery|2.94E-51
ENSG00000145632	PLK2	5	57749809	57756087	-0.492215	4.38927e-05	NO_POAG_IOP_Annotations	NA	NA	NA	NA	NA	NA	NA	NA	NA	NA	NA	NA	NA	NA	NA	-1.11779	6.6049e-09	S	YES	-1.37197	6.72004e-84	S	YES	-0.757359	1.4458e-22	S	YES	-0.917107	4.22469e-15	S	YES	NA	rs935328|PLK2|57538801|POAG_EUR|57749809|211008|GS;rs2431023|PLK2|57553832|POAG_cross-ancestry|57749809|195977|GS	NA	NA	NA	NA	NA	NA
ENSG00000110756	HPS5	11	18300223	18343745	0.46423	4.59893e-05	NO_POAG_IOP_Annotations	NA	NA	NA	NA	NA	NA	NA	NA	NA	NA	NA	0.997744	5.10158e-21	S	YES	0.613083	0.0126056	S	YES	0.781639	2.49508e-36	S	YES	0.0114366	0.999988	S	NO	0.131377	0.999972	S	NO	NA	NA	NA	NA	NA	NA	NA	GO:BP|multicellular organismal process|2.06E-33
ENSG00000135074	ADAM19	5	156822542	157002783	-0.514918	4.63748e-05	NO_POAG_IOP_Annotations	NA	NA	NA	NA	NA	NA	NA	NA	NA	NA	NA	-0.643718	0.00147459	S	YES	-0.433238	0.248063	S	NO	-1.01628	3.63804e-33	S	YES	-0.0303507	0.999988	S	NO	0.0929037	0.999972	O	NO	NA	NA	NA	NA	REAC:R-HSA-1474244|Extracellular matrix organization|6.37E-07	NA	M5947|HALLMARK IL2 STAT5 SIGNALING|4.13047501990161e-09	GO:CC|cell periphery|2.94E-51
ENSG00000117461	PIK3R3	1	46505812	46642160	0.820439	4.81586e-05	NO_POAG_IOP_Annotations	NA	NA	NA	NA	NA	NA	NA	NA	NA	NA	NA	0.515281	0.0135938	S	YES	0.681194	0.0225852	S	YES	0.570061	0.000118279	S	YES	-0.0358228	0.999988	O	NO	0.231348	0.999972	S	NO	NA	NA	NA	NA	REAC:R-HSA-162582|Signal Transduction|0.000311904;KEGG:05200|Pathways in cancer|0.000505001;KEGG:05205|Proteoglycans in cancer|0.000505001;KEGG:04151|PI3K-Akt signaling pathway|0.001149966;KEGG:04931|Insulin resistance|0.002711983;KEGG:04510|Focal adhesion|0.0041565;KEGG:04218|Cellular senescence|0.007323892;KEGG:04923|Regulation of lipolysis in adipocytes|0.009343926;KEGG:04211|Longevity regulat…	NA	M5942|HALLMARK UV RESPONSE DN|1.1561122421921e-11;M5924|HALLMARK MTORC1 SIGNALING|3.98107170553497e-08;M5915|HALLMARK APICAL JUNCTION|5.18800038928961e-05	GO:BP|multicellular organismal process|2.06E-33
ENSG00000154262	ABCA6	17	67074843	67138029	1.39529	4.85771e-05	NO_POAG_IOP_Annotations	NA	NA	NA	NA	NA	NA	NA	NA	NA	NA	NA	0.829844	7.3674e-15	S	YES	0.949151	0.999628	S	NO	0.0268271	0.893961	S	NO	0.0375201	0.999988	S	NO	0.105346	0.999972	S	NO	NA	NA	NA	NA	REAC:R-HSA-9614085|FOXO-mediated transcription|0.019036801	NA	NA	GO:CC|cell periphery|2.94E-51
ENSG00000175274	TP53I11	11	44907454	44972840	0.639719	5.13287e-05	NO_POAG_IOP_Annotations	NA	NA	NA	NA	NA	NA	NA	NA	NA	NA	NA	0.553612	1.38714e-07	S	YES	-0.0710549	0.999628	O	NO	0.335349	4.38172e-09	S	YES	-0.0683896	0.999988	O	NO	-0.019049	0.999972	O	NO	rs9666712|TP53I11|44855663|IOP_UKBB|44907454|51791|GS	NA	NA	NA	NA	NA	NA	GO:BP|cell population proliferation|1.71E-15
ENSG00000090889	KIF4A	X	69509879	69640682	-1.04531	5.24784e-05	NO_POAG_IOP_Annotations	NA	NA	NA	NA	NA	NA	NA	NA	NA	NA	NA	1.12038	0.00132888	O	YES	-0.182314	0.999628	S	NO	0.0425747	0.967919	O	NO	-0.330975	0.999988	S	NO	NA	NA	NA	NA	NA	NA	NA	NA	NA	NA	M5893|HALLMARK MITOTIC SPINDLE|5.84790084144481e-05	GO:BP|movement of cell or subcellular component|1.53E-21
ENSG00000068383	INPP5A	10	134351324	134596979	-0.559041	5.29294e-05	NO_POAG_IOP_Annotations	NA	NA	NA	NA	NA	NA	NA	NA	NA	NA	NA	NA	NA	NA	NA	0.0101232	0.999628	O	NO	0.665199	5.63381e-10	O	YES	-0.10485	0.999988	S	NO	0.215307	0.999972	O	NO	NA	NA	NA	NA	NA	NA	NA	NA
ENSG00000136542	GALNT5	2	158114110	158170723	-0.541093	5.49645e-05	NO_POAG_IOP_Annotations	NA	NA	NA	NA	NA	NA	NA	NA	NA	NA	NA	-0.28661	0.0239301	S	YES	0.211853	0.999628	O	NO	-0.113615	0.20214	S	NO	0.06643	0.999988	O	NO	0.101053	0.999972	O	NO	NA	NA	NA	NA	REAC:R-HSA-5173105|O-linked glycosylation|0.027915096;KEGG:00514|Other types of O-glycan biosynthesis|0.045068918	NA	NA	GO:CC|membrane|2.85E-10
ENSG00000156103	MMP16	8	89044237	89340254	-0.801541	5.84329e-05	NO_POAG_IOP_Annotations	NA	NA	NA	NA	NA	NA	NA	NA	NA	NA	NA	-1.11865	5.29655e-09	S	YES	-0.0584755	0.999628	S	NO	-1.27901	9.8681e-23	S	YES	0.0347357	0.999988	O	NO	0.196077	0.999972	O	NO	NA	NA	NA	NA	REAC:R-HSA-1474244|Extracellular matrix organization|6.37E-07;KEGG:05206|MicroRNAs in cancer|0.034783581;REAC:R-HSA-1474228|Degradation of the extracellular matrix|0.035019498	NA	M5942|HALLMARK UV RESPONSE DN|1.1561122421921e-11	GO:CC|cell periphery|2.94E-51
ENSG00000164929	BAALC	8	104152938	104242533	1.21626	6.30492e-05	NO_POAG_IOP_Annotations	NA	NA	NA	NA	NA	NA	NA	NA	NA	NA	NA	NA	NA	NA	NA	0.858392	0.560024	S	NO	-1.43989	1.84124e-08	O	YES	-0.1337	0.999988	O	NO	NA	NA	NA	NA	NA	NA	NA	NA	NA	NA	NA	NA
ENSG00000118473	SGIP1	1	66999066	67213982	-1.16313	6.4508e-05	NO_POAG_IOP_Annotations	NA	NA	NA	NA	NA	NA	NA	NA	NA	NA	NA	-1.05668	9.19619e-05	S	YES	-0.0716127	0.999628	S	NO	-0.657026	0.00453757	S	YES	0.0711497	0.999988	O	NO	0.186288	0.999972	O	NO	rs12923138|SGIP1|67233266|IOP_UKBB|66999066|234200|GS	rs2439386|SGIP1|67025403|POAG_cross-ancestry|66999066|26337|GS	NA	NA	NA	NA	NA	GO:CC|cell periphery|2.94E-51
ENSG00000088320	REM1	20	30063096	30072708	-2.02649	7.17786e-05	NO_POAG_IOP_Annotations	NA	NA	NA	NA	NA	NA	NA	NA	NA	NA	NA	NA	NA	NA	NA	-1.71118	0.999628	S	NO	NA	NA	NA	NA	0.0784474	0.999988	O	NO	NA	NA	NA	NA	NA	NA	NA	NA	KEGG:04350|TGF-beta signaling pathway|0.006410439	NA	M5930|HALLMARK EPITHELIAL MESENCHYMAL TRANSITION|2.88403150312661e-32	GO:CC|cell periphery|2.94E-51
ENSG00000167986	DDB1	11	61066923	61110068	0.611634	7.35918e-05	NO_POAG_IOP_Annotations	NA	NA	NA	NA	NA	NA	NA	NA	NA	NA	NA	NA	NA	NA	NA	0.173463	0.999628	S	NO	0.129964	0.0942254	S	NO	-0.0199899	0.999988	O	NO	0.00765823	0.999972	S	NO	NA	NA	NA	NA	NA	NA	NA	NA
ENSG00000138759	FRAS1	4	78978724	79465423	0.694352	7.48328e-05	NO_POAG_IOP_Annotations	NA	NA	NA	NA	NA	NA	NA	NA	NA	NA	NA	1.6838	4.18958e-51	S	YES	0.213433	0.999628	S	NO	0.552988	2.12072e-10	S	YES	0.0252261	0.999988	S	NO	-0.0176049	0.999972	O	NO	NA	NA	NA	NA	KEGG:04512|ECM-receptor interaction|9.23851E-05	NA	NA	GO:CC|cell periphery|2.94E-51
ENSG00000169255	B3GALNT1	3	160801671	160823172	-0.594885	7.78478e-05	NO_POAG_IOP_Annotations	NA	NA	NA	NA	NA	NA	NA	NA	NA	NA	NA	-0.746899	1.34411e-06	S	YES	0.0917649	0.999628	O	NO	0.0502895	0.820513	O	NO	0.0481853	0.999988	O	NO	0.182216	0.999972	O	NO	NA	NA	NA	NA	NA	NA	NA	GO:CC|membrane|2.85E-10
ENSG00000165029	ABCA1	9	107543283	107690518	0.634427	7.83125e-05	POAG_EUR|rs2472494|chr9:107695539:C:T|eQTL	POAG|rs2472494	NA	POAGEUR|rs2472494|e[1+]	NA	NA	NA	NA	NA	NA	e[1+]	S	0.506856	4.70439e-05	S	YES	0.691637	0.00902024	S	YES	0.259553	0.128683	S	NO	-0.0394436	0.999988	O	NO	-0.100549	0.999972	O	NO	rs2472493|ABCA1|107695848|IOP_UKBB|107543283|152565|GS	rs2472494|ABCA1|107695539|POAG_cross-ancestry|107543283|152256|GS;rs2472494|ABCA1|107695539|POAG_cross-ancestry|107543283|152256|GS;rs2472494|ABCA1|107695539|POAG_EUR|107543283|152256|GS;rs2472494|ABCA1|107695539|POAG_EUR|107543283|152256|GS	NA	NA	REAC:R-HSA-162582|Signal Transduction|0.000311904	HP:0000006|Autosomal dominant inheritance|0.029676975	M5890|HALLMARK TNFA SIGNALING VIA NFKB|4.5081670454146e-24;M5932|HALLMARK INFLAMMATORY RESPONSE|1.24451461177138e-06;M5905|HALLMARK ADIPOGENESIS|5.90201080171844e-05	GO:CC|cell periphery|2.94E-51
ENSG00000070371	CLTCL1	22	19166986	19279239	0.608299	8.45484e-05	NO_POAG_IOP_Annotations	NA	NA	NA	NA	NA	NA	NA	NA	NA	NA	NA	NA	NA	NA	NA	0.822988	0.133057	S	NO	0.375084	0.0245547	S	YES	0.00699883	0.999988	S	NO	0.101597	0.999972	S	NO	NA	NA	NA	NA	NA	NA	NA	NA
ENSG00000087494	PTHLH	12	28111017	28125638	-1.10315	8.54614e-05	NO_POAG_IOP_Annotations	NA	NA	NA	NA	NA	NA	NA	NA	NA	NA	NA	NA	NA	NA	NA	-0.73405	0.552874	S	NO	-1.49698	5.01248e-15	S	YES	-0.172021	0.999988	S	NO	-0.0269433	0.999972	S	NO	NA	rs7972874|PTHLH|28203245|POAG_cross-ancestry|28111017|92228|GS;rs7972874|PTHLH|28203245|POAG_cross-ancestry|28111017|92228|GS;rs7972874|PTHLH|28203245|POAG_EUR|28111017|92228|GS;rs7972874|PTHLH|28203245|POAG_EUR|28111017|92228|GS	NA	NA	NA	NA	NA	NA
ENSG00000004799	PDK4	7	95212811	95225803	1.00433	8.57971e-05	NO_POAG_IOP_Annotations	NA	NA	NA	NA	NA	NA	NA	NA	NA	NA	NA	1.27915	1.21515e-15	S	YES	2.58707	4.35807e-10	S	YES	2.31729	1.32136e-07	S	YES	2.63788	5.78889e-26	S	YES	1.58352	0.0773092	S	NO	NA	NA	NA	NA	REAC:R-HSA-162582|Signal Transduction|0.000311904	NA	M5934|HALLMARK XENOBIOTIC METABOLISM|5.90201080171844e-05	GO:BP|multicellular organismal process|2.06E-33
ENSG00000153132	CLGN	4	141309609	141349122	-1.02514	8.65481e-05	NO_POAG_IOP_Annotations	NA	NA	NA	NA	NA	NA	NA	NA	NA	NA	NA	NA	NA	NA	NA	-0.148041	0.999628	S	NO	0.0919312	0.924038	O	NO	0.0571345	0.999988	O	NO	NA	NA	NA	NA	NA	NA	NA	NA	NA	NA	NA	NA
ENSG00000130956	HABP4	9	99212483	99253618	-0.585826	9.16942e-05	NO_POAG_IOP_Annotations	NA	NA	NA	NA	NA	NA	NA	NA	NA	NA	NA	NA	NA	NA	NA	0.146865	0.999628	O	NO	-0.0424681	0.79881	S	NO	0.0208397	0.999988	O	NO	-0.0265909	0.999972	S	NO	NA	NA	NA	NA	NA	NA	NA	NA
ENSG00000170677	SOCS6	18	67956137	67997436	-0.665381	9.6042e-05	NO_POAG_IOP_Annotations	NA	NA	NA	NA	NA	NA	NA	NA	NA	NA	NA	NA	NA	NA	NA	-0.612879	0.0640716	S	NO	-0.402707	4.02562e-05	S	YES	-0.202249	0.999988	S	NO	0.0448632	0.999972	O	NO	NA	NA	NA	NA	NA	NA	NA	NA
ENSG00000143429	AC027612.6	2	91805186	91847998	0.659929	9.90423e-05	NO_POAG_IOP_Annotations	NA	NA	NA	NA	NA	NA	NA	NA	NA	NA	NA	0.670218	9.83371e-10	S	YES	-0.21542	0.999628	O	NO	0.254339	0.00322972	S	YES	0.0998216	0.999988	S	NO	0.0508235	0.999972	S	NO	NA	NA	NA	NA	NA	NA	NA	NA
ENSG00000135919	SERPINE2	2	224839829	224904036	-0.670572	9.90423e-05	NO_POAG_IOP_Annotations	NA	NA	NA	NA	NA	NA	NA	NA	NA	NA	NA	-0.968669	4.56945e-10	S	YES	0.000205154	0.999628	O	NO	-0.0932738	0.238834	S	NO	0.0135976	0.999988	O	NO	-0.0217617	0.999972	S	NO	NA	NA	NA	NA	NA	NA	M5930|HALLMARK EPITHELIAL MESENCHYMAL TRANSITION|2.88403150312661e-32	GO:CC|cell periphery|2.94E-51
ENSG00000136261	BZW2	7	16685756	16746148	-0.612064	9.90423e-05	NO_POAG_IOP_Annotations	NA	NA	NA	NA	NA	NA	NA	NA	NA	NA	NA	NA	NA	NA	NA	-0.2764	0.999628	S	NO	-0.089495	0.397242	S	NO	-0.075633	0.999988	S	NO	-0.0551324	0.999972	S	NO	NA	NA	NA	NA	NA	NA	NA	NA
ENSG00000111186	WNT5B	12	1639057	1756409	0.532317	0.000100952	NO_POAG_IOP_Annotations	NA	NA	NA	NA	NA	NA	NA	NA	NA	NA	NA	0.302272	0.0272634	S	YES	-0.00543902	0.999628	O	NO	0.185412	0.0043453	S	YES	-0.0620152	0.999988	O	NO	0.0540326	0.999972	S	NO	NA	NA	NA	NA	REAC:R-HSA-162582|Signal Transduction|0.000311904;KEGG:05200|Pathways in cancer|0.000505001;KEGG:05205|Proteoglycans in cancer|0.000505001;KEGG:05217|Basal cell carcinoma|0.030027967;KEGG:04360|Axon guidance|0.034783581;KEGG:05165|Human papillomavirus infection|0.038244746	NA	NA	GO:CC|cell periphery|2.94E-51
ENSG00000152463	OLAH	10	15074226	15115851	2.88233	0.000102775	NO_POAG_IOP_Annotations	NA	NA	NA	NA	NA	NA	NA	NA	NA	NA	NA	3.29451	4.05676e-19	S	YES	NA	NA	NA	NA	1.39399	0.000129023	S	YES	NA	NA	NA	NA	-0.0474417	0.999972	O	NO	NA	NA	NA	NA	NA	NA	NA	GO:BP|lipid metabolic process|2.33E-07
ENSG00000165124	SVEP1	9	113127531	113342160	0.654287	0.000104369	NO_POAG_IOP_Annotations	NA	NA	NA	NA	NA	NA	NA	NA	NA	NA	NA	0.771007	7.68861e-14	S	YES	0.776285	0.000247663	S	YES	0.0971363	0.397242	S	NO	0.0856783	0.999988	S	NO	0.0742894	0.999972	S	NO	NA	rs61751937|SVEP1|113312231|POAG_cross-ancestry|113127531|184700|GS	NA	NA	NA	NA	NA	GO:BP|multicellular organismal process|2.06E-33
ENSG00000133110	POSTN	13	38136720	38172981	-0.811663	0.000105148	NO_POAG_IOP_Annotations	NA	NA	NA	NA	NA	NA	NA	NA	NA	NA	NA	-2.0152	4.16459e-09	S	YES	0.322617	0.678602	O	NO	-0.151802	0.0915642	S	NO	-0.0431886	0.999988	S	NO	0.0680072	0.999972	O	NO	NA	NA	NA	NA	NA	NA	M5930|HALLMARK EPITHELIAL MESENCHYMAL TRANSITION|2.88403150312661e-32	GO:CC|cell periphery|2.94E-51
ENSG00000139668	WDFY2	13	52158644	52336171	0.763633	0.000105148	NO_POAG_IOP_Annotations	NA	NA	NA	NA	NA	NA	NA	NA	NA	NA	NA	0.584979	0.0206932	S	YES	0.664595	0.428833	S	NO	-0.211828	0.301632	O	NO	-0.0611167	0.999988	O	NO	0.121049	0.999972	S	NO	NA	NA	NA	NA	NA	NA	NA	GO:BP|developmental process|2.55E-31
ENSG00000106034	CPED1	7	120628731	120937498	-0.78352	0.000108378	NO_POAG_IOP_Annotations	NA	NA	NA	NA	NA	NA	NA	NA	NA	NA	NA	NA	NA	NA	NA	0.15767	0.999628	O	NO	-0.220195	0.00798065	S	YES	-0.0866121	0.999988	S	NO	0.201534	0.999972	O	NO	NA	NA	NA	NA	NA	NA	NA	NA
ENSG00000052850	ALX4	11	44281994	44331716	-0.620226	0.000110642	NO_POAG_IOP_Annotations	NA	NA	NA	NA	NA	NA	NA	NA	NA	NA	NA	NA	NA	NA	NA	-0.346587	0.999628	S	NO	-1.00215	0.999963	S	NO	-0.231686	0.999988	S	NO	NA	NA	NA	NA	NA	NA	NA	NA	NA	NA	NA	NA
ENSG00000221866	PLXNA4	7	131808091	132333447	0.906414	0.00011214	NO_POAG_IOP_Annotations	NA	NA	NA	NA	NA	NA	NA	NA	NA	NA	NA	NA	NA	NA	NA	0.480563	0.999628	S	NO	-0.399753	0.273279	O	NO	0.0958264	0.999988	S	NO	-0.215712	0.999972	O	NO	NA	NA	NA	NA	NA	NA	NA	NA
ENSG00000144724	PTPRG	3	61547243	62283288	-0.593948	0.000114989	NO_POAG_IOP_Annotations	NA	NA	NA	NA	NA	NA	NA	NA	NA	NA	NA	NA	NA	NA	NA	0.212823	0.999628	O	NO	0.249307	0.00486243	O	YES	0.0560767	0.999988	O	NO	0.0694118	0.999972	O	NO	NA	NA	NA	NA	NA	NA	NA	NA
ENSG00000163755	HPS3	3	148847371	148891519	-0.646819	0.000118399	NO_POAG_IOP_Annotations	NA	NA	NA	NA	NA	NA	NA	NA	NA	NA	NA	NA	NA	NA	NA	-0.167533	0.999628	S	NO	-0.310218	0.000107268	S	YES	-0.0808174	0.999988	S	NO	0.0694816	0.999972	O	NO	NA	NA	NA	NA	NA	NA	NA	NA
ENSG00000197467	COL13A1	10	71561644	71724031	-0.831437	0.000128159	NO_POAG_IOP_Annotations	NA	NA	NA	NA	NA	NA	NA	NA	NA	NA	NA	-1.05952	9.19324e-09	S	YES	0.115715	0.999628	O	NO	-0.197954	0.480829	S	NO	-0.0871977	0.999988	S	NO	-0.174388	0.999972	S	NO	NA	NA	NA	NA	REAC:R-HSA-1474244|Extracellular matrix organization|6.37E-07;KEGG:04974|Protein digestion and absorption|0.006485927;REAC:R-HSA-1474290|Collagen formation|0.006562753;REAC:R-HSA-1442490|Collagen degradation|0.030591108;REAC:R-HSA-1650814|Collagen biosynthesis and modifying enzymes|0.031376663;REAC:R-HSA-1474228|Degradation of the extracellular matrix|0.035019498	NA	NA	GO:CC|cell periphery|2.94E-51
ENSG00000166106	ADAMTS15	11	130318869	130346532	-1.06849	0.000131421	NO_POAG_IOP_Annotations	NA	NA	NA	NA	NA	NA	NA	NA	NA	NA	NA	0.482384	0.000178716	O	YES	0.142228	0.999628	O	NO	0.460579	0.202594	O	NO	-0.115048	0.999988	S	NO	0.357989	0.999972	O	NO	NA	rs2875238|ADAMTS15|130282078|POAG_cross-ancestry|130318869|36791|GS	NA	NA	REAC:R-HSA-5083635|Defective B3GALTL causes PpS|0.005252634;REAC:R-HSA-3781865|Diseases of glycosylation|0.005252634;REAC:R-HSA-5173214|O-glycosylation of TSR domain-containing proteins|0.006161845;REAC:R-HSA-3906995|Diseases associated with O-glycosylation of proteins|0.011336362;REAC:R-HSA-5173105|O-linked glycosylation|0.027915096;REAC:R-HSA-5668914|Diseases of metabolism|0.035019498	NA	NA	GO:CC|cell periphery|2.94E-51
ENSG00000168710	AHCYL1	1	110527308	110566357	0.509665	0.000135227	NO_POAG_IOP_Annotations	NA	NA	NA	NA	NA	NA	NA	NA	NA	NA	NA	NA	NA	NA	NA	0.22976	0.999628	S	NO	-0.144036	0.0430607	O	YES	-0.0884183	0.999988	O	NO	0.0308386	0.999972	S	NO	rs57999988|AHCYL1|110465051|IOP_UKBB|110527308|62257|GS	rs2218471|AHCYL1|110777939|POAG_cross-ancestry|110566357|250631|GE	NA	NA	NA	NA	NA	NA
ENSG00000134668	SPOCD1	1	32256023	32281652	-1.11576	0.000142958	NO_POAG_IOP_Annotations	NA	NA	NA	NA	NA	NA	NA	NA	NA	NA	NA	NA	NA	NA	NA	-0.439026	0.603908	S	NO	-0.274567	0.000942102	S	YES	-0.265166	0.999988	S	NO	-0.105546	0.999972	S	NO	rs945211|SPOCD1|32191798|IOP_UKBB|32256023|64225|GS	NA	NA	NA	NA	NA	NA	NA
ENSG00000188483	IER5L	9	131937835	131940540	-0.985247	0.000144372	NO_POAG_IOP_Annotations	NA	NA	NA	NA	NA	NA	NA	NA	NA	NA	NA	NA	NA	NA	NA	-0.803135	0.999628	S	NO	-0.889787	0.0364416	S	YES	-0.363712	0.999988	S	NO	-1.30826	0.999972	S	NO	NA	NA	NA	NA	NA	NA	NA	NA
ENSG00000145147	SLIT2	4	20254883	20622184	-0.484172	0.000144517	NO_POAG_IOP_Annotations	NA	NA	NA	NA	NA	NA	NA	NA	NA	NA	NA	-0.701102	4.07866e-10	S	YES	-0.000258332	0.999628	S	NO	-0.190837	0.0184412	S	YES	0.0257368	0.999988	O	NO	-0.0543113	0.999972	S	NO	NA	NA	NA	NA	KEGG:04360|Axon guidance|0.034783581	NA	M5930|HALLMARK EPITHELIAL MESENCHYMAL TRANSITION|2.88403150312661e-32;M5915|HALLMARK APICAL JUNCTION|5.18800038928961e-05	GO:BP|multicellular organismal process|2.06E-33
ENSG00000076716	GPC4	X	132434131	132549518	0.669105	0.000144517	NO_POAG_IOP_Annotations	NA	NA	NA	NA	NA	NA	NA	NA	NA	NA	NA	NA	NA	NA	NA	0.568981	0.0218981	S	YES	0.147104	0.869786	S	NO	0.0287535	0.999988	S	NO	-0.298222	0.999972	O	NO	NA	NA	NA	NA	NA	NA	NA	NA
ENSG00000130508	PXDN	2	1635659	1748624	0.461757	0.000145275	NO_POAG_IOP_Annotations	NA	NA	NA	NA	NA	NA	NA	NA	NA	NA	NA	NA	NA	NA	NA	0.130694	0.999628	S	NO	0.100597	0.181341	S	NO	0.0423964	0.999988	S	NO	-0.0753746	0.999972	O	NO	NA	NA	NA	NA	NA	NA	NA	NA
ENSG00000105186	ANKRD27	19	33087913	33167503	0.594985	0.000148184	NO_POAG_IOP_Annotations	NA	NA	NA	NA	NA	NA	NA	NA	NA	NA	NA	NA	NA	NA	NA	0.380902	0.999628	S	NO	0.0677105	0.651675	S	NO	-0.0253409	0.999988	O	NO	0.149216	0.999972	S	NO	NA	NA	NA	NA	NA	NA	NA	NA
ENSG00000140262	TCF12	15	57210821	57591479	0.484499	0.000156555	POAG_cross-ancestry|rs2431023|chr15:57553832:T:A|eQTL;POAG_EUR|rs935328|chr15:57538801:T:A|eQTL	POAG|rs2431023;POAG|rs935328	POAGcross-ancestry|rs2431023|e[1-]	POAGcross-ancestry|rs2431023|e[1-];POAGEUR|rs935328|e[1+]	NA	NA	e[1-]	O	NA	NA	e[1-];e[1+]	O;S	0.269328	0.0405299	S	YES	0.401551	0.560024	S	NO	0.0492249	0.755367	S	NO	-0.0264413	0.999988	O	NO	0.0452469	0.999972	S	NO	rs28575268|TCF12|57062618|IOP_UKBB|57210821|148203|GS	rs935328|TCF12|57538801|POAG_EUR|57591479|327980|GE	MTAG_EUR|rs12900589|e[1-]	MTAG_Cross-ancestry|rs12900589|e[1-]	REAC:R-HSA-162582|Signal Transduction|0.000311904	HP:0000006|Autosomal dominant inheritance|0.029676975	NA	GO:BP|multicellular organismal process|2.06E-33
ENSG00000196616	ADH1B	4	100226121	100242558	1.93621	0.000157554	NO_POAG_IOP_Annotations	NA	NA	NA	NA	NA	NA	NA	NA	NA	NA	NA	1.70905	2.23442e-78	S	YES	0.621803	0.999628	S	NO	0.515285	0.123019	S	NO	0.158886	0.999988	S	NO	0.0736324	0.999972	S	NO	NA	NA	NA	NA	NA	NA	NA	GO:CC|cell periphery|2.94E-51
ENSG00000146411	SLC2A12	6	134309835	134373774	0.594617	0.000157554	POAG_cross-ancestry|rs2811688|chr6:134372150:G:C|eQTL;POAG_EUR|rs2811688|chr6:134372150:G:C|eQTL	POAG|rs2811688;POAG|rs2811688	POAGcross-ancestry|rs2811688|e[7+,1-];POAGEUR|rs2811688|e[6+]	POAGcross-ancestry|rs2811688|e[2+,1-];POAGEUR|rs2811688|e[1+]	NA	NA	e[6+];e[7+,1-]	S,S,O	NA	NA	e[1+];e[2+,1-]	S,S,O	NA	NA	NA	NA	-0.146034	0.999628	O	NO	-0.0347023	0.904382	O	NO	0.0228274	0.999988	S	NO	0.0745058	0.999972	S	NO	NA	rs2811688|SLC2A12|134372150|POAG_cross-ancestry|134309835|62315|GS;rs2811688|SLC2A12|134372150|POAG_cross-ancestry|134309835|62315|GS;rs2811688|SLC2A12|134372150|POAG_EUR|134309835|62315|GS;rs2811688|SLC2A12|134372150|POAG_EUR|134309835|62315|GS	MTAG_EUR|rs2811680|e[7+,1-]	MTAG_Cross-ancestry|rs2811687|e[7+]	NA	NA	NA	NA
ENSG00000166272	WBP1L	10	104503727	104576021	0.597952	0.000160581	NO_POAG_IOP_Annotations	NA	NA	NA	NA	NA	NA	NA	NA	NA	NA	NA	0.431588	0.000224529	S	YES	0.532342	0.0475344	S	YES	0.389189	2.55498e-09	S	YES	0.00757096	0.999988	S	NO	0.0217353	0.999972	S	NO	NA	NA	NA	NA	NA	NA	NA	GO:CC|membrane|2.85E-10
ENSG00000175602	CCDC85B	11	65657875	65659105	-1.10208	0.000165123	NO_POAG_IOP_Annotations	NA	NA	NA	NA	NA	NA	NA	NA	NA	NA	NA	NA	NA	NA	NA	-0.747714	0.999628	S	NO	0.451089	0.335175	O	NO	NA	NA	NA	NA	-0.296417	0.999972	S	NO	NA	NA	NA	NA	NA	NA	NA	NA
ENSG00000080709	KCNN2	5	113696642	113832337	1.91686	0.000181282	NO_POAG_IOP_Annotations	NA	NA	NA	NA	NA	NA	NA	NA	NA	NA	NA	NA	NA	NA	NA	0.407278	0.999628	S	NO	NA	NA	NA	NA	-0.450163	0.999988	O	NO	NA	NA	NA	NA	NA	NA	NA	NA	NA	NA	NA	NA
ENSG00000118898	PPL	16	4932508	5010742	-1.09411	0.00019216	NO_POAG_IOP_Annotations	NA	NA	NA	NA	NA	NA	NA	NA	NA	NA	NA	NA	NA	NA	NA	0.161051	0.999628	O	NO	0.0694858	0.807175	O	NO	0.128975	0.999988	O	NO	-0.126541	0.999972	S	NO	NA	NA	NA	NA	NA	NA	NA	GO:CC|cell periphery|2.94E-51
ENSG00000154310	TNIK	3	170779128	171178197	-0.70837	0.000192337	NO_POAG_IOP_Annotations	NA	NA	NA	NA	NA	NA	NA	NA	NA	NA	NA	-0.500058	0.0324758	S	YES	-0.284153	0.999628	S	NO	-0.401314	0.00118387	S	YES	0.0158772	0.999988	O	NO	-0.0188591	0.999972	S	NO	NA	NA	NA	NA	NA	NA	NA	GO:CC|cell periphery|2.94E-51
ENSG00000103381	CPPED1	16	12756919	12897874	0.547536	0.000193344	NO_POAG_IOP_Annotations	NA	NA	NA	NA	NA	NA	NA	NA	NA	NA	NA	0.764819	8.57126e-11	S	YES	0.23703	0.999628	S	NO	0.57479	1.98713e-18	S	YES	-0.0166252	0.999988	O	NO	0.05204	0.999972	S	NO	NA	NA	NA	NA	NA	NA	NA	GO:CC|cell periphery|2.94E-51
ENSG00000261685	RP11-401P9.4	16	50679720	50683160	1.61717	0.000193344	NO_POAG_IOP_Annotations	NA	NA	NA	NA	NA	NA	NA	NA	NA	NA	NA	4.74417	6.60089e-07	S	YES	1.65322	0.691943	S	NO	NA	NA	NA	NA	NA	NA	NA	NA	NA	NA	NA	NA	NA	NA	NA	NA	NA	NA	NA	NA
ENSG00000102024	PLS3	X	114795501	114885181	-0.424713	0.000193344	NO_POAG_IOP_Annotations	NA	NA	NA	NA	NA	NA	NA	NA	NA	NA	NA	NA	NA	NA	NA	-0.00188434	0.999628	S	NO	-0.170836	0.00746428	S	YES	-0.042512	0.999988	S	NO	0.0689392	0.999972	O	NO	NA	NA	NA	NA	NA	NA	NA	NA
ENSG00000168389	MFSD2A	1	40420802	40435638	1.71343	0.000195701	NO_POAG_IOP_Annotations	NA	NA	NA	NA	NA	NA	NA	NA	NA	NA	NA	1.31811	0.00849737	S	YES	0.512734	0.999628	S	NO	-0.166903	0.486239	O	NO	0.416153	0.999988	S	NO	-0.00923074	0.999972	O	NO	NA	rs13050568|MFSD2A|40406630|POAG_cross-ancestry|40420802|14172|GS	NA	NA	NA	NA	NA	GO:CC|cell periphery|2.94E-51
ENSG00000171951	SCG2	2	224461658	224467221	-0.736425	0.000202812	NO_POAG_IOP_Annotations	NA	NA	NA	NA	NA	NA	NA	NA	NA	NA	NA	NA	NA	NA	NA	0.176725	0.999628	O	NO	0.602792	0.000429806	O	YES	-0.0857836	0.999988	S	NO	0.101351	0.999972	O	NO	NA	NA	NA	NA	NA	NA	NA	NA
ENSG00000169213	RAB3B	1	52373628	52456436	-0.580395	0.000213578	NO_POAG_IOP_Annotations	NA	NA	NA	NA	NA	NA	NA	NA	NA	NA	NA	-0.726284	1.15835e-06	S	YES	0.0646428	0.999628	O	NO	-1.04779	2.05369e-65	S	YES	-0.0371982	0.999988	S	NO	0.118989	0.999972	O	NO	NA	NA	NA	NA	NA	NA	NA	GO:CC|cell periphery|2.94E-51
ENSG00000156675	RAB11FIP1	8	37716136	37756985	0.743005	0.000216256	NO_POAG_IOP_Annotations	NA	NA	NA	NA	NA	NA	NA	NA	NA	NA	NA	0.574692	0.000468813	S	YES	1.01876	0.00260988	S	YES	0.551762	6.22537e-05	S	YES	0.0144421	0.999988	S	NO	0.166925	0.999972	S	NO	NA	NA	NA	NA	NA	NA	NA	GO:BP|multicellular organismal process|2.06E-33
ENSG00000243927	MRPS6	21	35445524	35515334	-0.599246	0.000225311	NO_POAG_IOP_Annotations	NA	NA	NA	NA	NA	NA	NA	NA	NA	NA	NA	-0.575619	0.00172786	S	YES	-0.399693	0.999628	S	NO	-0.226659	0.0799776	S	NO	0.0183407	0.999988	O	NO	-0.0624448	0.999972	S	NO	NA	NA	NA	NA	NA	NA	NA	GO:CC|membrane|2.85E-10
ENSG00000118508	RAB32	6	146864829	146876101	0.60133	0.000225811	NO_POAG_IOP_Annotations	NA	NA	NA	NA	NA	NA	NA	NA	NA	NA	NA	NA	NA	NA	NA	-0.318187	0.978816	O	NO	-0.271273	0.00081807	O	YES	-0.202768	0.999988	O	NO	-0.184946	0.999972	O	NO	NA	NA	NA	NA	NA	NA	NA	NA
ENSG00000187800	PEAR1	1	156863490	156886226	-1.00461	0.000268268	NO_POAG_IOP_Annotations	NA	NA	NA	NA	NA	NA	NA	NA	NA	NA	NA	-1.03123	3.09995e-06	S	YES	0.151815	0.999628	O	NO	-0.782492	0.000102033	S	YES	-0.532393	0.999988	S	NO	-0.26342	0.999972	S	NO	NA	NA	NA	NA	NA	NA	NA	GO:CC|cell periphery|2.94E-51
ENSG00000154639	CXADR	21	18884700	18965897	-1.28732	0.000280893	NO_POAG_IOP_Annotations	NA	NA	NA	NA	NA	NA	NA	NA	NA	NA	NA	NA	NA	NA	NA	-0.327001	0.999628	S	NO	NA	NA	NA	NA	-0.0108728	0.999988	S	NO	NA	NA	NA	NA	NA	NA	NA	NA	NA	NA	NA	NA
ENSG00000148541	FAM13C	10	61005890	61122939	-0.585524	0.000284631	NO_POAG_IOP_Annotations	NA	NA	NA	NA	NA	NA	NA	NA	NA	NA	NA	-1.56732	0.000721747	S	YES	-0.434175	0.999628	S	NO	-0.11073	0.926774	S	NO	0.0455498	0.999988	O	NO	-0.048343	0.999972	S	NO	NA	NA	NA	NA	NA	NA	NA	NA
ENSG00000146674	IGFBP3	7	45951949	45961473	-1.27668	0.000305566	NO_POAG_IOP_Annotations	NA	NA	NA	NA	NA	NA	NA	NA	NA	NA	NA	-1.15712	4.16914e-34	S	YES	-0.0184827	0.999628	S	NO	-0.219686	0.413483	S	NO	-0.163521	0.999988	S	NO	0.0132366	0.999972	O	NO	NA	NA	NA	NA	REAC:R-HSA-381426|Regulation of Insulin-like Growth Factor (IGF) transport and uptake by Insulin-like Growth Factor Binding Proteins (IGFBPs)|9.38355E-05;REAC:R-HSA-8957275|Post-translational protein phosphorylation|0.005252634;KEGG:04218|Cellular senescence|0.007323892;KEGG:04115|p53 signaling pathway|0.021156863;KEGG:05202|Transcriptional misregulation in cancer|0.045068918;KEGG:04935|Growth ho…	NA	M5930|HALLMARK EPITHELIAL MESENCHYMAL TRANSITION|2.88403150312661e-32;M5891|HALLMARK HYPOXIA|3.78442584717093e-19;M5953|HALLMARK KRAS SIGNALING UP|4.34510224171571e-09;M5909|HALLMARK MYOGENESIS|4.85288500162121e-05	GO:BP|multicellular organismal process|2.06E-33
ENSG00000197321	SVIL	10	29746267	30025710	0.610918	0.000310902	NO_POAG_IOP_Annotations	NA	NA	NA	NA	NA	NA	NA	NA	NA	NA	NA	NA	NA	NA	NA	0.239801	0.999628	S	NO	-0.0247825	0.867236	O	NO	0.0399298	0.999988	S	NO	-0.0125707	0.999972	O	NO	NA	NA	NA	NA	NA	NA	NA	NA
ENSG00000124766	SOX4	6	21593972	21598847	-0.498151	0.000313646	NO_POAG_IOP_Annotations	NA	NA	NA	NA	NA	NA	NA	NA	NA	NA	NA	-0.575542	0.000424923	S	YES	-0.10986	0.999628	S	NO	-0.123682	0.230774	S	NO	-0.259091	0.890563	S	NO	-0.233003	0.999972	S	NO	NA	NA	NA	NA	REAC:R-HSA-162582|Signal Transduction|0.000311904;KEGG:05206|MicroRNAs in cancer|0.034783581	HP:0000006|Autosomal dominant inheritance|0.029676975	NA	GO:BP|multicellular organismal process|2.06E-33
ENSG00000250510	GPR162	12	6930711	6939136	-0.832057	0.000313646	NO_POAG_IOP_Annotations	NA	NA	NA	NA	NA	NA	NA	NA	NA	NA	NA	NA	NA	NA	NA	-0.942261	0.999628	S	NO	-0.48895	0.601714	S	NO	0.189298	0.999988	O	NO	-0.330861	0.999972	S	NO	NA	NA	NA	NA	NA	NA	NA	NA
ENSG00000198947	DMD	X	31115794	33357558	0.812823	0.000328289	NO_POAG_IOP_Annotations	NA	NA	NA	NA	NA	NA	NA	NA	NA	NA	NA	0.743403	2.27641e-10	S	YES	0.478307	0.469365	S	NO	-0.242601	0.00600911	O	YES	0.0547473	0.999988	S	NO	0.14414	0.999972	S	NO	NA	NA	NA	NA	REAC:R-HSA-1474244|Extracellular matrix organization|6.37E-07;KEGG:05410|Hypertrophic cardiomyopathy|0.002609219;KEGG:05414|Dilated cardiomyopathy|0.006485927;KEGG:05412|Arrhythmogenic right ventricular cardiomyopathy|0.012035765;REAC:R-HSA-449147|Signaling by Interleukins|0.047620584	NA	M5909|HALLMARK MYOGENESIS|4.85288500162121e-05	GO:CC|cell periphery|2.94E-51
ENSG00000156384	SFR1	10	105881816	105886143	-0.814956	0.000333463	NO_POAG_IOP_Annotations	NA	NA	NA	NA	NA	NA	NA	NA	NA	NA	NA	NA	NA	NA	NA	-0.299743	0.999628	S	NO	-0.0240093	0.946438	S	NO	0.159895	0.999988	O	NO	-0.00071176	0.999972	S	NO	NA	NA	NA	NA	NA	NA	NA	NA
ENSG00000127481	UBR4	1	19401000	19536770	0.50307	0.000336237	NO_POAG_IOP_Annotations	NA	NA	NA	NA	NA	NA	NA	NA	NA	NA	NA	NA	NA	NA	NA	0.541465	0.0435064	S	YES	-0.0654615	0.495966	O	NO	0.0309004	0.999988	S	NO	0.0915767	0.999972	S	NO	NA	NA	NA	NA	NA	NA	NA	NA
ENSG00000100342	APOL1	22	36649056	36663576	-0.696069	0.000344089	NO_POAG_IOP_Annotations	NA	NA	NA	NA	NA	NA	NA	NA	NA	NA	NA	-0.389256	0.00185175	S	YES	-0.0937604	0.999628	S	NO	-0.0189157	0.937685	S	NO	-0.000122593	0.999988	S	NO	-0.0836353	0.999972	S	NO	NA	NA	NA	NA	REAC:R-HSA-381426|Regulation of Insulin-like Growth Factor (IGF) transport and uptake by Insulin-like Growth Factor Binding Proteins (IGFBPs)|9.38355E-05;REAC:R-HSA-8957275|Post-translational protein phosphorylation|0.005252634	NA	NA	GO:CC|extracellular region|2.01E-30
ENSG00000198133	TMEM229B	14	67913801	68000456	0.804912	0.000354387	NO_POAG_IOP_Annotations	NA	NA	NA	NA	NA	NA	NA	NA	NA	NA	NA	NA	NA	NA	NA	0.290293	0.999628	S	NO	-0.174409	0.762133	O	NO	-0.13275	0.999988	O	NO	-0.119669	0.999972	O	NO	NA	NA	NA	NA	NA	NA	NA	NA
ENSG00000117594	HSD11B1	1	209859510	209908295	5.61857	0.000364308	NO_POAG_IOP_Annotations	NA	NA	NA	NA	NA	NA	NA	NA	NA	NA	NA	2.523	3.69181e-65	S	YES	0.0878708	0.999628	S	NO	0.732441	3.62576e-11	S	YES	0.412735	0.999988	S	NO	0.239312	0.999972	S	NO	NA	NA	NA	NA	NA	HP:0000006|Autosomal dominant inheritance|0.029676975	M5953|HALLMARK KRAS SIGNALING UP|4.34510224171571e-09;M5934|HALLMARK XENOBIOTIC METABOLISM|5.90201080171844e-05	GO:BP|multicellular organismal process|2.06E-33
ENSG00000163531	NFASC	1	204797779	204991950	0.441375	0.000371765	NO_POAG_IOP_Annotations	NA	NA	NA	NA	NA	NA	NA	NA	NA	NA	NA	NA	NA	NA	NA	0.133884	0.999628	S	NO	-0.00430492	0.977445	O	NO	-0.037202	0.999988	O	NO	-0.0665951	0.999972	O	NO	NA	NA	NA	NA	NA	NA	NA	NA
ENSG00000165966	PDZRN4	12	41582250	41968392	0.698916	0.000374977	NO_POAG_IOP_Annotations	NA	NA	NA	NA	NA	NA	NA	NA	NA	NA	NA	NA	NA	NA	NA	0.760782	0.1637	S	NO	NA	NA	NA	NA	0.242974	0.999988	S	NO	NA	NA	NA	NA	NA	NA	NA	NA	NA	NA	NA	NA
ENSG00000118689	FOXO3	6	108881038	109005977	0.678032	0.000391124	NO_POAG_IOP_Annotations	NA	NA	NA	NA	NA	NA	NA	NA	NA	NA	NA	1.48202	5.36166e-50	S	YES	1.38618	9.24732e-12	S	YES	1.1082	3.36489e-09	S	YES	0.0626219	0.999988	S	NO	0.200058	0.999972	S	NO	NA	NA	NA	NA	REAC:R-HSA-6785807|Interleukin-4 and Interleukin-13 signaling|4.45883E-06;REAC:R-HSA-162582|Signal Transduction|0.000311904;KEGG:04151|PI3K-Akt signaling pathway|0.001149966;KEGG:04218|Cellular senescence|0.007323892;KEGG:04211|Longevity regulating pathway|0.011588737;REAC:R-HSA-9614085|FOXO-mediated transcription|0.019036801;KEGG:04213|Longevity regulating pathway - multiple species|0.02926481;K…	NA	M5891|HALLMARK HYPOXIA|3.78442584717093e-19;M5939|HALLMARK P53 PATHWAY|4.34510224171571e-09	GO:BP|multicellular organismal process|2.06E-33
ENSG00000138758	2025-09-11	4	77870856	77961537	0.428551	0.000406869	NO_POAG_IOP_Annotations	NA	NA	NA	NA	NA	NA	NA	NA	NA	NA	NA	NA	NA	NA	NA	0.575396	0.029675	S	YES	0.297681	2.18293e-08	S	YES	0.0120725	0.999988	S	NO	0.0567145	0.999972	S	NO	NA	NA	NA	NA	NA	NA	NA	NA
ENSG00000119698	PPP4R4	14	94612465	94746072	1.35457	0.000412968	NO_POAG_IOP_Annotations	NA	NA	NA	NA	NA	NA	NA	NA	NA	NA	NA	0.737964	0.000342923	S	YES	0.421129	0.999628	S	NO	0.252795	0.253742	S	NO	0.0301177	0.999988	S	NO	-0.00356689	0.999972	O	NO	NA	NA	NA	NA	NA	NA	NA	GO:BP|multicellular organismal process|2.06E-33
ENSG00000203727	SAMD5	6	147830063	148058683	-0.562674	0.000435269	NO_POAG_IOP_Annotations	NA	NA	NA	NA	NA	NA	NA	NA	NA	NA	NA	-0.960878	0.0107685	S	YES	-0.26288	0.999628	S	NO	0.117778	0.884233	O	NO	-0.0394023	0.999988	S	NO	-0.217458	0.999972	S	NO	NA	NA	NA	NA	NA	NA	NA	GO:CC|membrane|2.85E-10
ENSG00000179630	LACC1	13	44453420	44468068	-0.636623	0.000476963	NO_POAG_IOP_Annotations	NA	NA	NA	NA	NA	NA	NA	NA	NA	NA	NA	-0.812096	2.7945e-15	S	YES	-0.147243	0.999628	S	NO	-0.985395	3.4335e-09	S	YES	-0.0129851	0.999988	S	NO	-0.0558607	0.999972	S	NO	NA	NA	NA	NA	NA	NA	NA	GO:BP|multicellular organismal process|2.06E-33
ENSG00000163884	KLF15	3	126061478	126076285	1.26863	0.00047858	NO_POAG_IOP_Annotations	NA	NA	NA	NA	NA	NA	NA	NA	NA	NA	NA	1.29796	1.45311e-10	S	YES	2.81348	0.00119912	S	YES	3.1471	8.17395e-20	S	YES	1.03671	0.999988	S	NO	0.40754	0.999972	S	NO	NA	NA	NA	NA	NA	NA	NA	GO:BP|multicellular organismal process|2.06E-33
ENSG00000169946	ZFPM2	8	106330920	106816760	-0.810566	0.00047858	NO_POAG_IOP_Annotations	NA	NA	NA	NA	NA	NA	NA	NA	NA	NA	NA	NA	NA	NA	NA	-0.265283	0.999628	S	NO	-0.466339	3.53584e-06	S	YES	0.105856	0.999988	O	NO	-0.186911	0.999972	S	NO	NA	NA	NA	NA	NA	NA	NA	NA
ENSG00000128285	MCHR1	22	41074754	41078818	-1.67027	0.000510174	NO_POAG_IOP_Annotations	NA	NA	NA	NA	NA	NA	NA	NA	NA	NA	NA	NA	NA	NA	NA	-2.32548	0.00340321	S	YES	NA	NA	NA	NA	-0.400071	0.999988	S	NO	NA	NA	NA	NA	NA	NA	NA	NA	NA	NA	NA	NA
ENSG00000183801	OLFML1	11	7506619	7532608	-0.69108	0.000511805	NO_POAG_IOP_Annotations	NA	NA	NA	NA	NA	NA	NA	NA	NA	NA	NA	NA	NA	NA	NA	0.0317446	0.999628	O	NO	-0.00134393	0.99543	S	NO	-0.140489	0.999988	S	NO	0.0699131	0.999972	O	NO	NA	NA	NA	NA	NA	NA	NA	NA
ENSG00000168014	C2CD3	11	73723763	73882255	0.460958	0.000511805	NO_POAG_IOP_Annotations	NA	NA	NA	NA	NA	NA	NA	NA	NA	NA	NA	NA	NA	NA	NA	0.576261	0.084551	S	NO	0.081072	0.66101	S	NO	-0.0265259	0.999988	O	NO	0.10964	0.999972	S	NO	NA	NA	NA	NA	NA	NA	NA	NA
ENSG00000068976	PYGM	11	64513861	64527769	-1.02724	0.000514867	NO_POAG_IOP_Annotations	NA	NA	NA	NA	NA	NA	NA	NA	NA	NA	NA	NA	NA	NA	NA	-0.123896	0.999628	S	NO	-0.0255741	0.986078	S	NO	-0.713321	0.999988	S	NO	0.221193	0.999972	O	NO	NA	NA	NA	NA	NA	NA	NA	NA
ENSG00000138741	TRPC3	4	122800182	122872909	1.55191	0.000517966	NO_POAG_IOP_Annotations	NA	NA	NA	NA	NA	NA	NA	NA	NA	NA	NA	NA	NA	NA	NA	1.07109	0.844978	S	NO	0.580484	0.624887	S	NO	0.00186372	0.999988	S	NO	NA	NA	NA	NA	NA	NA	NA	NA	NA	NA	NA	NA
ENSG00000142207	URB1	21	33683329	33765335	0.474084	0.000519299	NO_POAG_IOP_Annotations	NA	NA	NA	NA	NA	NA	NA	NA	NA	NA	NA	NA	NA	NA	NA	0.328079	0.970203	S	NO	0.0516232	0.674914	S	NO	-0.0214013	0.999988	O	NO	-0.0575732	0.999972	O	NO	NA	NA	NA	NA	NA	NA	NA	NA
ENSG00000173706	HEG1	3	124684554	124774802	0.486558	0.00052099	NO_POAG_IOP_Annotations	NA	NA	NA	NA	NA	NA	NA	NA	NA	NA	NA	NA	NA	NA	NA	0.717598	0.000245691	S	YES	-0.18486	0.010026	O	YES	0.0285387	0.999988	S	NO	0.03492	0.999972	S	NO	NA	NA	NA	NA	NA	NA	NA	NA
ENSG00000260918	RP11-731J8.2	4	47433977	47440976	-1.48828	0.000538408	NO_POAG_IOP_Annotations	NA	NA	NA	NA	NA	NA	NA	NA	NA	NA	NA	NA	NA	NA	NA	-0.388187	0.999628	S	NO	NA	NA	NA	NA	-0.0381951	0.999988	S	NO	NA	NA	NA	NA	NA	NA	NA	NA	NA	NA	NA	NA
ENSG00000180509	KCNE1	21	35818988	35884573	2.41228	0.000538408	NO_POAG_IOP_Annotations	NA	NA	NA	NA	NA	NA	NA	NA	NA	NA	NA	1.42564	0.000131861	S	YES	0.933719	0.521488	S	NO	0.340751	0.294903	S	NO	0.109756	0.999988	S	NO	-0.235594	0.999972	O	NO	NA	NA	NA	NA	NA	HP:0000006|Autosomal dominant inheritance|0.029676975	NA	GO:CC|cell periphery|2.94E-51
ENSG00000137501	SYTL2	11	85405267	85522184	-0.867135	0.000544264	NO_POAG_IOP_Annotations	NA	NA	NA	NA	NA	NA	NA	NA	NA	NA	NA	NA	NA	NA	NA	-0.259275	0.999628	S	NO	-0.877168	0.177817	S	NO	0.0449796	0.999988	O	NO	-0.476681	0.999972	S	NO	NA	NA	NA	NA	NA	NA	NA	NA
ENSG00000142657	PGD	1	10458649	10480201	0.408392	0.000544901	NO_POAG_IOP_Annotations	NA	NA	NA	NA	NA	NA	NA	NA	NA	NA	NA	0.472476	6.79212e-06	S	YES	-0.0590296	0.999628	O	NO	-0.0196649	0.870775	O	NO	-0.0684998	0.999988	O	NO	-0.0544522	0.999972	O	NO	NA	NA	NA	NA	NA	NA	M5934|HALLMARK XENOBIOTIC METABOLISM|5.90201080171844e-05	GO:CC|extracellular region|2.01E-30
ENSG00000154096	THY1	11	119288090	119295695	-0.445614	0.000547067	NO_POAG_IOP_Annotations	NA	NA	NA	NA	NA	NA	NA	NA	NA	NA	NA	-0.69944	5.35952e-12	S	YES	-0.0930754	0.999628	S	NO	0.0143368	0.901052	O	NO	-0.0736595	0.999988	S	NO	-0.0125715	0.999972	S	NO	NA	NA	NA	NA	NA	NA	M5930|HALLMARK EPITHELIAL MESENCHYMAL TRANSITION|2.88403150312661e-32;M5915|HALLMARK APICAL JUNCTION|5.18800038928961e-05	GO:CC|cell periphery|2.94E-51
ENSG00000157613	CREB3L1	11	46299212	46342972	-0.727226	0.000552449	NO_POAG_IOP_Annotations	NA	NA	NA	NA	NA	NA	NA	NA	NA	NA	NA	-0.570612	4.327e-07	S	YES	-0.351174	0.930149	S	NO	0.209027	0.0151336	O	YES	0.249808	0.999988	O	NO	-0.0787698	0.999972	S	NO	NA	NA	NA	NA	KEGG:04151|PI3K-Akt signaling pathway|0.001149966;KEGG:04931|Insulin resistance|0.002711983;KEGG:04211|Longevity regulating pathway|0.011588737;KEGG:04022|cGMP-PKG signaling pathway|0.012035765;KEGG:04668|TNF signaling pathway|0.034783581;KEGG:05165|Human papillomavirus infection|0.038244746;KEGG:04935|Growth hormone synthesis, secretion and action|0.045068918;KEGG:04024|cAMP signaling pathway|0.…	NA	NA	GO:BP|multicellular organismal process|2.06E-33
ENSG00000061273	HDAC7	12	48176505	48226915	0.422511	0.000557703	NO_POAG_IOP_Annotations	NA	NA	NA	NA	NA	NA	NA	NA	NA	NA	NA	NA	NA	NA	NA	0.190937	0.999628	S	NO	0.123843	0.136487	S	NO	0.0455239	0.999988	S	NO	0.0341678	0.999972	S	NO	NA	NA	NA	NA	NA	NA	NA	NA
ENSG00000182718	ANXA2	15	60639333	60695082	0.482512	0.000611353	NO_POAG_IOP_Annotations	NA	NA	NA	NA	NA	NA	NA	NA	NA	NA	NA	0.345965	0.00147459	S	YES	0.0168103	0.999628	S	NO	0.13665	0.0186607	S	YES	-0.00365134	0.999988	O	NO	-0.00977597	0.999972	O	NO	NA	NA	NA	NA	REAC:R-HSA-449147|Signaling by Interleukins|0.047620584	NA	M5891|HALLMARK HYPOXIA|3.78442584717093e-19;M5942|HALLMARK UV RESPONSE DN|1.1561122421921e-11	GO:CC|cell periphery|2.94E-51
ENSG00000049246	PER3	1	7844380	7905237	-0.768441	0.00061397	NO_POAG_IOP_Annotations	NA	NA	NA	NA	NA	NA	NA	NA	NA	NA	NA	-1.7646	1.20104e-22	S	YES	0.0164149	0.999628	O	NO	-0.00827307	0.982982	S	NO	0.0449775	0.999988	O	NO	0.0932236	0.999972	O	NO	NA	NA	NA	NA	KEGG:04713|Circadian entrainment|0.046935137	HP:0000006|Autosomal dominant inheritance|0.029676975	NA	GO:BP|multicellular organismal process|2.06E-33
ENSG00000169116	PARM1	4	75858305	75975325	-0.709311	0.00061397	NO_POAG_IOP_Annotations	NA	NA	NA	NA	NA	NA	NA	NA	NA	NA	NA	NA	NA	NA	NA	0.374992	0.999628	O	NO	-0.179727	0.999963	S	NO	-0.0887263	0.999988	S	NO	NA	NA	NA	NA	NA	NA	NA	NA	NA	NA	NA	NA
ENSG00000231312	AC007246.3	2	39663778	39892483	0.863943	0.000614492	NO_POAG_IOP_Annotations	NA	NA	NA	NA	NA	NA	NA	NA	NA	NA	NA	NA	NA	NA	NA	0.392571	0.999628	S	NO	0.044705	0.896753	S	NO	0.0302486	0.999988	S	NO	0.193724	0.999972	S	NO	NA	NA	NA	NA	NA	NA	NA	NA
ENSG00000173598	NUDT4	12	93771659	93797024	0.57077	0.000625144	NO_POAG_IOP_Annotations	NA	NA	NA	NA	NA	NA	NA	NA	NA	NA	NA	0.347316	0.00380995	S	YES	1.44907	1.63002e-17	S	YES	0.0939204	0.30945	S	NO	0.145426	0.999988	S	NO	0.278957	0.802263	S	NO	NA	NA	NA	MTAG_Cross-ancestry|rs10431406|e[1+,1-]	NA	NA	NA	GO:BP|signaling|1.80E-27
ENSG00000075213	SEMA3A	7	83585093	84122040	-0.823455	0.000642124	NO_POAG_IOP_Annotations	NA	NA	NA	NA	NA	NA	NA	NA	NA	NA	NA	-0.653741	3.5741e-07	S	YES	-0.249467	0.999628	S	NO	-0.849195	4.18693e-27	S	YES	0.0517951	0.999988	O	NO	0.110014	0.999972	O	NO	NA	NA	NA	NA	KEGG:04360|Axon guidance|0.034783581	HP:0000006|Autosomal dominant inheritance|0.029676975	NA	GO:CC|cell periphery|2.94E-51
ENSG00000134369	NAV1	1	201592411	201796102	0.405299	0.00065949	NO_POAG_IOP_Annotations	NA	NA	NA	NA	NA	NA	NA	NA	NA	NA	NA	NA	NA	NA	NA	-0.172561	0.999628	O	NO	-0.221108	0.00492542	O	YES	0.00408767	0.999988	S	NO	0.0324761	0.999972	S	NO	NA	NA	NA	NA	NA	NA	NA	NA
ENSG00000180875	GREM2	1	240652873	240775449	-1.44341	0.000682608	NO_POAG_IOP_Annotations	NA	NA	NA	NA	NA	NA	NA	NA	NA	NA	NA	-1.18481	2.80124e-26	S	YES	-0.370327	0.763482	S	NO	-0.741617	0.000204254	S	YES	-0.106284	0.999988	S	NO	0.0270193	0.999972	O	NO	NA	NA	NA	NA	REAC:R-HSA-162582|Signal Transduction|0.000311904;KEGG:04350|TGF-beta signaling pathway|0.006410439	HP:0000006|Autosomal dominant inheritance|0.029676975	NA	GO:BP|multicellular organismal process|2.06E-33
ENSG00000172348	RCAN2	6	46188475	46459709	-0.535598	0.000682608	NO_POAG_IOP_Annotations	NA	NA	NA	NA	NA	NA	NA	NA	NA	NA	NA	-0.903051	8.08539e-15	S	YES	0.318653	0.930149	O	NO	-0.0193647	0.905418	S	NO	0.020108	0.999988	O	NO	0.0211575	0.999972	O	NO	NA	NA	NA	NA	NA	NA	NA	GO:BP|signaling|1.80E-27
ENSG00000152154	TMEM178A	2	39892122	39945103	1.41334	0.000709959	NO_POAG_IOP_Annotations	NA	NA	NA	NA	NA	NA	NA	NA	NA	NA	NA	NA	NA	NA	NA	NA	NA	NA	NA	NA	NA	NA	NA	NA	NA	NA	NA	0.0330652	0.999972	S	NO	NA	NA	NA	NA	NA	NA	NA	NA
ENSG00000128482	RNF112	17	19314438	19320589	-0.59473	0.000753766	NO_POAG_IOP_Annotations	NA	NA	NA	NA	NA	NA	NA	NA	NA	NA	NA	NA	NA	NA	NA	-0.338366	0.999628	S	NO	0.795778	0.04051	O	YES	0.0822405	0.999988	O	NO	-0.00420416	0.999972	S	NO	NA	NA	NA	NA	NA	NA	NA	NA
ENSG00000168743	NPNT	4	106815932	106925184	-1.60532	0.000756236	NO_POAG_IOP_Annotations	NA	NA	NA	NA	NA	NA	NA	NA	NA	NA	NA	NA	NA	NA	NA	0.294282	0.999628	O	NO	NA	NA	NA	NA	0.997588	0.999988	O	NO	NA	NA	NA	NA	NA	NA	NA	NA	NA	NA	NA	NA
ENSG00000171208	NETO2	16	47111614	47177908	-0.714645	0.000756236	NO_POAG_IOP_Annotations	NA	NA	NA	NA	NA	NA	NA	NA	NA	NA	NA	NA	NA	NA	NA	-0.369421	0.970643	S	NO	0.200246	0.438506	O	NO	0.0447667	0.999988	O	NO	-0.688235	0.999972	S	NO	NA	NA	NA	NA	NA	NA	NA	NA
ENSG00000163288	GABRB1	4	46995740	47428461	-1.42269	0.000760672	NO_POAG_IOP_Annotations	NA	NA	NA	NA	NA	NA	NA	NA	NA	NA	NA	NA	NA	NA	NA	0.140423	0.999628	O	NO	NA	NA	NA	NA	0.268062	0.999988	O	NO	NA	NA	NA	NA	NA	NA	NA	NA	NA	NA	NA	NA
ENSG00000131459	GFPT2	5	179727690	179780387	0.590315	0.000777751	NO_POAG_IOP_Annotations	NA	NA	NA	NA	NA	NA	NA	NA	NA	NA	NA	0.562808	4.19666e-05	S	YES	0.510065	0.436126	S	NO	0.0450524	0.720777	S	NO	-0.0194486	0.999988	O	NO	-0.073976	0.999972	O	NO	NA	NA	NA	NA	KEGG:04931|Insulin resistance|0.002711983	NA	M5890|HALLMARK TNFA SIGNALING VIA NFKB|4.5081670454146e-24;M5953|HALLMARK KRAS SIGNALING UP|4.34510224171571e-09	GO:BP|response to stimulus|7.64E-27
ENSG00000164932	CTHRC1	8	104383743	104395225	0.666072	0.000777751	NO_POAG_IOP_Annotations	NA	NA	NA	NA	NA	NA	NA	NA	NA	NA	NA	0.651466	1.52993e-09	S	YES	0.483044	0.781224	S	NO	0.245696	0.000230727	S	YES	0.100334	0.999988	S	NO	0.0760833	0.999972	S	NO	NA	NA	NA	NA	NA	NA	M5930|HALLMARK EPITHELIAL MESENCHYMAL TRANSITION|2.88403150312661e-32	GO:CC|cell periphery|2.94E-51
ENSG00000135914	HTR2B	2	231972944	231989832	-1.38582	0.000791628	NO_POAG_IOP_Annotations	NA	NA	NA	NA	NA	NA	NA	NA	NA	NA	NA	NA	NA	NA	NA	NA	NA	NA	NA	-0.864412	0.999963	S	NO	0.206832	0.999988	O	NO	-0.155182	0.999972	S	NO	NA	NA	NA	NA	NA	NA	NA	NA
ENSG00000180891	CUEDC1	17	55938604	56032684	0.590153	0.000791628	NO_POAG_IOP_Annotations	NA	NA	NA	NA	NA	NA	NA	NA	NA	NA	NA	NA	NA	NA	NA	0.332447	0.999628	S	NO	0.154802	0.216516	S	NO	-0.0704013	0.999988	O	NO	0.00773534	0.999972	S	NO	NA	NA	NA	NA	NA	NA	NA	NA
ENSG00000168386	FILIP1L	3	99548985	99833357	-1.30609	0.00083593	NO_POAG_IOP_Annotations	NA	NA	NA	NA	NA	NA	NA	NA	NA	NA	NA	-0.535377	5.07637e-05	S	YES	-0.422359	0.999628	S	NO	0.211516	0.0433783	O	YES	-0.0190144	0.999988	S	NO	0.00238274	0.999972	O	NO	NA	NA	NA	NA	NA	NA	NA	GO:CC|membrane|2.85E-10
ENSG00000196730	DAPK1	9	90112143	90323548	0.458925	0.000850499	NO_POAG_IOP_Annotations	NA	NA	NA	NA	NA	NA	NA	NA	NA	NA	NA	NA	NA	NA	NA	0.513379	0.156976	S	NO	1.10364	2.09523e-10	S	YES	0.00657659	0.999988	S	NO	0.092278	0.999972	S	NO	NA	NA	NA	NA	NA	NA	NA	NA
ENSG00000119929	CUTC	10	101462315	101515891	0.59494	0.000866855	NO_POAG_IOP_Annotations	NA	NA	NA	NA	NA	NA	NA	NA	NA	NA	NA	0.990119	2.54318e-12	S	YES	0.181812	0.999628	S	NO	0.552348	3.6375e-05	S	YES	-0.126642	0.999988	O	NO	0.0500106	0.999972	S	NO	NA	NA	NA	NA	NA	NA	NA	GO:BP|regulation of biological quality|1.38E-17
ENSG00000250722	SEPP1	5	42799982	42887494	-0.76536	0.000907668	NO_POAG_IOP_Annotations	NA	NA	NA	NA	NA	NA	NA	NA	NA	NA	NA	0.997929	7.54176e-24	O	YES	0.0137837	0.999628	O	NO	0.0989881	0.845133	O	NO	0.377657	0.999988	O	NO	0.0309393	0.999972	O	NO	NA	NA	NA	NA	NA	NA	NA	GO:BP|multicellular organismal process|2.06E-33
ENSG00000107796	ACTA2	10	90694831	90751147	0.373745	0.000913827	NO_POAG_IOP_Annotations	NA	NA	NA	NA	NA	NA	NA	NA	NA	NA	NA	-0.623228	2.13332e-07	O	YES	-0.065486	0.999628	O	NO	0.0326308	0.804817	S	NO	-0.0948632	0.999988	O	NO	-0.0426807	0.999972	O	NO	NA	NA	NA	NA	REAC:R-HSA-162582|Signal Transduction|0.000311904;KEGG:04270|Vascular smooth muscle contraction|0.004827058	HP:0002140|Ischemic stroke|0.011890175;HP:0000006|Autosomal dominant inheritance|0.029676975;HP:0002647|Aortic dissection|0.029676975;HP:0004950|Peripheral arterial stenosis|0.029676975	M5930|HALLMARK EPITHELIAL MESENCHYMAL TRANSITION|2.88403150312661e-32	GO:BP|multicellular organismal process|2.06E-33
ENSG00000167772	ANGPTL4	19	8428173	8439257	2.64022	0.00092012	NO_POAG_IOP_Annotations	NA	NA	NA	NA	NA	NA	NA	NA	NA	NA	NA	1.21907	6.57231e-19	S	YES	1.64565	1.74603e-11	S	YES	1.49336	1.233e-115	S	YES	0.480261	0.999988	S	NO	1.11619	5.94694e-08	S	YES	NA	NA	NA	NA	NA	HP:0000006|Autosomal dominant inheritance|0.029676975	M5891|HALLMARK HYPOXIA|3.78442584717093e-19;M5953|HALLMARK KRAS SIGNALING UP|4.34510224171571e-09;M5905|HALLMARK ADIPOGENESIS|5.90201080171844e-05	GO:CC|cell periphery|2.94E-51
ENSG00000111911	HINT3	6	126277927	126301387	-0.482549	0.000938986	NO_POAG_IOP_Annotations	NA	NA	NA	NA	NA	NA	NA	NA	NA	NA	NA	-0.662869	1.52911e-06	S	YES	-0.262103	0.999628	S	NO	-0.556274	2.14483e-05	S	YES	0.0221874	0.999988	O	NO	0.117966	0.999972	O	NO	NA	NA	NA	NA	NA	NA	NA	GO:MF|identical protein binding|8.94596E-05
ENSG00000161896	IP6K3	6	33689444	33714762	1.53771	0.000957631	NO_POAG_IOP_Annotations	NA	NA	NA	NA	NA	NA	NA	NA	NA	NA	NA	NA	NA	NA	NA	1.98965	0.296447	S	NO	NA	NA	NA	NA	-0.22449	0.999988	O	NO	NA	NA	NA	NA	NA	NA	NA	NA	NA	NA	NA	NA
ENSG00000007237	GAS7	17	9813926	10101868	-0.646543	0.00100339	IOP|rs9913911|chr17:10031183:G:A|eQTL;POAG_cross-ancestry|rs9913911|chr17:10031183:G:A|eQTL;POAG_EUR|rs9913911|chr17:10031183:G:A|eQTL	IOP|rs9913911;POAG|rs9913911;POAG|rs9913911	IOP|rs9913911|e[1+];POAGcross-ancestry|rs9913911|e[2+];POAGEUR|rs9913911|e[1+]	IOP|rs9913911|e[2+];POAGcross-ancestry|rs9913911|e[3+];POAGEUR|rs9913911|e[3+]	e[1+]	O	e[1+];e[2+]	O;O	e[2+]	O	e[3+]	O	-0.44579	0.000259362	S	YES	-0.0147945	0.999628	S	NO	0.108639	0.51077	O	NO	-0.333897	0.999988	S	NO	-0.0095726	0.999972	S	NO	rs9913911|GAS7|10031183|IOP_UKBB|9813926|217257|GS;rs9913911|GAS7|10031183|IOP_UKBB|9813926|217257|GS;rs9913911|GAS7|10031183|IOP_UKBB|9813926|217257|GS;rs10852918|GAS7|9840501|IOP_UKBB|9813926|26575|GS	rs9913911|GAS7|10031183|POAG_cross-ancestry|9813926|217257|GS;rs9913911|GAS7|10031183|POAG_cross-ancestry|9813926|217257|GS;rs9913911|GAS7|10031183|POAG_cross-ancestry|9813926|217257|GS;rs9913911|GAS7|10031183|POAG_EUR|9813926|217257|GS;rs9913911|GAS7|10031183|POAG_EUR|9813926|217257|GS;rs9913911|GAS7|10031183|POAG_EUR|9813926|217257|GS	MTAG_EUR|rs12452869|e[2+];MTAG_EUR|rs9913911|e[1+]	MTAG_Cross-ancestry|rs10852918|e[2+];MTAG_Cross-ancestry|rs3786080|e[2+];MTAG_Cross-ancestry|rs9913911|e[2+]	NA	NA	NA	GO:CC|cell periphery|2.94E-51
ENSG00000197381	ADARB1	21	46493768	46646478	0.600129	0.00102735	NO_POAG_IOP_Annotations	NA	NA	NA	NA	NA	NA	NA	NA	NA	NA	NA	0.960488	1.75554e-18	S	YES	0.199608	0.999628	S	NO	0.110533	0.268383	S	NO	-0.0803681	0.999988	O	NO	-0.00380461	0.999972	O	NO	NA	NA	NA	NA	NA	NA	NA	GO:BP|multicellular organismal process|2.06E-33
ENSG00000155324	GRAMD3	5	125695824	125832186	-0.428977	0.00103392	NO_POAG_IOP_Annotations	NA	NA	NA	NA	NA	NA	NA	NA	NA	NA	NA	-0.415843	0.00116711	S	YES	0.321724	0.962383	O	NO	-0.242621	0.000309834	S	YES	-0.0370096	0.999988	S	NO	0.0102546	0.999972	O	NO	NA	NA	NA	NA	NA	NA	NA	GO:CC|membrane|2.85E-10
ENSG00000070961	ATP2B1	12	89981828	90103077	-0.516957	0.00104398	NO_POAG_IOP_Annotations	NA	NA	NA	NA	NA	NA	NA	NA	NA	NA	NA	NA	NA	NA	NA	-0.170102	0.999628	S	NO	-0.489432	2.37025e-14	S	YES	0.0255339	0.999988	O	NO	0.055106	0.999972	O	NO	NA	NA	NA	NA	NA	NA	NA	NA
ENSG00000112576	CCND3	6	41902671	42018095	0.50024	0.00105876	NO_POAG_IOP_Annotations	NA	NA	NA	NA	NA	NA	NA	NA	NA	NA	NA	0.610111	3.80451e-05	S	YES	0.39049	0.781357	S	NO	0.244644	0.00871576	S	YES	-0.065424	0.999988	O	NO	0.081888	0.999972	S	NO	NA	NA	NA	NA	REAC:R-HSA-162582|Signal Transduction|0.000311904;KEGG:05200|Pathways in cancer|0.000505001;KEGG:04151|PI3K-Akt signaling pathway|0.001149966;KEGG:04510|Focal adhesion|0.0041565;KEGG:04218|Cellular senescence|0.007323892;KEGG:04115|p53 signaling pathway|0.021156863;KEGG:05165|Human papillomavirus infection|0.038244746;KEGG:05166|Human T-cell leukemia virus 1 infection|0.046732667	NA	M5947|HALLMARK IL2 STAT5 SIGNALING|4.13047501990161e-09;M5939|HALLMARK P53 PATHWAY|4.34510224171571e-09;M5908|HALLMARK ANDROGEN RESPONSE|1.84501541917947e-07	GO:BP|signaling|1.80E-27
ENSG00000164930	FZD6	8	104310661	104345094	0.523947	0.0010809	NO_POAG_IOP_Annotations	NA	NA	NA	NA	NA	NA	NA	NA	NA	NA	NA	0.380474	0.00335984	S	YES	0.74056	0.00276301	S	YES	0.330662	0.000183068	S	YES	-0.0400865	0.999988	O	NO	0.110142	0.999972	S	NO	NA	NA	NA	NA	REAC:R-HSA-162582|Signal Transduction|0.000311904;KEGG:05200|Pathways in cancer|0.000505001;KEGG:05205|Proteoglycans in cancer|0.000505001;REAC:R-HSA-500792|GPCR ligand binding|0.007845087;REAC:R-HSA-372790|Signaling by GPCR|0.024957312;KEGG:05217|Basal cell carcinoma|0.030027967;KEGG:05165|Human papillomavirus infection|0.038244746	NA	NA	GO:CC|cell periphery|2.94E-51
ENSG00000186340	THBS2	6	169615875	169654139	-0.552407	0.00109413	NO_POAG_IOP_Annotations	NA	NA	NA	NA	NA	NA	NA	NA	NA	NA	NA	-0.918278	2.87369e-21	S	YES	-0.180731	0.999628	S	NO	-0.106113	0.192658	S	NO	0.0616032	0.999988	O	NO	-0.0369924	0.999972	S	NO	NA	NA	NA	NA	KEGG:04512|ECM-receptor interaction|9.23851E-05;REAC:R-HSA-162582|Signal Transduction|0.000311904;KEGG:04151|PI3K-Akt signaling pathway|0.001149966;KEGG:04510|Focal adhesion|0.0041565;REAC:R-HSA-5083635|Defective B3GALTL causes PpS|0.005252634;REAC:R-HSA-3781865|Diseases of glycosylation|0.005252634;REAC:R-HSA-5173214|O-glycosylation of TSR domain-containing proteins|0.006161845;REAC:R-HSA-390699…	NA	M5930|HALLMARK EPITHELIAL MESENCHYMAL TRANSITION|2.88403150312661e-32	GO:CC|cell periphery|2.94E-51
ENSG00000144366	GULP1	2	189156396	189460653	-0.762767	0.00109854	NO_POAG_IOP_Annotations	NA	NA	NA	NA	NA	NA	NA	NA	NA	NA	NA	NA	NA	NA	NA	0.0765276	0.999628	O	NO	-0.119153	0.605126	S	NO	0.00591929	0.999988	O	NO	-0.0844701	0.999972	S	NO	NA	NA	NA	NA	NA	NA	NA	NA
ENSG00000139517	LNX2	13	28120050	28194541	0.881225	0.00114089	NO_POAG_IOP_Annotations	NA	NA	NA	NA	NA	NA	NA	NA	NA	NA	NA	NA	NA	NA	NA	0.964597	0.0721134	S	NO	0.00415031	0.988039	S	NO	0.00877779	0.999988	S	NO	-0.056212	0.999972	O	NO	NA	NA	NA	NA	NA	NA	NA	NA
ENSG00000141150	RASL10B	17	34058668	34070540	1.7342	0.00115727	NO_POAG_IOP_Annotations	NA	NA	NA	NA	NA	NA	NA	NA	NA	NA	NA	1.35768	1.17995e-16	S	YES	0.282741	0.999628	S	NO	0.0746445	0.79881	S	NO	-0.053041	0.999988	O	NO	0.162469	0.999972	S	NO	NA	NA	NA	NA	NA	NA	NA	NA
ENSG00000163386	NBPF10	1	145289772	145370303	-0.502816	0.00118077	NO_POAG_IOP_Annotations	NA	NA	NA	NA	NA	NA	NA	NA	NA	NA	NA	NA	NA	NA	NA	0.0387383	0.999628	O	NO	-0.103348	0.58242	S	NO	-0.037115	0.999988	S	NO	-0.00648445	0.999972	S	NO	NA	NA	NA	NA	NA	NA	NA	NA
ENSG00000165156	ZHX1	8	124260696	124287781	0.39877	0.00119809	NO_POAG_IOP_Annotations	NA	NA	NA	NA	NA	NA	NA	NA	NA	NA	NA	NA	NA	NA	NA	0.893962	2.07833e-05	S	YES	0.0675797	0.644063	S	NO	0.0743116	0.999988	S	NO	0.299829	0.999972	S	NO	NA	NA	NA	NA	NA	NA	NA	NA
ENSG00000164161	HHIP	4	145567173	145666423	-1.41409	0.00120543	NO_POAG_IOP_Annotations	NA	NA	NA	NA	NA	NA	NA	NA	NA	NA	NA	1.77044	0.0299967	O	YES	-0.366569	0.999628	S	NO	-0.405358	0.287406	S	NO	-0.129291	0.999988	S	NO	NA	NA	NA	NA	NA	NA	NA	NA	REAC:R-HSA-162582|Signal Transduction|0.000311904;KEGG:05200|Pathways in cancer|0.000505001;KEGG:05217|Basal cell carcinoma|0.030027967;KEGG:04024|cAMP signaling pathway|0.045068918	NA	NA	GO:CC|cell periphery|2.94E-51
ENSG00000182287	AP1S2	X	15843929	15873054	-0.479915	0.00125737	NO_POAG_IOP_Annotations	NA	NA	NA	NA	NA	NA	NA	NA	NA	NA	NA	0.382891	0.0267907	O	YES	0.0038882	0.999628	O	NO	-0.0976351	0.588898	S	NO	0.0585052	0.999988	O	NO	-0.0648763	0.999972	S	NO	NA	NA	NA	NA	NA	NA	NA	GO:CC|cell periphery|2.94E-51
ENSG00000180198	RCC1	1	28832455	28865812	0.495553	0.00129534	NO_POAG_IOP_Annotations	NA	NA	NA	NA	NA	NA	NA	NA	NA	NA	NA	NA	NA	NA	NA	-0.00197226	0.999628	O	NO	0.196147	0.0544506	S	NO	-0.060298	0.999988	O	NO	-0.112809	0.999972	O	NO	NA	NA	NA	NA	NA	NA	NA	NA
ENSG00000169826	CSGALNACT2	10	43633934	43680756	0.579506	0.00129534	NO_POAG_IOP_Annotations	NA	NA	NA	NA	NA	NA	NA	NA	NA	NA	NA	NA	NA	NA	NA	0.257042	0.999628	S	NO	-0.489189	3.01837e-11	O	YES	-0.0312055	0.999988	O	NO	0.019615	0.999972	S	NO	NA	NA	NA	NA	NA	NA	NA	NA
ENSG00000175906	ARL4D	17	41476327	41478505	0.554338	0.00134463	NO_POAG_IOP_Annotations	NA	NA	NA	NA	NA	NA	NA	NA	NA	NA	NA	NA	NA	NA	NA	0.41158	0.805136	S	NO	-0.0530914	0.83706	O	NO	-0.00268128	0.999988	O	NO	-0.550427	0.999972	O	NO	NA	NA	NA	NA	NA	NA	NA	NA
ENSG00000170955	PRKCDBP	11	6340176	6341877	-0.737244	0.00135526	NO_POAG_IOP_Annotations	NA	NA	NA	NA	NA	NA	NA	NA	NA	NA	NA	-0.586255	0.00703976	S	YES	-0.448812	0.999628	S	NO	0.226936	0.158557	O	NO	0.227444	0.999988	O	NO	-0.199622	0.999972	S	NO	NA	NA	NA	NA	NA	NA	NA	GO:CC|cell periphery|2.94E-51
ENSG00000106366	SERPINE1	7	100770370	100782547	0.548395	0.00136243	NO_POAG_IOP_Annotations	NA	NA	NA	NA	NA	NA	NA	NA	NA	NA	NA	0.517441	1.80741e-06	S	YES	-0.307145	0.944776	O	NO	-0.141345	0.111864	O	NO	0.0863752	0.999988	S	NO	0.290443	0.0999417	S	NO	NA	NA	NA	NA	REAC:R-HSA-1474244|Extracellular matrix organization|6.37E-07;REAC:R-HSA-162582|Signal Transduction|0.000311904;KEGG:04610|Complement and coagulation cascades|0.007323892;KEGG:04218|Cellular senescence|0.007323892;KEGG:04115|p53 signaling pathway|0.021156863;REAC:R-HSA-3000178|ECM proteoglycans|0.030591108;KEGG:04933|AGE-RAGE signaling pathway in diabetic complications|0.049751621	HP:0000006|Autosomal dominant inheritance|0.029676975	M5930|HALLMARK EPITHELIAL MESENCHYMAL TRANSITION|2.88403150312661e-32;M5890|HALLMARK TNFA SIGNALING VIA NFKB|4.5081670454146e-24;M5891|HALLMARK HYPOXIA|3.78442584717093e-19;M5942|HALLMARK UV RESPONSE DN|1.1561122421921e-11;M5932|HALLMARK INFLAMMATORY RESPONSE|1.24451461177138e-06;M5921|HALLMARK COMPLEMENT|4.85288500162121e-05;M5934|HALLMARK XENOBIOTIC METABOLISM|5.90201080171844e-05	GO:CC|cell periphery|2.94E-51
ENSG00000246430	LINC00968	8	57408805	57472382	0.789065	0.00136243	NO_POAG_IOP_Annotations	NA	NA	NA	NA	NA	NA	NA	NA	NA	NA	NA	1.16666	9.17043e-24	S	YES	1.23998	2.70006e-06	S	YES	1.13763	2.41177e-07	S	YES	-0.00160983	0.999988	O	NO	0.292698	0.999972	S	NO	NA	NA	NA	NA	NA	NA	NA	NA
ENSG00000102554	KLF5	13	73629114	73651676	-0.705458	0.00140913	POAG_cross-ancestry|rs9530143|chr13:73639371:G:A|eQTL,sQTL;IOP|rs9530143|chr13:73639371:G:A|sQTL	IOP|rs9530143;POAG|rs9530143	POAGcross-ancestry|rs9530143|e[4-],s[3+]	IOP|rs9530143|s[1+]	NA	NA	e[4-]	S	NA	NA	NA	NA	NA	NA	NA	NA	-0.148987	0.999628	S	NO	0.337976	0.181296	O	NO	0.0965119	0.999988	O	NO	0.289195	0.999972	O	NO	rs9530143|KLF5|73639371|IOP_UKBB|73629114|10257|GS;rs9530143|KLF5|73639371|IOP_UKBB|73629114|10257|GS	rs9530143|KLF5|73639371|POAG_cross-ancestry|73629114|10257|GS;rs9530143|KLF5|73639371|POAG_cross-ancestry|73629114|10257|GS	MTAG_EUR|rs9530143|e[1+,4-],s[1+]	MTAG_Cross-ancestry|rs9530143|e[4-],s[3+]	NA	NA	NA	NA
ENSG00000188042	ARL4C	2	235401685	235405697	-0.772945	0.00142682	NO_POAG_IOP_Annotations	NA	NA	NA	NA	NA	NA	NA	NA	NA	NA	NA	-1.20916	4.17697e-26	S	YES	-1.21151	0.00044706	S	YES	-1.76899	3.03158e-90	S	YES	-0.302599	0.999988	S	NO	-0.174103	0.999972	S	NO	NA	NA	NA	NA	REAC:R-HSA-162582|Signal Transduction|0.000311904	NA	NA	GO:CC|cell periphery|2.94E-51
ENSG00000109511	ANXA10	4	169013666	169108841	-1.07906	0.00143098	NO_POAG_IOP_Annotations	NA	NA	NA	NA	NA	NA	NA	NA	NA	NA	NA	NA	NA	NA	NA	-0.144058	0.999628	S	NO	-1.8177	2.69104e-18	S	YES	-0.138741	0.999988	S	NO	NA	NA	NA	NA	NA	NA	NA	NA	NA	NA	NA	NA
ENSG00000104783	KCNN4	19	44270685	44285409	-1.54508	0.00143098	NO_POAG_IOP_Annotations	NA	NA	NA	NA	NA	NA	NA	NA	NA	NA	NA	-1.32576	0.00137164	S	YES	-1.04947	0.195482	S	NO	-0.829238	1.62407e-09	S	YES	0.378819	0.999988	O	NO	-0.129999	0.999972	S	NO	NA	NA	NA	NA	KEGG:04974|Protein digestion and absorption|0.006485927;KEGG:04970|Salivary secretion|0.045570101	HP:0000006|Autosomal dominant inheritance|0.029676975	M5953|HALLMARK KRAS SIGNALING UP|4.34510224171571e-09	GO:CC|cell periphery|2.94E-51
ENSG00000188971	RP11-427H3.3	2	69685129	69693664	-0.419839	0.00146941	NO_POAG_IOP_Annotations	NA	NA	NA	NA	NA	NA	NA	NA	NA	NA	NA	NA	NA	NA	NA	-0.130146	0.999628	S	NO	-0.429467	3.636e-07	S	YES	-0.0316221	0.999988	S	NO	0.0453166	0.999972	O	NO	NA	NA	NA	NA	NA	NA	NA	NA
ENSG00000110092	CCND1	11	69455855	69469242	-0.445734	0.00150787	NO_POAG_IOP_Annotations	NA	NA	NA	NA	NA	NA	NA	NA	NA	NA	NA	NA	NA	NA	NA	-0.0737841	0.999628	S	NO	-0.43957	1.68402e-09	S	YES	-0.0021055	0.999988	S	NO	0.00120984	0.999972	O	NO	NA	NA	NA	NA	NA	NA	NA	NA
ENSG00000166341	DCHS1	11	6642556	6677085	-0.669913	0.0015172	NO_POAG_IOP_Annotations	NA	NA	NA	NA	NA	NA	NA	NA	NA	NA	NA	-0.830832	1.6607e-11	S	YES	0.121997	0.999628	O	NO	0.0477004	0.779025	O	NO	0.337526	0.999988	O	NO	0.1223	0.999972	O	NO	NA	NA	NA	NA	NA	HP:0000006|Autosomal dominant inheritance|0.029676975	NA	GO:CC|cell periphery|2.94E-51
ENSG00000173267	SNCG	10	88718375	88723017	-0.986507	0.00152313	NO_POAG_IOP_Annotations	NA	NA	NA	NA	NA	NA	NA	NA	NA	NA	NA	NA	NA	NA	NA	-0.548683	0.999628	S	NO	0.325555	0.42691	O	NO	-0.0724406	0.999988	S	NO	-1.36836	0.999972	S	NO	NA	NA	NA	NA	NA	NA	NA	NA
ENSG00000170017	ALCAM	3	105085753	105295744	0.52239	0.00152619	NO_POAG_IOP_Annotations	NA	NA	NA	NA	NA	NA	NA	NA	NA	NA	NA	1.57284	0.000268581	S	YES	0.532018	0.0311154	S	YES	0.539927	9.15357e-22	S	YES	0.0612125	0.999988	S	NO	0.108632	0.999972	S	NO	NA	rs6437582|ALCAM|105073472|POAG_cross-ancestry|105085753|12281|GS	NA	NA	KEGG:04514|Cell adhesion molecules|0.045570101	NA	M5947|HALLMARK IL2 STAT5 SIGNALING|4.13047501990161e-09	GO:CC|cell periphery|2.94E-51
ENSG00000134030	CTIF	18	46065417	46389588	0.459261	0.00154825	NO_POAG_IOP_Annotations	NA	NA	NA	NA	NA	NA	NA	NA	NA	NA	NA	-0.327372	0.0113898	O	YES	0.228993	0.999628	S	NO	0.508662	3.70416e-13	S	YES	0.029774	0.999988	S	NO	-0.110619	0.999972	O	NO	NA	NA	NA	NA	NA	NA	NA	GO:BP|positive regulation of biological process|5.83E-21
ENSG00000163536	SERPINI1	3	167453031	167543356	-0.647457	0.00161509	NO_POAG_IOP_Annotations	NA	NA	NA	NA	NA	NA	NA	NA	NA	NA	NA	NA	NA	NA	NA	-0.0567772	0.999628	S	NO	-0.19406	0.46347	S	NO	0.0599892	0.999988	O	NO	-0.179767	0.999972	S	NO	NA	NA	NA	NA	NA	NA	NA	NA
ENSG00000184226	PCDH9	13	66876967	67804468	0.554209	0.00162372	NO_POAG_IOP_Annotations	NA	NA	NA	NA	NA	NA	NA	NA	NA	NA	NA	0.484532	0.0283456	S	YES	0.211967	0.999628	S	NO	0.127431	0.479786	S	NO	-0.0989583	0.999988	O	NO	0.132701	0.999972	S	NO	NA	NA	NA	NA	NA	NA	NA	GO:CC|cell periphery|2.94E-51
ENSG00000177426	TGIF1	18	3411606	3458409	0.432577	0.00164835	NO_POAG_IOP_Annotations	NA	NA	NA	NA	NA	NA	NA	NA	NA	NA	NA	NA	NA	NA	NA	0.326297	0.999628	S	NO	0.874551	1.59891e-33	S	YES	0.313881	0.999988	S	NO	0.365697	0.259441	S	NO	NA	NA	NA	NA	NA	NA	NA	NA
ENSG00000126785	RHOJ	14	63670832	63759937	-0.645814	0.00169608	NO_POAG_IOP_Annotations	NA	NA	NA	NA	NA	NA	NA	NA	NA	NA	NA	-0.593351	3.70621e-06	S	YES	-0.456915	0.582693	S	NO	-0.958944	8.09601e-37	S	YES	-0.0623391	0.999988	S	NO	-0.0111423	0.999972	S	NO	NA	NA	NA	NA	REAC:R-HSA-162582|Signal Transduction|0.000311904	NA	NA	GO:CC|cell periphery|2.94E-51
ENSG00000101333	PLCB4	20	9049410	9461889	-0.50666	0.00169608	NO_POAG_IOP_Annotations	NA	NA	NA	NA	NA	NA	NA	NA	NA	NA	NA	-0.678944	0.00345456	S	YES	0.258092	0.999628	O	NO	0.284493	0.0897198	O	NO	0.0409134	0.999988	O	NO	0.364327	0.999972	O	NO	NA	NA	NA	NA	REAC:R-HSA-162582|Signal Transduction|0.000311904;KEGG:05200|Pathways in cancer|0.000505001;KEGG:04270|Vascular smooth muscle contraction|0.004827058;KEGG:04022|cGMP-PKG signaling pathway|0.012035765;REAC:R-HSA-372790|Signaling by GPCR|0.024957312;KEGG:04935|Growth hormone synthesis, secretion and action|0.045068918;KEGG:04924|Renin secretion|0.045068918;KEGG:04970|Salivary secretion|0.045570101;…	HP:0000006|Autosomal dominant inheritance|0.029676975	M5942|HALLMARK UV RESPONSE DN|1.1561122421921e-11	GO:BP|signaling|1.80E-27
ENSG00000166681	NGFRAP1	X	102631268	102633005	0.365722	0.00174021	NO_POAG_IOP_Annotations	NA	NA	NA	NA	NA	NA	NA	NA	NA	NA	NA	0.616641	3.87938e-07	S	YES	-0.178084	0.999628	O	NO	0.198995	0.00650586	S	YES	0.0835829	0.999988	S	NO	-0.116361	0.999972	O	NO	NA	NA	NA	NA	REAC:R-HSA-162582|Signal Transduction|0.000311904	NA	NA	GO:BP|multicellular organismal process|2.06E-33
ENSG00000118960	HS1BP3	2	20760208	20850849	0.424373	0.00175948	NO_POAG_IOP_Annotations	NA	NA	NA	NA	NA	NA	NA	NA	NA	NA	NA	NA	NA	NA	NA	0.288211	0.999628	S	NO	0.288479	0.00285236	S	YES	0.0116486	0.999988	S	NO	-0.0187745	0.999972	O	NO	NA	NA	NA	NA	NA	NA	NA	NA
ENSG00000009413	REV3L	6	111620234	111804918	0.561335	0.00175948	NO_POAG_IOP_Annotations	NA	NA	NA	NA	NA	NA	NA	NA	NA	NA	NA	0.49016	3.24298e-06	S	YES	1.00723	4.07805e-05	S	YES	0.460143	4.56409e-08	S	YES	0.0198081	0.999988	S	NO	0.0701409	0.999972	S	NO	NA	NA	NA	NA	NA	NA	NA	GO:BP|response to stimulus|7.64E-27
ENSG00000077684	JADE1	4	129730779	129796379	0.52584	0.00177004	NO_POAG_IOP_Annotations	NA	NA	NA	NA	NA	NA	NA	NA	NA	NA	NA	0.909211	9.27403e-14	S	YES	0.703423	0.098532	S	NO	0.835433	8.10513e-30	S	YES	0.179669	0.999988	S	NO	0.494201	0.386956	S	NO	NA	NA	NA	NA	NA	NA	NA	GO:CC|cell periphery|2.94E-51
ENSG00000112186	CAP2	6	17393447	17558023	-0.497933	0.0017903	NO_POAG_IOP_Annotations	NA	NA	NA	NA	NA	NA	NA	NA	NA	NA	NA	-0.474379	0.00066036	S	YES	-0.0710404	0.999628	S	NO	-0.459185	3.37488e-07	S	YES	-0.00529183	0.999988	S	NO	0.0486805	0.999972	O	NO	NA	NA	NA	NA	NA	NA	M5930|HALLMARK EPITHELIAL MESENCHYMAL TRANSITION|2.88403150312661e-32;M5942|HALLMARK UV RESPONSE DN|1.1561122421921e-11	GO:CC|cell periphery|2.94E-51
ENSG00000057019	DCBLD2	3	98514785	98620533	-0.47492	0.00183027	NO_POAG_IOP_Annotations	NA	NA	NA	NA	NA	NA	NA	NA	NA	NA	NA	NA	NA	NA	NA	0.0221952	0.999628	O	NO	-0.344277	1.72102e-08	S	YES	0.0179291	0.999988	O	NO	0.0363151	0.999972	O	NO	NA	NA	NA	NA	NA	NA	NA	NA
ENSG00000164283	ESM1	5	54273692	54318499	-1.84769	0.00183566	NO_POAG_IOP_Annotations	NA	NA	NA	NA	NA	NA	NA	NA	NA	NA	NA	NA	NA	NA	NA	-0.469243	0.283391	S	NO	-3.19504	9.96485e-09	S	YES	-0.129125	0.999988	S	NO	NA	NA	NA	NA	NA	NA	NA	NA	NA	NA	NA	NA
ENSG00000169432	SCN9A	2	167051695	167232503	-0.415094	0.00188538	NO_POAG_IOP_Annotations	NA	NA	NA	NA	NA	NA	NA	NA	NA	NA	NA	-0.640809	1.26299e-05	S	YES	0.252125	0.999628	O	NO	-0.152697	0.118152	S	NO	0.0706072	0.999988	O	NO	0.143383	0.999972	O	NO	NA	NA	NA	NA	NA	HP:0000006|Autosomal dominant inheritance|0.029676975	M5947|HALLMARK IL2 STAT5 SIGNALING|4.13047501990161e-09	GO:CC|cell periphery|2.94E-51
ENSG00000197457	STMN3	20	62271061	62284780	-0.590269	0.0019073	NO_POAG_IOP_Annotations	NA	NA	NA	NA	NA	NA	NA	NA	NA	NA	NA	-0.880601	7.70328e-07	S	YES	-0.196931	0.999628	S	NO	0.0182402	0.960591	O	NO	-0.111993	0.999988	S	NO	-0.194184	0.999972	S	NO	NA	NA	NA	NA	NA	NA	NA	GO:BP|multicellular organismal process|2.06E-33
ENSG00000205542	TMSB4X	X	12993227	12995346	-0.444671	0.00199223	NO_POAG_IOP_Annotations	NA	NA	NA	NA	NA	NA	NA	NA	NA	NA	NA	NA	NA	NA	NA	-0.183681	0.999628	S	NO	0.0197795	0.856072	O	NO	-0.0484346	0.999988	S	NO	-0.134766	0.999972	S	NO	NA	NA	NA	NA	NA	NA	NA	NA
ENSG00000253661	ZFHX4-AS1	8	77403435	77595513	0.475845	0.00200665	NO_POAG_IOP_Annotations	NA	NA	NA	NA	NA	NA	NA	NA	NA	NA	NA	NA	NA	NA	NA	0.117755	0.999628	S	NO	-0.256047	0.645579	O	NO	0.0833838	0.999988	S	NO	0.0580512	0.999972	S	NO	NA	NA	NA	NA	NA	NA	NA	NA
ENSG00000137073	UBAP2	9	33921691	34048947	0.423795	0.00200665	NO_POAG_IOP_Annotations	NA	NA	NA	NA	NA	NA	NA	NA	NA	NA	NA	NA	NA	NA	NA	0.185092	0.999628	S	NO	0.201177	0.072131	S	NO	-0.106098	0.999988	O	NO	-0.0475706	0.999972	O	NO	NA	NA	NA	NA	NA	NA	NA	NA
ENSG00000144730	IL17RD	3	57124010	57204334	-0.675615	0.00201758	NO_POAG_IOP_Annotations	NA	NA	NA	NA	NA	NA	NA	NA	NA	NA	NA	-1.21628	1.98671e-17	S	YES	0.00247055	0.999628	O	NO	-0.432465	0.00780208	S	YES	0.114924	0.999988	O	NO	0.0125351	0.999972	O	NO	NA	rs1500708|IL17RD|56876596|POAG_cross-ancestry|57124010|247414|GS	NA	NA	REAC:R-HSA-162582|Signal Transduction|0.000311904	HP:0000006|Autosomal dominant inheritance|0.029676975	NA	GO:CC|cell periphery|2.94E-51
ENSG00000143341	HMCN1	1	185703683	186160085	-0.631443	0.00201888	NO_POAG_IOP_Annotations	NA	NA	NA	NA	NA	NA	NA	NA	NA	NA	NA	-1.21466	1.40805e-26	S	YES	0.26159	0.999628	O	NO	-0.135828	0.0622966	S	NO	0.000617669	0.999988	O	NO	0.0741288	0.999972	O	NO	NA	NA	NA	NA	NA	HP:0000006|Autosomal dominant inheritance|0.029676975	NA	GO:CC|cell periphery|2.94E-51
ENSG00000157368	IL34	16	70613798	70694585	-1.23095	0.00202808	NO_POAG_IOP_Annotations	NA	NA	NA	NA	NA	NA	NA	NA	NA	NA	NA	-1.88887	2.35171e-06	S	YES	-0.49765	0.999628	S	NO	-0.533224	0.33953	S	NO	0.483211	0.999988	O	NO	-0.0769459	0.999972	S	NO	rs35381200|IL34|70677068|IOP_UKBB|70613798|63270|GS	NA	MTAG_EUR|rs12598456|e[1+,5-]	MTAG_Cross-ancestry|rs36097154|e[5-]	KEGG:04060|Cytokine-cytokine receptor interaction|0.006485927;REAC:R-HSA-449147|Signaling by Interleukins|0.047620584	NA	NA	GO:BP|multicellular organismal process|2.06E-33
ENSG00000173542	MOB1B	4	71768043	71888166	-0.522344	0.00204973	NO_POAG_IOP_Annotations	NA	NA	NA	NA	NA	NA	NA	NA	NA	NA	NA	NA	NA	NA	NA	0.231307	0.999628	O	NO	-0.472306	4.84461e-09	S	YES	0.035254	0.999988	O	NO	0.138039	0.999972	O	NO	NA	NA	NA	NA	NA	NA	NA	NA
ENSG00000204217	BMPR2	2	203241659	203432474	-0.435407	0.00206752	NO_POAG_IOP_Annotations	NA	NA	NA	NA	NA	NA	NA	NA	NA	NA	NA	NA	NA	NA	NA	0.215776	0.999628	O	NO	-0.406608	5.20093e-13	S	YES	0.0507461	0.999988	O	NO	0.0319811	0.999972	O	NO	NA	NA	NA	NA	NA	NA	NA	NA
ENSG00000107249	GLIS3	9	3824127	4348392	0.495245	0.0021727	NO_POAG_IOP_Annotations	NA	NA	NA	NA	NA	NA	NA	NA	NA	NA	NA	NA	NA	NA	NA	0.55418	0.096552	S	NO	-0.167024	0.271869	O	NO	-0.0239266	0.999988	O	NO	0.055144	0.999972	S	NO	rs6476827|GLIS3|4220832|IOP_UKBB|4348392|396705|GE	NA	NA	NA	NA	NA	NA	NA
ENSG00000151929	BAG3	10	121410882	121437331	0.397315	0.00217434	NO_POAG_IOP_Annotations	NA	NA	NA	NA	NA	NA	NA	NA	NA	NA	NA	NA	NA	NA	NA	0.347291	0.687508	S	NO	0.236157	0.000497986	S	YES	0.100292	0.999988	S	NO	0.0515047	0.999972	S	NO	NA	NA	NA	NA	NA	NA	NA	NA
ENSG00000149596	JPH2	20	42740335	42816218	0.785851	0.00218321	NO_POAG_IOP_Annotations	NA	NA	NA	NA	NA	NA	NA	NA	NA	NA	NA	1.40821	1.56225e-07	S	YES	1.16795	1.98019e-07	S	YES	1.98147	1.3163e-39	S	YES	-0.18013	0.999988	O	NO	0.0848086	0.999972	S	NO	NA	NA	NA	NA	NA	HP:0000006|Autosomal dominant inheritance|0.029676975	NA	GO:CC|cell periphery|2.94E-51
ENSG00000161647	MPP3	17	41878167	41910538	0.807215	0.00223449	NO_POAG_IOP_Annotations	NA	NA	NA	NA	NA	NA	NA	NA	NA	NA	NA	NA	NA	NA	NA	0.525079	0.999628	S	NO	0.468222	0.200399	S	NO	-0.0941774	0.999988	O	NO	-0.39671	0.999972	O	NO	NA	NA	NA	NA	NA	NA	NA	NA
ENSG00000105989	WNT2	7	116916685	116963343	-3.96416	0.00225307	NO_POAG_IOP_Annotations	NA	NA	NA	NA	NA	NA	NA	NA	NA	NA	NA	-1.78114	0.00208744	S	YES	-0.970415	0.999628	S	NO	-0.240461	0.000231677	S	YES	0.250473	0.999988	O	NO	-0.0112126	0.999972	S	NO	NA	NA	NA	NA	REAC:R-HSA-162582|Signal Transduction|0.000311904;KEGG:05200|Pathways in cancer|0.000505001;KEGG:05205|Proteoglycans in cancer|0.000505001;REAC:R-HSA-500792|GPCR ligand binding|0.007845087;REAC:R-HSA-372790|Signaling by GPCR|0.024957312;KEGG:05217|Basal cell carcinoma|0.030027967;KEGG:05165|Human papillomavirus infection|0.038244746	NA	NA	GO:CC|cell periphery|2.94E-51
ENSG00000101856	PGRMC1	X	118370216	118378429	-0.370167	0.00226759	NO_POAG_IOP_Annotations	NA	NA	NA	NA	NA	NA	NA	NA	NA	NA	NA	NA	NA	NA	NA	-0.0102226	0.999628	S	NO	-0.149779	0.051049	S	NO	-0.0636179	0.999988	S	NO	0.0160957	0.999972	O	NO	NA	NA	NA	NA	NA	NA	NA	NA
ENSG00000133789	SWAP70	11	9685624	9774538	0.495328	0.00231093	NO_POAG_IOP_Annotations	NA	NA	NA	NA	NA	NA	NA	NA	NA	NA	NA	NA	NA	NA	NA	0.223623	0.999628	S	NO	-0.060313	0.552194	O	NO	0.00889176	0.999988	S	NO	0.0331503	0.999972	S	NO	NA	NA	NA	NA	NA	NA	NA	NA
ENSG00000196139	AKR1C3	10	5077546	5149878	0.401159	0.00232941	NO_POAG_IOP_Annotations	NA	NA	NA	NA	NA	NA	NA	NA	NA	NA	NA	0.440996	7.73069e-05	S	YES	-0.2016	0.999628	O	NO	0.0327324	0.790062	S	NO	0.025955	0.999988	S	NO	0.0534854	0.999972	S	NO	NA	NA	NA	NA	REAC:R-HSA-162582|Signal Transduction|0.000311904;REAC:R-HSA-975634|Retinoid metabolism and transport|0.042723596;REAC:R-HSA-6806667|Metabolism of fat-soluble vitamins|0.042723596;KEGG:00590|Arachidonic acid metabolism|0.04888705	NA	M5934|HALLMARK XENOBIOTIC METABOLISM|5.90201080171844e-05	GO:BP|multicellular organismal process|2.06E-33
ENSG00000119514	GALNT12	9	101569981	101612363	-0.856738	0.00239092	NO_POAG_IOP_Annotations	NA	NA	NA	NA	NA	NA	NA	NA	NA	NA	NA	-1.47687	2.59832e-23	S	YES	-0.427699	0.999628	S	NO	-0.3248	0.00896246	S	YES	-0.203817	0.999988	S	NO	0.0362193	0.999972	O	NO	NA	NA	NA	NA	REAC:R-HSA-3781865|Diseases of glycosylation|0.005252634;REAC:R-HSA-3906995|Diseases associated with O-glycosylation of proteins|0.011336362;REAC:R-HSA-5173105|O-linked glycosylation|0.027915096;REAC:R-HSA-5668914|Diseases of metabolism|0.035019498;KEGG:00514|Other types of O-glycan biosynthesis|0.045068918	NA	NA	GO:CC|membrane|2.85E-10
ENSG00000172292	CERS6	2	169312372	169631644	0.480428	0.0024349	NO_POAG_IOP_Annotations	NA	NA	NA	NA	NA	NA	NA	NA	NA	NA	NA	NA	NA	NA	NA	0.799448	0.00253542	S	YES	0.49459	6.85468e-06	S	YES	0.0238287	0.999988	S	NO	0.0838234	0.999972	S	NO	NA	NA	NA	NA	NA	NA	NA	NA
ENSG00000204634	TBC1D8	2	101624079	101869328	0.606697	0.00244728	IOP|rs55771809|chr2:101647894:G:A|eQTL,sQTL	IOP|rs55771809	IOP|rs55771809|e[2-],s[1-]	IOP|rs55771809|s[3-]	e[2-]	O	NA	NA	NA	NA	NA	NA	NA	NA	NA	NA	0.464215	0.999628	S	NO	0.842251	1.17918e-05	S	YES	-0.179194	0.999988	O	NO	-0.215364	0.999972	O	NO	rs55771809|TBC1D8|101647894|IOP_UKBB|101624079|23815|GS	NA	NA	NA	NA	NA	NA	NA
ENSG00000120738	EGR1	5	137801179	137805004	-0.453995	0.00244728	NO_POAG_IOP_Annotations	NA	NA	NA	NA	NA	NA	NA	NA	NA	NA	NA	NA	NA	NA	NA	-0.794811	0.0105708	S	YES	0.0738106	0.57357	O	NO	-0.112963	0.999988	S	NO	-0.0868729	0.999972	S	NO	NA	NA	NA	NA	KEGG:04514|Cell adhesion molecules|0.045570101	NA	M5915|HALLMARK APICAL JUNCTION|5.18800038928961e-05	GO:CC|cell periphery|2.94E-51
ENSG00000099194	SCD	10	102106881	102124591	0.377884	0.00244728	NO_POAG_IOP_Annotations	NA	NA	NA	NA	NA	NA	NA	NA	NA	NA	NA	-0.273936	0.0320881	O	YES	-0.0223712	0.999628	O	NO	-0.41104	1.09637e-08	O	YES	-0.0374333	0.999988	O	NO	0.00585246	0.999972	S	NO	NA	NA	NA	NA	REAC:R-HSA-162582|Signal Transduction|0.000311904	NA	M5924|HALLMARK MTORC1 SIGNALING|3.98107170553497e-08;M5908|HALLMARK ANDROGEN RESPONSE|1.84501541917947e-07;M5909|HALLMARK MYOGENESIS|4.85288500162121e-05	GO:BP|multicellular organismal process|2.06E-33
ENSG00000123146	CD97	19	14491313	14519537	-0.518635	0.00244728	NO_POAG_IOP_Annotations	NA	NA	NA	NA	NA	NA	NA	NA	NA	NA	NA	NA	NA	NA	NA	-0.263962	0.999628	S	NO	-0.0241187	0.882018	S	NO	-0.0386782	0.999988	S	NO	-0.0699079	0.999972	S	NO	NA	NA	NA	NA	NA	NA	NA	NA
ENSG00000023902	PLEKHO1	1	150121373	150136916	-0.457399	0.00245009	NO_POAG_IOP_Annotations	NA	NA	NA	NA	NA	NA	NA	NA	NA	NA	NA	NA	NA	NA	NA	-0.254217	0.999628	S	NO	-0.312576	0.0038635	S	YES	-0.124445	0.999988	S	NO	-0.244183	0.999972	S	NO	NA	NA	NA	NA	NA	NA	NA	NA
ENSG00000127920	GNG11	7	93551011	93557922	-0.578252	0.00245009	NO_POAG_IOP_Annotations	NA	NA	NA	NA	NA	NA	NA	NA	NA	NA	NA	0.674554	2.41548e-08	O	YES	-0.229326	0.999628	S	NO	0.13432	0.201711	O	NO	0.0143104	0.999988	O	NO	0.00201507	0.999972	O	NO	NA	NA	NA	NA	REAC:R-HSA-162582|Signal Transduction|0.000311904;KEGG:05200|Pathways in cancer|0.000505001;KEGG:04151|PI3K-Akt signaling pathway|0.001149966;REAC:R-HSA-500792|GPCR ligand binding|0.007845087;REAC:R-HSA-372790|Signaling by GPCR|0.024957312;KEGG:04713|Circadian entrainment|0.046935137	NA	M5953|HALLMARK KRAS SIGNALING UP|4.34510224171571e-09	GO:CC|cell periphery|2.94E-51
ENSG00000173227	SYT12	11	66774249	66818334	-1.2606	0.00245009	NO_POAG_IOP_Annotations	NA	NA	NA	NA	NA	NA	NA	NA	NA	NA	NA	-0.788479	0.0466011	S	YES	-0.280794	0.999628	S	NO	-0.111882	0.637723	S	NO	0.501236	0.999988	O	NO	0.16778	0.999972	O	NO	NA	NA	NA	NA	NA	NA	M5906|HALLMARK ESTROGEN RESPONSE EARLY|3.53183169791957e-16	GO:CC|cell periphery|2.94E-51
ENSG00000131386	GALNT15	3	16216156	16273499	1.41861	0.00245695	NO_POAG_IOP_Annotations	NA	NA	NA	NA	NA	NA	NA	NA	NA	NA	NA	3.3883	7.88647e-122	S	YES	1.09685	0.153223	S	NO	2.30374	1.75518e-07	S	YES	-0.293098	0.999988	O	NO	0.354768	0.999972	S	NO	NA	NA	NA	NA	REAC:R-HSA-5173105|O-linked glycosylation|0.027915096;KEGG:00514|Other types of O-glycan biosynthesis|0.045068918	NA	NA	GO:CC|membrane|2.85E-10
ENSG00000154930	ACSS1	20	24986868	25039616	0.970228	0.00251945	NO_POAG_IOP_Annotations	NA	NA	NA	NA	NA	NA	NA	NA	NA	NA	NA	1.15171	4.56675e-17	S	YES	1.20549	0.999628	S	NO	1.10246	9.57786e-07	S	YES	-0.0405448	0.999988	O	NO	0.182543	0.999972	S	NO	NA	NA	NA	NA	NA	NA	NA	GO:BP|lipid metabolic process|2.33E-07
ENSG00000138835	RGS3	9	116207011	116360018	-0.493691	0.00252053	NO_POAG_IOP_Annotations	NA	NA	NA	NA	NA	NA	NA	NA	NA	NA	NA	-0.329489	0.0372278	S	YES	-0.828704	0.00549168	S	YES	-1.12036	2.85615e-50	S	YES	-0.113759	0.999988	S	NO	-0.0266227	0.999972	S	NO	NA	NA	NA	NA	REAC:R-HSA-162582|Signal Transduction|0.000311904;REAC:R-HSA-372790|Signaling by GPCR|0.024957312;KEGG:04360|Axon guidance|0.034783581	NA	NA	GO:CC|cell periphery|2.94E-51
ENSG00000145555	MYO10	5	16665395	16936372	-0.508307	0.00252501	NO_POAG_IOP_Annotations	NA	NA	NA	NA	NA	NA	NA	NA	NA	NA	NA	NA	NA	NA	NA	-0.700712	0.0122476	S	YES	-1.10404	5.26261e-57	S	YES	-0.00999147	0.999988	S	NO	-0.0348712	0.999972	S	NO	NA	NA	NA	NA	NA	NA	NA	NA
ENSG00000132688	NES	1	156638555	156647189	-0.433093	0.00253157	NO_POAG_IOP_Annotations	NA	NA	NA	NA	NA	NA	NA	NA	NA	NA	NA	NA	NA	NA	NA	-0.157849	0.999628	S	NO	-0.368372	1.24329e-07	S	YES	-0.0246595	0.999988	S	NO	0.0283203	0.999972	O	NO	NA	NA	NA	NA	NA	NA	NA	NA
ENSG00000204520	MICA	6	31371356	31383092	0.436562	0.00253157	NO_POAG_IOP_Annotations	NA	NA	NA	NA	NA	NA	NA	NA	NA	NA	NA	NA	NA	NA	NA	-0.0369169	0.999628	O	NO	0.103073	0.434361	S	NO	-0.0165787	0.999988	O	NO	0.0918795	0.999972	S	NO	NA	NA	NA	NA	NA	NA	NA	NA
ENSG00000087245	MMP2	16	55423612	55540603	-0.357295	0.00253157	NO_POAG_IOP_Annotations	NA	NA	NA	NA	NA	NA	NA	NA	NA	NA	NA	-0.282896	0.0145487	S	YES	-0.00729172	0.999628	S	NO	-0.0232373	0.853203	S	NO	-0.0732445	0.999988	S	NO	-0.0491444	0.999972	S	NO	NA	NA	NA	NA	REAC:R-HSA-1474244|Extracellular matrix organization|6.37E-07;REAC:R-HSA-6785807|Interleukin-4 and Interleukin-13 signaling|4.45883E-06;REAC:R-HSA-381426|Regulation of Insulin-like Growth Factor (IGF) transport and uptake by Insulin-like Growth Factor Binding Proteins (IGFBPs)|9.38355E-05;REAC:R-HSA-162582|Signal Transduction|0.000311904;KEGG:05200|Pathways in cancer|0.000505001;KEGG:05205|Proteo…	NA	M5930|HALLMARK EPITHELIAL MESENCHYMAL TRANSITION|2.88403150312661e-32;M5902|HALLMARK APOPTOSIS|1.54170045294956e-09;M5921|HALLMARK COMPLEMENT|4.85288500162121e-05;M5915|HALLMARK APICAL JUNCTION|5.18800038928961e-05	GO:CC|cell periphery|2.94E-51
ENSG00000169439	SDC2	8	97505579	97624000	-0.373461	0.00265006	NO_POAG_IOP_Annotations	NA	NA	NA	NA	NA	NA	NA	NA	NA	NA	NA	NA	NA	NA	NA	-0.0558331	0.999628	S	NO	-0.165431	0.0230271	S	YES	-0.00497148	0.999988	S	NO	0.00380018	0.999972	O	NO	NA	NA	NA	NA	NA	NA	NA	GO:BP|regulation of biological quality|1.38E-17
ENSG00000143384	MCL1	1	150547032	150552066	0.420716	0.00272134	NO_POAG_IOP_Annotations	NA	NA	NA	NA	NA	NA	NA	NA	NA	NA	NA	0.300468	0.0111146	S	YES	0.499137	0.0547924	S	NO	0.350982	2.9513e-11	S	YES	0.0644883	0.999988	S	NO	-0.0162865	0.999972	O	NO	NA	NA	NA	NA	REAC:R-HSA-6785807|Interleukin-4 and Interleukin-13 signaling|4.45883E-06;KEGG:04151|PI3K-Akt signaling pathway|0.001149966;KEGG:05206|MicroRNAs in cancer|0.034783581;REAC:R-HSA-449147|Signaling by Interleukins|0.047620584	NA	M5890|HALLMARK TNFA SIGNALING VIA NFKB|4.5081670454146e-24;M5902|HALLMARK APOPTOSIS|1.54170045294956e-09	GO:BP|developmental process|2.55E-31
ENSG00000174332	GLIS1	1	53971910	54199877	0.77402	0.00272594	POAG_cross-ancestry|rs941125|chr1:54123873:G:T|eQTL	POAG|rs941125	POAGcross-ancestry|rs941125|e[1-]	POAGcross-ancestry|rs941125|e[1+]	NA	NA	e[1-]	O	NA	NA	e[1+]	S	NA	NA	NA	NA	0.475089	0.999628	S	NO	NA	NA	NA	NA	-0.0200456	0.999988	O	NO	NA	NA	NA	NA	NA	rs12433661|GLIS1|53960089|POAG_cross-ancestry|53971910|11821|GS;rs941125|GLIS1|54123873|POAG_cross-ancestry|53971910|151963|GS	NA	NA	NA	NA	NA	NA
ENSG00000130513	GDF15	19	18485541	18499986	-1.01286	0.00277524	NO_POAG_IOP_Annotations	NA	NA	NA	NA	NA	NA	NA	NA	NA	NA	NA	-1.83348	3.05971e-30	S	YES	-1.55848	0.0583419	S	NO	-1.09203	6.46895e-06	S	YES	-0.0316162	0.999988	S	NO	-0.898007	0.00443265	S	YES	NA	NA	NA	NA	KEGG:04060|Cytokine-cytokine receptor interaction|0.006485927	NA	NA	GO:CC|cell periphery|2.94E-51
ENSG00000138675	FGF5	4	81187753	81257834	-0.632854	0.00277524	NO_POAG_IOP_Annotations	NA	NA	NA	NA	NA	NA	NA	NA	NA	NA	NA	NA	NA	NA	NA	-1.10715	0.0038024	S	YES	-1.04462	9.46066e-09	S	YES	-0.218268	0.999988	S	NO	-0.272679	0.999972	S	NO	NA	NA	NA	NA	NA	NA	NA	NA
ENSG00000048740	CELF2	10	11047259	11378674	-0.453101	0.00277524	NO_POAG_IOP_Annotations	NA	NA	NA	NA	NA	NA	NA	NA	NA	NA	NA	0.515862	3.3072e-05	O	YES	0.343814	0.851055	O	NO	0.249319	0.000368518	O	YES	-0.0361989	0.999988	S	NO	0.0697684	0.999972	O	NO	NA	rs6602453|CELF2|10840849|POAG_cross-ancestry|11047259|206410|GS;rs6602453|CELF2|10840849|POAG_cross-ancestry|11047259|206410|GS;rs6602453|CELF2|10840849|POAG_EUR|11047259|206410|GS;rs6602453|CELF2|10840849|POAG_EUR|11047259|206410|GS	MTAG_EUR|rs4749990|e[2-]	MTAG_Cross-ancestry|rs6602454|e[2-]	NA	NA	M5942|HALLMARK UV RESPONSE DN|1.1561122421921e-11	GO:BP|multicellular organismal process|2.06E-33
ENSG00000040933	INPP4A	2	99061317	99210853	-0.511686	0.00281777	NO_POAG_IOP_Annotations	NA	NA	NA	NA	NA	NA	NA	NA	NA	NA	NA	NA	NA	NA	NA	-0.0101181	0.999628	S	NO	-0.10575	0.481571	S	NO	-0.0277122	0.999988	S	NO	0.0621642	0.999972	O	NO	NA	NA	NA	NA	NA	NA	NA	NA
ENSG00000099994	SUSD2	22	24577227	24585078	0.805818	0.00291732	NO_POAG_IOP_Annotations	NA	NA	NA	NA	NA	NA	NA	NA	NA	NA	NA	1.60567	5.3561e-27	S	YES	-0.667217	0.999628	O	NO	0.394891	0.186606	S	NO	0.798486	0.999988	S	NO	-0.0870395	0.999972	O	NO	NA	NA	NA	NA	NA	NA	NA	GO:CC|cell periphery|2.94E-51
ENSG00000157510	AFAP1L1	5	148651434	148721365	0.893747	0.00299596	NO_POAG_IOP_Annotations	NA	NA	NA	NA	NA	NA	NA	NA	NA	NA	NA	2.68847	6.53011e-100	S	YES	0.665919	0.389474	S	NO	2.07237	1.51986e-67	S	YES	0.175518	0.999988	S	NO	0.140804	0.999972	S	NO	NA	NA	NA	NA	NA	NA	NA	GO:CC|cell junction|7.62E-07
ENSG00000171033	PKIA	8	79428374	79517502	-0.694875	0.00308987	NO_POAG_IOP_Annotations	NA	NA	NA	NA	NA	NA	NA	NA	NA	NA	NA	-0.778674	0.0138048	S	YES	-0.0452832	0.999628	S	NO	-0.741198	0.0022254	S	YES	0.087855	0.999988	O	NO	0.0784221	0.999972	O	NO	NA	NA	NA	NA	NA	NA	M5909|HALLMARK MYOGENESIS|4.85288500162121e-05	GO:BP|regulation of localization|2.20E-18
ENSG00000177374	HIC1	17	1957448	1962981	-0.825938	0.00312908	NO_POAG_IOP_Annotations	NA	NA	NA	NA	NA	NA	NA	NA	NA	NA	NA	-1.06659	1.73761e-05	S	YES	-0.335716	0.999628	S	NO	-0.168367	0.75003	S	NO	-1.05804	0.999988	S	NO	-0.367447	0.999972	S	NO	NA	rs216197|HIC1|2201944|POAG_cross-ancestry|1957448|244496|GS	NA	NA	NA	NA	NA	GO:BP|signaling|1.80E-27
ENSG00000198542	ITGBL1	13	102104966	102375456	0.441816	0.00314609	NO_POAG_IOP_Annotations	NA	NA	NA	NA	NA	NA	NA	NA	NA	NA	NA	0.517994	1.29187e-05	S	YES	0.242231	0.999628	S	NO	0.104964	0.105949	S	NO	0.0118176	0.999988	S	NO	-0.029584	0.999972	O	NO	NA	NA	NA	NA	NA	NA	M5953|HALLMARK KRAS SIGNALING UP|4.34510224171571e-09	GO:CC|cell periphery|2.94E-51
ENSG00000251562	MALAT1	11	65265233	65273940	-0.511055	0.0031616	NO_POAG_IOP_Annotations	NA	NA	NA	NA	NA	NA	NA	NA	NA	NA	NA	-0.379544	0.00118903	S	YES	-0.117415	0.999628	S	NO	-0.413181	4.67782e-05	S	YES	0.308641	0.03516	O	YES	0.161362	0.999972	O	NO	NA	rs1346|MALAT1|65337251|POAG_cross-ancestry|65265233|72018|GS	NA	NA	NA	NA	NA	GO:BP|locomotion|6.41E-23
ENSG00000155970	MICU3	8	16884747	16980153	-0.555256	0.00327217	NO_POAG_IOP_Annotations	NA	NA	NA	NA	NA	NA	NA	NA	NA	NA	NA	NA	NA	NA	NA	-0.0998629	0.999628	S	NO	-0.575953	0.000385235	S	YES	0.164791	0.999988	O	NO	-0.00224173	0.999972	S	NO	NA	NA	NA	NA	NA	NA	NA	NA
ENSG00000154864	PIEZO2	18	10666480	11148587	-0.678084	0.00327217	NO_POAG_IOP_Annotations	NA	NA	NA	NA	NA	NA	NA	NA	NA	NA	NA	-1.7896	4.52588e-09	S	YES	0.0840117	0.999628	O	NO	-0.272806	0.337061	S	NO	0.0338603	0.999988	O	NO	1.11022	0.999972	O	NO	NA	NA	NA	NA	NA	HP:0000006|Autosomal dominant inheritance|0.029676975	NA	GO:CC|cell periphery|2.94E-51
ENSG00000183287	CCBE1	18	57098172	57364612	0.687115	0.00327217	NO_POAG_IOP_Annotations	NA	NA	NA	NA	NA	NA	NA	NA	NA	NA	NA	1.44519	8.56644e-35	S	YES	1.02833	0.000517929	S	YES	0.522692	8.5353e-10	S	YES	-0.107229	0.999988	O	NO	0.0717456	0.999972	S	NO	NA	NA	NA	NA	NA	NA	NA	GO:CC|cell periphery|2.94E-51
ENSG00000145685	LHFPL2	5	77781038	78065844	0.431271	0.00329759	IOP|rs3952231|chr5:77739827:G:C|eQTL	IOP|rs3952231	IOP|rs3952231|e[1-]	NA	e[1-]	O	NA	NA	NA	NA	NA	NA	-0.411241	0.000690889	O	YES	0.207877	0.999628	S	NO	0.0917885	0.457106	S	NO	0.00396419	0.999988	S	NO	0.109339	0.999972	S	NO	rs3952231|LHFPL2|77739827|IOP_UKBB|77781038|41211|GS	NA	NA	NA	NA	NA	NA	GO:CC|cell periphery|2.94E-51
ENSG00000268205	CTC-444N24.11	19	57815673	57819930	-0.483199	0.00339581	NO_POAG_IOP_Annotations	NA	NA	NA	NA	NA	NA	NA	NA	NA	NA	NA	NA	NA	NA	NA	0.00756659	0.999628	O	NO	0.0374738	0.880242	O	NO	-0.0219577	0.999988	S	NO	-0.201091	0.999972	S	NO	NA	NA	NA	NA	NA	NA	NA	NA
ENSG00000118515	SGK1	6	134490384	134639250	0.509942	0.00343347	NO_POAG_IOP_Annotations	NA	NA	NA	NA	NA	NA	NA	NA	NA	NA	NA	NA	NA	NA	NA	0.437906	0.315309	S	NO	0.216812	0.358803	S	NO	0.222954	0.999988	S	NO	0.567375	1.72608e-08	S	YES	NA	rs2811688|SGK1|134372150|POAG_cross-ancestry|134490384|118234|GS;rs2811688|SGK1|134372150|POAG_cross-ancestry|134490384|118234|GS;rs2811688|SGK1|134372150|POAG_EUR|134490384|118234|GS;rs2811688|SGK1|134372150|POAG_EUR|134490384|118234|GS	NA	NA	NA	NA	NA	NA
ENSG00000118849	RARRES1	3	158414681	158450485	-0.880805	0.00343347	NO_POAG_IOP_Annotations	NA	NA	NA	NA	NA	NA	NA	NA	NA	NA	NA	-0.740382	0.00590432	S	YES	-0.0959927	0.999628	S	NO	-0.0809747	0.745263	S	NO	-0.335743	0.999988	S	NO	0.00173703	0.999972	O	NO	NA	NA	NA	NA	NA	NA	NA	GO:CC|extracellular region|2.01E-30
ENSG00000125966	MMP24	20	33814457	33864801	0.564871	0.00380136	NO_POAG_IOP_Annotations	NA	NA	NA	NA	NA	NA	NA	NA	NA	NA	NA	NA	NA	NA	NA	0.108191	0.999628	S	NO	0.0986167	0.85432	S	NO	0.0537358	0.999988	S	NO	0.149166	0.999972	S	NO	NA	NA	NA	NA	NA	NA	NA	NA
ENSG00000167333	TRIM68	11	4619902	4629489	0.529371	0.00382451	NO_POAG_IOP_Annotations	NA	NA	NA	NA	NA	NA	NA	NA	NA	NA	NA	NA	NA	NA	NA	0.100242	0.999628	S	NO	0.120744	0.510936	S	NO	-0.149921	0.999988	O	NO	0.00108029	0.999972	S	NO	NA	NA	NA	NA	NA	NA	NA	NA
ENSG00000011566	MAP4K3	2	39476407	39664453	0.490936	0.00383302	NO_POAG_IOP_Annotations	NA	NA	NA	NA	NA	NA	NA	NA	NA	NA	NA	0.39037	0.00356556	S	YES	0.56096	0.283391	S	NO	-0.0675018	0.656559	O	NO	-0.0194463	0.999988	O	NO	0.0872201	0.999972	S	NO	NA	NA	NA	NA	KEGG:04010|MAPK signaling pathway|0.039911656	NA	M5905|HALLMARK ADIPOGENESIS|5.90201080171844e-05	GO:BP|signaling|1.80E-27
ENSG00000152217	SETBP1	18	42260138	42648475	0.81666	0.00389326	NO_POAG_IOP_Annotations	NA	NA	NA	NA	NA	NA	NA	NA	NA	NA	NA	NA	NA	NA	NA	1.18541	0.0237062	S	YES	0.367036	0.00729755	S	YES	0.205314	0.999988	S	NO	0.12502	0.999972	S	NO	NA	NA	NA	NA	NA	NA	NA	NA
ENSG00000172380	GNG12	1	68167149	68299150	-0.414193	0.00389984	NO_POAG_IOP_Annotations	NA	NA	NA	NA	NA	NA	NA	NA	NA	NA	NA	NA	NA	NA	NA	0.219197	0.999628	O	NO	-0.0598586	0.584548	S	NO	0.00943341	0.999988	O	NO	0.0672891	0.999972	O	NO	NA	NA	NA	NA	NA	NA	NA	NA
ENSG00000139263	LRIG3	12	59265931	59314303	0.44696	0.0039979	NO_POAG_IOP_Annotations	NA	NA	NA	NA	NA	NA	NA	NA	NA	NA	NA	NA	NA	NA	NA	0.0784006	0.999628	S	NO	0.0813559	0.702502	S	NO	-0.0687489	0.999988	O	NO	-0.0202538	0.999972	O	NO	NA	NA	NA	NA	NA	NA	NA	NA
ENSG00000161542	PRPSAP1	17	74305567	74380602	-0.435349	0.0039979	NO_POAG_IOP_Annotations	NA	NA	NA	NA	NA	NA	NA	NA	NA	NA	NA	-0.65445	4.91911e-07	S	YES	-0.269366	0.999628	S	NO	-0.276439	0.00397771	S	YES	-0.0231858	0.999988	S	NO	0.0801857	0.999972	O	NO	NA	NA	NA	NA	NA	NA	NA	GO:BP|biological regulation|1.80E-13
ENSG00000100906	NFKBIA	14	35870717	35873955	0.563499	0.00409054	NO_POAG_IOP_Annotations	NA	NA	NA	NA	NA	NA	NA	NA	NA	NA	NA	0.847857	4.72226e-10	S	YES	0.683746	0.02525	S	YES	0.947991	6.61143e-32	S	YES	0.639752	1.1151e-07	S	YES	0.767359	0.579303	S	NO	NA	NA	NA	NA	REAC:R-HSA-162582|Signal Transduction|0.000311904;KEGG:05200|Pathways in cancer|0.000505001;KEGG:04931|Insulin resistance|0.002711983;KEGG:04668|TNF signaling pathway|0.034783581;KEGG:04024|cAMP signaling pathway|0.045068918;KEGG:05166|Human T-cell leukemia virus 1 infection|0.046732667;REAC:R-HSA-449147|Signaling by Interleukins|0.047620584;KEGG:04920|Adipocytokine signaling pathway|0.04888705	HP:0000006|Autosomal dominant inheritance|0.029676975	M5890|HALLMARK TNFA SIGNALING VIA NFKB|4.5081670454146e-24;M5932|HALLMARK INFLAMMATORY RESPONSE|1.24451461177138e-06;M5913|HALLMARK INTERFERON GAMMA RESPONSE|5.84790084144481e-05	GO:CC|cell periphery|2.94E-51
ENSG00000118276	B4GALT6	18	29202210	29265799	-0.596242	0.00410466	NO_POAG_IOP_Annotations	NA	NA	NA	NA	NA	NA	NA	NA	NA	NA	NA	NA	NA	NA	NA	0.0846731	0.999628	O	NO	-0.460217	0.000765554	S	YES	0.105185	0.999988	O	NO	-0.1268	0.999972	S	NO	NA	NA	NA	NA	NA	NA	NA	NA
ENSG00000173848	NET1	10	5454514	5500426	-0.45422	0.00412139	NO_POAG_IOP_Annotations	NA	NA	NA	NA	NA	NA	NA	NA	NA	NA	NA	NA	NA	NA	NA	-0.616864	0.259411	S	NO	-0.982568	5.67209e-54	S	YES	0.0234603	0.999988	O	NO	0.313748	0.999972	O	NO	NA	NA	NA	NA	NA	NA	NA	NA
ENSG00000137413	TAF8	6	42018251	42055199	0.528224	0.00418189	NO_POAG_IOP_Annotations	NA	NA	NA	NA	NA	NA	NA	NA	NA	NA	NA	NA	NA	NA	NA	0.540001	0.748573	S	NO	0.305464	0.0985307	S	NO	-0.0758919	0.999988	O	NO	0.0131508	0.999972	S	NO	NA	NA	NA	NA	NA	NA	NA	NA
ENSG00000109062	SLC9A3R1	17	72744791	72765492	0.545178	0.00420218	NO_POAG_IOP_Annotations	NA	NA	NA	NA	NA	NA	NA	NA	NA	NA	NA	NA	NA	NA	NA	-0.188732	0.999628	O	NO	0.259006	0.158752	S	NO	-0.0877868	0.999988	O	NO	-0.113189	0.999972	O	NO	NA	NA	NA	NA	NA	NA	NA	NA
ENSG00000075290	WNT8B	10	102222798	102243501	1.0505	0.00421048	NO_POAG_IOP_Annotations	NA	NA	NA	NA	NA	NA	NA	NA	NA	NA	NA	NA	NA	NA	NA	-0.472773	0.999628	O	NO	NA	NA	NA	NA	-0.00149403	0.999988	O	NO	NA	NA	NA	NA	NA	NA	NA	NA	NA	NA	NA	NA
ENSG00000136944	LMX1B	9	129376722	129463311	0.392318	0.00423245	IOP|rs6478750|chr9:129409198:C:T|eQTL;POAG_cross-ancestry|rs3829849|chr9:129390800:C:T|eQTL;POAG_EUR|rs1336980|chr9:129377855:G:C|eQTL	IOP|rs6478750;POAG|rs3829849;POAG|rs1336980	POAGcross-ancestry|rs3829849|e[1+]	IOP|rs6478750|e[1+];POAGcross-ancestry|rs3829849|e[1+];POAGEUR|rs1336980|e[1+]	NA	NA	e[1+]	S	e[1+]	S	e[1+]	S	1.43054	0.012035	S	YES	-0.0317084	0.999628	O	NO	-0.0570377	0.900184	O	NO	-0.0994444	0.999988	O	NO	0.0482595	0.999972	S	NO	rs12377624|LMX1B|129373110|IOP_UKBB|129376722|3612|GS;rs6478750|LMX1B|129409198|IOP_UKBB|129376722|32476|GS	rs1336980|LMX1B|129377855|POAG_EUR|129376722|1133|GS;rs3829849|LMX1B|129390800|POAG_cross-ancestry|129376722|14078|GS	NA	MTAG_Cross-ancestry|rs1336980|e[1+];MTAG_Cross-ancestry|rs57114917|e[1+]	NA	HP:0000006|Autosomal dominant inheritance|0.029676975	NA	GO:BP|multicellular organismal process|2.06E-33
ENSG00000264672	RP11-112H10.4	17	56597198	56634338	2.77922	0.00424508	NO_POAG_IOP_Annotations	NA	NA	NA	NA	NA	NA	NA	NA	NA	NA	NA	NA	NA	NA	NA	NA	NA	NA	NA	1.04195	0.999963	S	NO	NA	NA	NA	NA	NA	NA	NA	NA	NA	NA	NA	NA	NA	NA	NA	NA
ENSG00000110318	KIAA1377	11	101785746	101871789	0.565671	0.00436198	NO_POAG_IOP_Annotations	NA	NA	NA	NA	NA	NA	NA	NA	NA	NA	NA	0.766418	2.30395e-09	S	YES	0.307968	0.999628	S	NO	0.675206	5.04361e-06	S	YES	0.229768	0.999988	S	NO	-7.24161e-05	0.999972	O	NO	NA	rs7120067|KIAA1377|102064834|POAG_cross-ancestry|101871789|279088|GE	NA	NA	NA	NA	NA	GO:BP|supramolecular fiber organization|7.08E-07
ENSG00000007933	FMO3	1	171060018	171086959	1.12483	0.00439615	NO_POAG_IOP_Annotations	NA	NA	NA	NA	NA	NA	NA	NA	NA	NA	NA	1.60426	2.16491e-16	S	YES	-0.271723	0.999628	O	NO	0.288674	0.752496	S	NO	-0.20328	0.999988	O	NO	0.0635292	0.999972	S	NO	NA	NA	NA	NA	REAC:R-HSA-5668914|Diseases of metabolism|0.035019498	NA	M5934|HALLMARK XENOBIOTIC METABOLISM|5.90201080171844e-05	GO:CC|membrane|2.85E-10
ENSG00000113657	DPYSL3	5	146770374	146889619	-0.405044	0.00439615	NO_POAG_IOP_Annotations	NA	NA	NA	NA	NA	NA	NA	NA	NA	NA	NA	-0.666285	4.30947e-11	S	YES	0.107859	0.999628	O	NO	0.207736	0.0025435	O	YES	-0.0571172	0.999988	S	NO	-0.0114393	0.999972	S	NO	NA	NA	NA	NA	NA	NA	M5930|HALLMARK EPITHELIAL MESENCHYMAL TRANSITION|2.88403150312661e-32	GO:BP|multicellular organismal process|2.06E-33
ENSG00000106524	ANKMY2	7	16639401	16685442	-0.51957	0.00442297	NO_POAG_IOP_Annotations	NA	NA	NA	NA	NA	NA	NA	NA	NA	NA	NA	-0.427412	0.00785804	S	YES	-0.179125	0.999628	S	NO	-0.251769	0.0395243	S	YES	0.0513334	0.999988	O	NO	-0.147496	0.999972	S	NO	NA	NA	NA	NA	NA	NA	NA	GO:CC|cell projection|0.015602664
ENSG00000090975	PITPNM2	12	123468027	123634562	0.609372	0.0044605	NO_POAG_IOP_Annotations	NA	NA	NA	NA	NA	NA	NA	NA	NA	NA	NA	NA	NA	NA	NA	1.01831	0.00303702	S	YES	0.17884	0.33088	S	NO	-0.0207388	0.999988	O	NO	-0.10851	0.999972	O	NO	NA	NA	NA	NA	NA	NA	NA	NA
ENSG00000137507	LRRC32	11	76368568	76381791	-0.612603	0.00448675	NO_POAG_IOP_Annotations	NA	NA	NA	NA	NA	NA	NA	NA	NA	NA	NA	-0.518106	0.00458826	S	YES	-0.475064	0.85798	S	NO	-0.447965	5.16398e-11	S	YES	-0.18181	0.999988	S	NO	-0.0255023	0.999972	S	NO	NA	NA	NA	NA	NA	NA	NA	GO:CC|cell periphery|2.94E-51
ENSG00000166741	NNMT	11	114128509	114184007	0.465557	0.00448675	NO_POAG_IOP_Annotations	NA	NA	NA	NA	NA	NA	NA	NA	NA	NA	NA	1.03236	1.49974e-25	S	YES	0.295827	0.999628	S	NO	0.970709	1.8901e-42	S	YES	0.0410865	0.999988	S	NO	0.312624	0.042035	S	YES	NA	NA	NA	NA	NA	NA	M5930|HALLMARK EPITHELIAL MESENCHYMAL TRANSITION|2.88403150312661e-32	GO:BP|multicellular organismal process|2.06E-33
ENSG00000152465	NMT2	10	15144583	15210692	-0.420427	0.00449448	NO_POAG_IOP_Annotations	NA	NA	NA	NA	NA	NA	NA	NA	NA	NA	NA	-0.481526	0.000239118	S	YES	-0.267575	0.999628	S	NO	-0.510691	9.57745e-12	S	YES	-0.14707	0.999988	S	NO	-0.00491004	0.999972	S	NO	NA	NA	NA	NA	NA	NA	NA	GO:CC|cell periphery|2.94E-51
ENSG00000064651	SLC12A2	5	127419458	127525380	-0.455505	0.00455896	NO_POAG_IOP_Annotations	NA	NA	NA	NA	NA	NA	NA	NA	NA	NA	NA	-0.702183	1.11185e-07	S	YES	0.206708	0.999628	O	NO	-0.222637	0.013767	S	YES	0.0403858	0.999988	O	NO	0.0786036	0.999972	O	NO	NA	NA	NA	NA	REAC:R-HSA-425393|Transport of inorganic cations/anions and amino acids/oligopeptides|0.005835639;KEGG:04970|Salivary secretion|0.045570101	HP:0000006|Autosomal dominant inheritance|0.029676975	NA	GO:CC|cell periphery|2.94E-51
ENSG00000054392	HHAT	1	210501596	210849638	-0.84776	0.00459599	NO_POAG_IOP_Annotations	NA	NA	NA	NA	NA	NA	NA	NA	NA	NA	NA	NA	NA	NA	NA	0.0055176	0.999628	O	NO	-0.248972	0.248946	S	NO	-0.0416055	0.999988	S	NO	0.033958	0.999972	O	NO	NA	NA	NA	NA	NA	NA	NA	NA
ENSG00000147872	PLIN2	9	19108373	19149288	0.554088	0.00460549	NO_POAG_IOP_Annotations	NA	NA	NA	NA	NA	NA	NA	NA	NA	NA	NA	0.672791	1.1318e-10	S	YES	0.189227	0.999628	S	NO	-0.0433322	0.748293	O	NO	-0.117101	0.999988	O	NO	0.0775482	0.999972	S	NO	NA	NA	NA	NA	NA	NA	M5891|HALLMARK HYPOXIA|3.78442584717093e-19;M5947|HALLMARK IL2 STAT5 SIGNALING|4.13047501990161e-09;M5905|HALLMARK ADIPOGENESIS|5.90201080171844e-05	GO:CC|cell periphery|2.94E-51
ENSG00000081189	MEF2C	5	88013975	88199922	-1.05067	0.00485823	NO_POAG_IOP_Annotations	NA	NA	NA	NA	NA	NA	NA	NA	NA	NA	NA	NA	NA	NA	NA	-0.156394	0.999628	S	NO	-0.402683	0.0166763	S	YES	0.129921	0.999988	O	NO	0.279259	0.999972	O	NO	NA	NA	NA	NA	NA	NA	NA	NA
ENSG00000198796	ALPK2	18	56148479	56296189	0.491614	0.0049251	NO_POAG_IOP_Annotations	NA	NA	NA	NA	NA	NA	NA	NA	NA	NA	NA	-0.463817	8.82107e-05	O	YES	0.00497972	0.999628	S	NO	-0.522918	5.33284e-14	O	YES	0.0663164	0.999988	S	NO	0.0310818	0.999972	S	NO	NA	NA	NA	NA	NA	NA	NA	GO:CC|cell periphery|2.94E-51
ENSG00000143248	RGS5	1	163080911	163291577	-0.433489	0.00493647	NO_POAG_IOP_Annotations	NA	NA	NA	NA	NA	NA	NA	NA	NA	NA	NA	NA	NA	NA	NA	0.160044	0.999628	O	NO	-0.357005	0.134522	S	NO	0.0576048	0.999988	O	NO	0.111653	0.999972	O	NO	NA	NA	NA	NA	NA	NA	NA	NA
ENSG00000175130	MARCKSL1	1	32799433	32801980	-0.487197	0.0049373	NO_POAG_IOP_Annotations	NA	NA	NA	NA	NA	NA	NA	NA	NA	NA	NA	-0.474578	0.00223956	S	YES	-0.198786	0.999628	S	NO	0.0693168	0.625179	O	NO	0.180524	0.999988	O	NO	0.000654132	0.999972	O	NO	NA	NA	NA	NA	NA	NA	NA	GO:CC|cell periphery|2.94E-51
ENSG00000102802	MEDAG	13	31480328	31499709	-2.27528	0.00497856	NO_POAG_IOP_Annotations	NA	NA	NA	NA	NA	NA	NA	NA	NA	NA	NA	NA	NA	NA	NA	-0.416222	0.999628	S	NO	0.712888	2.40189e-24	O	YES	-0.283747	0.999988	S	NO	0.0628519	0.999972	O	NO	NA	NA	NA	NA	NA	NA	NA	NA
ENSG00000102804	TSC22D1	13	45007655	45151283	0.48195	0.00507266	NO_POAG_IOP_Annotations	NA	NA	NA	NA	NA	NA	NA	NA	NA	NA	NA	NA	NA	NA	NA	0.00472119	0.999628	S	NO	-0.275683	1.0245e-05	O	YES	0.0573448	0.999988	S	NO	0.0977955	0.999972	S	NO	NA	NA	NA	NA	NA	NA	NA	NA
ENSG00000011201	KAL1	X	8496915	8700227	-0.817089	0.00507352	NO_POAG_IOP_Annotations	NA	NA	NA	NA	NA	NA	NA	NA	NA	NA	NA	NA	NA	NA	NA	-0.00655506	0.999628	S	NO	-0.896007	0.901869	S	NO	0.110812	0.999988	O	NO	NA	NA	NA	NA	NA	NA	NA	NA	NA	NA	NA	NA
ENSG00000138814	PPP3CA	4	101944566	102269435	-0.415475	0.005119	NO_POAG_IOP_Annotations	NA	NA	NA	NA	NA	NA	NA	NA	NA	NA	NA	NA	NA	NA	NA	0.105271	0.999628	O	NO	-0.284965	0.000436222	S	YES	-0.01821	0.999988	S	NO	0.0431511	0.999972	O	NO	NA	NA	NA	NA	NA	NA	NA	NA
ENSG00000173641	HSPB7	1	16340523	16346089	-0.455943	0.00513487	NO_POAG_IOP_Annotations	NA	NA	NA	NA	NA	NA	NA	NA	NA	NA	NA	-0.503434	0.0302652	S	YES	0.317778	0.894669	O	NO	-0.401618	4.42357e-06	S	YES	-0.110971	0.999988	S	NO	-0.253661	0.999972	S	NO	NA	NA	NA	NA	NA	NA	NA	GO:BP|multicellular organismal process|2.06E-33
ENSG00000149451	ADAM33	20	3648612	3662893	0.433517	0.00516513	NO_POAG_IOP_Annotations	NA	NA	NA	NA	NA	NA	NA	NA	NA	NA	NA	NA	NA	NA	NA	-0.108102	0.999628	O	NO	0.207136	0.0380814	S	YES	0.165762	0.999988	S	NO	0.0165531	0.999972	S	NO	NA	NA	NA	NA	NA	NA	NA	NA
ENSG00000137478	FCHSD2	11	72547790	72853306	-0.442838	0.00524928	NO_POAG_IOP_Annotations	NA	NA	NA	NA	NA	NA	NA	NA	NA	NA	NA	NA	NA	NA	NA	-0.0644113	0.999628	S	NO	0.0304707	0.849907	O	NO	-0.0458659	0.999988	S	NO	0.0265076	0.999972	O	NO	NA	NA	NA	NA	NA	NA	NA	NA
ENSG00000109762	SNX25	4	186125391	186291339	0.36728	0.0052679	NO_POAG_IOP_Annotations	NA	NA	NA	NA	NA	NA	NA	NA	NA	NA	NA	NA	NA	NA	NA	-0.16142	0.999628	O	NO	-0.275017	0.0156286	O	YES	-0.000139884	0.999988	O	NO	0.215696	0.999972	S	NO	NA	NA	NA	NA	NA	NA	NA	NA
ENSG00000091972	CD200	3	112051194	112081659	-0.447758	0.00542884	NO_POAG_IOP_Annotations	NA	NA	NA	NA	NA	NA	NA	NA	NA	NA	NA	-1.0553	2.06601e-05	S	YES	-0.687256	0.113828	S	NO	-1.32915	1.55608e-07	S	YES	-0.197665	0.999988	S	NO	0.146892	0.999972	O	NO	NA	NA	NA	NA	NA	NA	NA	GO:CC|cell periphery|2.94E-51
ENSG00000177879	AP3S1	5	115177178	115249778	-0.383252	0.00542884	NO_POAG_IOP_Annotations	NA	NA	NA	NA	NA	NA	NA	NA	NA	NA	NA	NA	NA	NA	NA	0.0574906	0.999628	O	NO	0.0188689	0.89185	O	NO	0.0192564	0.999988	O	NO	0.00807616	0.999972	O	NO	NA	NA	NA	NA	NA	NA	NA	NA
ENSG00000147408	CSGALNACT1	8	19261672	19615540	-0.643061	0.00542884	NO_POAG_IOP_Annotations	NA	NA	NA	NA	NA	NA	NA	NA	NA	NA	NA	-0.778514	3.07885e-06	S	YES	0.0545197	0.999628	O	NO	-0.241298	0.253063	S	NO	0.0288465	0.999988	O	NO	0.10161	0.999972	O	NO	NA	NA	NA	NA	REAC:R-HSA-1630316|Glycosaminoglycan metabolism|0.020758761;REAC:R-HSA-2022870|Chondroitin sulfate biosynthesis|0.035019498;REAC:R-HSA-1793185|Chondroitin sulfate/dermatan sulfate metabolism|0.042723596	NA	NA	GO:BP|multicellular organismal process|2.06E-33
ENSG00000175567	UCP2	11	73685712	73694352	-0.660232	0.00542884	NO_POAG_IOP_Annotations	NA	NA	NA	NA	NA	NA	NA	NA	NA	NA	NA	NA	NA	NA	NA	0.0566928	0.999628	O	NO	0.247342	0.779429	O	NO	0.211411	0.999988	O	NO	NA	NA	NA	NA	NA	NA	NA	NA	NA	NA	NA	NA
ENSG00000099953	MMP11	22	24110413	24126503	-0.814339	0.00542884	NO_POAG_IOP_Annotations	NA	NA	NA	NA	NA	NA	NA	NA	NA	NA	NA	-0.8078	0.000174588	S	YES	-0.337662	0.999628	S	NO	0.488629	0.063302	O	NO	0.000473807	0.999988	O	NO	0.227751	0.999972	O	NO	NA	NA	NA	NA	REAC:R-HSA-1474244|Extracellular matrix organization|6.37E-07;REAC:R-HSA-1442490|Collagen degradation|0.030591108;REAC:R-HSA-1474228|Degradation of the extracellular matrix|0.035019498	NA	M5953|HALLMARK KRAS SIGNALING UP|4.34510224171571e-09;M5921|HALLMARK COMPLEMENT|4.85288500162121e-05	GO:CC|cell periphery|2.94E-51
ENSG00000078725	BRINP1	9	121915736	122131745	-0.531026	0.00547168	NO_POAG_IOP_Annotations	NA	NA	NA	NA	NA	NA	NA	NA	NA	NA	NA	NA	NA	NA	NA	-0.599841	0.59197	S	NO	-0.601252	1.00654e-05	S	YES	0.00327124	0.999988	O	NO	0.0429108	0.999972	O	NO	NA	NA	NA	NA	NA	NA	NA	NA
ENSG00000138942	RNF185	22	31556168	31603005	0.356643	0.00547168	NO_POAG_IOP_Annotations	NA	NA	NA	NA	NA	NA	NA	NA	NA	NA	NA	NA	NA	NA	NA	0.0922143	0.999628	S	NO	-0.101587	0.306477	O	NO	-0.023092	0.999988	O	NO	0.013335	0.999972	S	NO	NA	NA	NA	NA	NA	NA	NA	NA
ENSG00000160712	IL6R	1	154377669	154441926	0.759813	0.00550357	NO_POAG_IOP_Annotations	NA	NA	NA	NA	NA	NA	NA	NA	NA	NA	NA	0.494858	0.00500384	S	YES	0.92281	0.630356	S	NO	0.0422512	0.937125	S	NO	0.282846	0.999988	S	NO	0.1439	0.999972	S	NO	NA	NA	NA	NA	REAC:R-HSA-6785807|Interleukin-4 and Interleukin-13 signaling|4.45883E-06;REAC:R-HSA-162582|Signal Transduction|0.000311904;KEGG:05200|Pathways in cancer|0.000505001;KEGG:04151|PI3K-Akt signaling pathway|0.001149966;KEGG:04060|Cytokine-cytokine receptor interaction|0.006485927;REAC:R-HSA-449147|Signaling by Interleukins|0.047620584	NA	NA	GO:CC|cell periphery|2.94E-51
ENSG00000129048	ACKR4	3	132316081	132337811	-1.11754	0.00550357	NO_POAG_IOP_Annotations	NA	NA	NA	NA	NA	NA	NA	NA	NA	NA	NA	NA	NA	NA	NA	-1.23061	0.467965	S	NO	-1.26487	7.29692e-34	S	YES	-0.113134	0.999988	S	NO	-0.196264	0.999972	S	NO	NA	NA	NA	NA	NA	NA	NA	NA
ENSG00000159335	PTMS	12	6874682	6880116	-0.390755	0.00550357	NO_POAG_IOP_Annotations	NA	NA	NA	NA	NA	NA	NA	NA	NA	NA	NA	NA	NA	NA	NA	-0.209866	0.999628	S	NO	0.210645	0.00397771	O	YES	-0.0571646	0.999988	S	NO	-0.134825	0.999972	S	NO	NA	NA	NA	NA	NA	NA	NA	NA
ENSG00000183688	FAM101B	17	289769	295730	0.419783	0.00551334	NO_POAG_IOP_Annotations	NA	NA	NA	NA	NA	NA	NA	NA	NA	NA	NA	0.89399	8.61331e-14	S	YES	0.148685	0.999628	S	NO	-0.0200441	0.898241	O	NO	0.0645842	0.999988	S	NO	0.02606	0.999972	S	NO	NA	NA	NA	NA	NA	NA	NA	GO:BP|multicellular organismal process|2.06E-33
ENSG00000180785	OR51E1	11	4664650	4676718	0.956384	0.00557168	NO_POAG_IOP_Annotations	NA	NA	NA	NA	NA	NA	NA	NA	NA	NA	NA	NA	NA	NA	NA	0.692964	0.999628	S	NO	NA	NA	NA	NA	-0.414332	0.999988	O	NO	NA	NA	NA	NA	NA	NA	NA	NA	NA	NA	NA	NA
ENSG00000169764	UGP2	2	64068074	64118696	0.438107	0.00566066	NO_POAG_IOP_Annotations	NA	NA	NA	NA	NA	NA	NA	NA	NA	NA	NA	0.353207	0.00391579	S	YES	0.764957	0.000130048	S	YES	1.00257	6.4353e-47	S	YES	0.0281566	0.999988	S	NO	0.180376	0.999972	S	NO	NA	NA	NA	NA	NA	NA	M5891|HALLMARK HYPOXIA|3.78442584717093e-19	GO:BP|multicellular organismal process|2.06E-33
ENSG00000049192	ADAMTS6	5	64444563	64777747	-0.541563	0.00569709	NO_POAG_IOP_Annotations	NA	NA	NA	NA	NA	NA	NA	NA	NA	NA	NA	-0.530053	0.0169771	S	YES	-0.131377	0.999628	S	NO	-0.78275	1.20549e-13	S	YES	0.0730337	0.999988	O	NO	0.107137	0.999972	O	NO	rs12517876|ADAMTS6|64550321|IOP_UKBB|64444563|105758|GS	NA	NA	NA	REAC:R-HSA-5083635|Defective B3GALTL causes PpS|0.005252634;REAC:R-HSA-3781865|Diseases of glycosylation|0.005252634;REAC:R-HSA-5173214|O-glycosylation of TSR domain-containing proteins|0.006161845;REAC:R-HSA-3906995|Diseases associated with O-glycosylation of proteins|0.011336362;REAC:R-HSA-5173105|O-linked glycosylation|0.027915096;REAC:R-HSA-5668914|Diseases of metabolism|0.035019498	NA	NA	GO:CC|cell periphery|2.94E-51
ENSG00000087502	ERGIC2	12	29490285	29534122	-0.379007	0.00576442	NO_POAG_IOP_Annotations	NA	NA	NA	NA	NA	NA	NA	NA	NA	NA	NA	NA	NA	NA	NA	-0.02654	0.999628	S	NO	-0.136953	0.146797	S	NO	0.0510027	0.999988	O	NO	0.0863121	0.999972	O	NO	NA	NA	NA	NA	NA	NA	NA	NA
ENSG00000189221	MAOA	X	43515467	43606068	1.6551	0.00576442	NO_POAG_IOP_Annotations	NA	NA	NA	NA	NA	NA	NA	NA	NA	NA	NA	3.44281	3.83028e-68	S	YES	1.98991	2.21104e-14	S	YES	1.13436	1.07546e-24	S	YES	0.0156392	0.999988	S	NO	-0.0553467	0.999972	O	NO	NA	NA	NA	NA	REAC:R-HSA-6785807|Interleukin-4 and Interleukin-13 signaling|4.45883E-06;REAC:R-HSA-5668914|Diseases of metabolism|0.035019498;REAC:R-HSA-449147|Signaling by Interleukins|0.047620584	NA	M5934|HALLMARK XENOBIOTIC METABOLISM|5.90201080171844e-05	GO:BP|signaling|1.80E-27
ENSG00000233117	LINC00702	10	4243333	4286104	0.721108	0.00582523	NO_POAG_IOP_Annotations	NA	NA	NA	NA	NA	NA	NA	NA	NA	NA	NA	2.42576	2.77249e-18	S	YES	1.11603	0.00101072	S	YES	1.20319	1.22723e-08	S	YES	0.0847223	0.999988	S	NO	-0.453234	0.999972	O	NO	NA	NA	NA	NA	NA	NA	NA	NA
ENSG00000132470	ITGB4	17	73717408	73753899	1.01342	0.00583549	NO_POAG_IOP_Annotations	NA	NA	NA	NA	NA	NA	NA	NA	NA	NA	NA	1.51289	4.5459e-05	S	YES	NA	NA	NA	NA	1.29938	0.0367602	S	YES	0.253828	0.999988	S	NO	0.0909144	0.999972	S	NO	NA	NA	NA	NA	REAC:R-HSA-1474244|Extracellular matrix organization|6.37E-07;KEGG:04512|ECM-receptor interaction|9.23851E-05;KEGG:04151|PI3K-Akt signaling pathway|0.001149966;KEGG:05410|Hypertrophic cardiomyopathy|0.002609219;KEGG:04510|Focal adhesion|0.0041565;KEGG:05414|Dilated cardiomyopathy|0.006485927;REAC:R-HSA-1474290|Collagen formation|0.006562753;KEGG:05412|Arrhythmogenic right ventricular cardiomyopat…	HP:0000006|Autosomal dominant inheritance|0.029676975	M5939|HALLMARK P53 PATHWAY|4.34510224171571e-09;M5909|HALLMARK MYOGENESIS|4.85288500162121e-05;M5915|HALLMARK APICAL JUNCTION|5.18800038928961e-05	GO:CC|cell periphery|2.94E-51
ENSG00000131773	KHDRBS3	8	136469700	136668965	-0.551305	0.00591376	NO_POAG_IOP_Annotations	NA	NA	NA	NA	NA	NA	NA	NA	NA	NA	NA	NA	NA	NA	NA	-0.322832	0.999628	S	NO	-0.35125	0.056099	S	NO	0.0615826	0.999988	O	NO	-0.229383	0.999972	S	NO	NA	NA	NA	NA	NA	NA	NA	NA
ENSG00000197006	METTL9	16	21608539	21668794	-0.369621	0.00622311	NO_POAG_IOP_Annotations	NA	NA	NA	NA	NA	NA	NA	NA	NA	NA	NA	NA	NA	NA	NA	-0.0857359	0.999628	S	NO	-0.0140458	0.924038	S	NO	0.0309022	0.999988	O	NO	0.08375	0.999972	O	NO	NA	NA	NA	NA	NA	NA	NA	NA
ENSG00000140807	NKD1	16	50582241	50670647	1.5457	0.00641619	NO_POAG_IOP_Annotations	NA	NA	NA	NA	NA	NA	NA	NA	NA	NA	NA	2.98793	0.000226974	S	YES	2.01603	0.201147	S	NO	2.10688	0.999963	S	NO	NA	NA	NA	NA	NA	NA	NA	NA	NA	NA	NA	NA	NA	NA	NA	GO:CC|cell periphery|2.94E-51
ENSG00000186469	GNG2	14	52292913	52446060	-0.638013	0.00647278	NO_POAG_IOP_Annotations	NA	NA	NA	NA	NA	NA	NA	NA	NA	NA	NA	NA	NA	NA	NA	0.125717	0.999628	O	NO	0.54998	1.89835e-13	O	YES	0.0598564	0.999988	O	NO	0.116492	0.999972	O	NO	NA	NA	NA	NA	NA	NA	NA	NA
ENSG00000196136	SERPINA3	14	95078714	95090392	2.74092	0.00655398	NO_POAG_IOP_Annotations	NA	NA	NA	NA	NA	NA	NA	NA	NA	NA	NA	NA	NA	NA	NA	NA	NA	NA	NA	3.05255	0.999963	S	NO	NA	NA	NA	NA	3.80065	6.17471e-07	S	YES	NA	NA	NA	NA	NA	NA	NA	NA
ENSG00000091137	SLC26A4	7	107301080	107358254	0.937068	0.00657629	NO_POAG_IOP_Annotations	NA	NA	NA	NA	NA	NA	NA	NA	NA	NA	NA	NA	NA	NA	NA	-0.161553	0.999628	O	NO	-0.54107	0.603322	O	NO	0.234575	0.999988	S	NO	NA	NA	NA	NA	NA	NA	NA	NA	NA	NA	NA	NA
ENSG00000115355	CCDC88A	2	55514978	55647057	-0.439677	0.00659473	NO_POAG_IOP_Annotations	NA	NA	NA	NA	NA	NA	NA	NA	NA	NA	NA	NA	NA	NA	NA	0.0540033	0.999628	O	NO	-0.418078	7.92157e-08	S	YES	0.126439	0.999988	O	NO	0.141985	0.999972	O	NO	NA	NA	NA	NA	NA	NA	NA	NA
ENSG00000072840	EVC	4	5712924	5830772	0.347848	0.00668297	NO_POAG_IOP_Annotations	NA	NA	NA	NA	NA	NA	NA	NA	NA	NA	NA	-0.400686	0.000476185	O	YES	0.249064	0.999628	S	NO	-0.0762287	0.479595	O	NO	-0.020548	0.999988	O	NO	0.00792843	0.999972	S	NO	NA	NA	NA	NA	REAC:R-HSA-162582|Signal Transduction|0.000311904	HP:0000006|Autosomal dominant inheritance|0.029676975	NA	GO:CC|cell periphery|2.94E-51
ENSG00000165995	CACNB2	10	18429606	18830798	0.770769	0.00685191	NO_POAG_IOP_Annotations	NA	NA	NA	NA	NA	NA	NA	NA	NA	NA	NA	2.96619	5.13341e-10	S	YES	1.50131	0.0257202	S	YES	2.16988	4.78882e-05	S	YES	0.0881542	0.999988	S	NO	NA	NA	NA	NA	NA	NA	NA	NA	KEGG:05410|Hypertrophic cardiomyopathy|0.002609219;KEGG:05414|Dilated cardiomyopathy|0.006485927;KEGG:05412|Arrhythmogenic right ventricular cardiomyopathy|0.012035765;KEGG:04010|MAPK signaling pathway|0.039911656	HP:0000006|Autosomal dominant inheritance|0.029676975	NA	GO:CC|cell periphery|2.94E-51
ENSG00000145777	TSLP	5	110405760	110413722	-1.36882	0.00718598	NO_POAG_IOP_Annotations	NA	NA	NA	NA	NA	NA	NA	NA	NA	NA	NA	-1.80536	0.00987111	S	YES	-1.77277	0.0202473	S	YES	-3.39774	8.58197e-07	S	YES	0.447216	0.999988	O	NO	NA	NA	NA	NA	NA	NA	NA	NA	KEGG:04060|Cytokine-cytokine receptor interaction|0.006485927;REAC:R-HSA-449147|Signaling by Interleukins|0.047620584	NA	NA	GO:BP|multicellular organismal process|2.06E-33
ENSG00000104044	OCA2	15	28000021	28344504	6.61781	0.0071915	NO_POAG_IOP_Annotations	NA	NA	NA	NA	NA	NA	NA	NA	NA	NA	NA	5.24847	1.57188e-11	S	YES	NA	NA	NA	NA	4.19027	0.999963	S	NO	NA	NA	NA	NA	NA	NA	NA	NA	NA	NA	NA	NA	NA	NA	NA	GO:BP|multicellular organismal process|2.06E-33
ENSG00000164089	ETNPPL	4	109663196	109684210	-1.56383	0.00726341	NO_POAG_IOP_Annotations	NA	NA	NA	NA	NA	NA	NA	NA	NA	NA	NA	NA	NA	NA	NA	NA	NA	NA	NA	NA	NA	NA	NA	-0.685903	0.999988	S	NO	NA	NA	NA	NA	NA	NA	NA	NA	NA	NA	NA	NA
ENSG00000259976	RP11-553L6.5	3	114033348	114035026	-0.433473	0.00729725	NO_POAG_IOP_Annotations	NA	NA	NA	NA	NA	NA	NA	NA	NA	NA	NA	NA	NA	NA	NA	0.203798	0.999628	O	NO	0.059848	0.877884	O	NO	-0.10765	0.999988	S	NO	0.00034941	0.999972	O	NO	NA	NA	NA	NA	NA	NA	NA	NA
ENSG00000157766	ACAN	15	89346674	89418585	-1.20946	0.00732543	NO_POAG_IOP_Annotations	NA	NA	NA	NA	NA	NA	NA	NA	NA	NA	NA	NA	NA	NA	NA	-0.348902	0.990375	S	NO	-0.844226	0.177647	S	NO	0.0596508	0.999988	O	NO	-0.108064	0.999972	S	NO	NA	NA	NA	NA	NA	NA	NA	NA
ENSG00000079257	LXN	3	158363611	158390482	-0.636396	0.00739662	NO_POAG_IOP_Annotations	NA	NA	NA	NA	NA	NA	NA	NA	NA	NA	NA	NA	NA	NA	NA	-0.368504	0.999628	S	NO	-0.486712	0.693065	S	NO	-0.123147	0.999988	S	NO	0.0630353	0.999972	O	NO	NA	NA	NA	NA	REAC:R-HSA-162582|Signal Transduction|0.000311904;KEGG:04360|Axon guidance|0.034783581	NA	NA	GO:CC|cell periphery|2.94E-51
ENSG00000010017	RANBP9	6	13621730	13711796	-0.367001	0.00739662	NO_POAG_IOP_Annotations	NA	NA	NA	NA	NA	NA	NA	NA	NA	NA	NA	NA	NA	NA	NA	-0.260271	0.999628	S	NO	-0.154022	0.0980163	S	NO	-0.0304577	0.999988	S	NO	0.0136971	0.999972	O	NO	NA	NA	NA	NA	NA	NA	NA	NA
ENSG00000170011	MYRIP	3	39850405	40301812	1.76678	0.0074721	NO_POAG_IOP_Annotations	NA	NA	NA	NA	NA	NA	NA	NA	NA	NA	NA	NA	NA	NA	NA	1.34413	0.999628	S	NO	0.493731	0.999963	S	NO	-0.163467	0.999988	O	NO	NA	NA	NA	NA	NA	NA	NA	NA	NA	NA	NA	NA
ENSG00000205707	LYRM5	12	25348150	25362579	-0.480139	0.00749039	NO_POAG_IOP_Annotations	NA	NA	NA	NA	NA	NA	NA	NA	NA	NA	NA	NA	NA	NA	NA	-0.020877	0.999628	S	NO	-0.109409	0.482761	S	NO	0.100683	0.999988	O	NO	0.0600573	0.999972	O	NO	NA	NA	NA	NA	NA	NA	NA	NA
ENSG00000074181	NOTCH3	19	15270444	15311792	-0.452015	0.00749459	NO_POAG_IOP_Annotations	NA	NA	NA	NA	NA	NA	NA	NA	NA	NA	NA	-0.517405	0.000224486	S	YES	-0.239446	0.999628	S	NO	0.161448	0.13664	O	NO	0.108629	0.999988	O	NO	-0.0377965	0.999972	S	NO	NA	NA	NA	NA	REAC:R-HSA-162582|Signal Transduction|0.000311904;KEGG:05200|Pathways in cancer|0.000505001;REAC:R-HSA-3781865|Diseases of glycosylation|0.005252634;REAC:R-HSA-3906995|Diseases associated with O-glycosylation of proteins|0.011336362;KEGG:05206|MicroRNAs in cancer|0.034783581;REAC:R-HSA-5668914|Diseases of metabolism|0.035019498;KEGG:05165|Human papillomavirus infection|0.038244746	HP:0002140|Ischemic stroke|0.011890175;HP:0000006|Autosomal dominant inheritance|0.029676975	NA	GO:CC|cell periphery|2.94E-51
ENSG00000033178	UBA6	4	68478370	68566897	-0.395683	0.00756743	NO_POAG_IOP_Annotations	NA	NA	NA	NA	NA	NA	NA	NA	NA	NA	NA	NA	NA	NA	NA	-0.0210755	0.999628	S	NO	-0.449694	4.29196e-09	S	YES	-0.0287164	0.999988	S	NO	0.160085	0.999972	O	NO	NA	NA	NA	NA	NA	NA	NA	NA
ENSG00000174749	C4orf32	4	113066553	113116412	-0.961242	0.0076614	NO_POAG_IOP_Annotations	NA	NA	NA	NA	NA	NA	NA	NA	NA	NA	NA	NA	NA	NA	NA	-0.119473	0.999628	S	NO	-0.0972418	0.739397	S	NO	0.0438721	0.999988	O	NO	0.0944644	0.999972	O	NO	NA	NA	NA	NA	NA	NA	NA	NA
ENSG00000145681	HAPLN1	5	82933624	83017432	-0.46076	0.00769395	NO_POAG_IOP_Annotations	NA	NA	NA	NA	NA	NA	NA	NA	NA	NA	NA	NA	NA	NA	NA	-0.0446133	0.999628	S	NO	-0.0839225	0.521204	S	NO	0.0770209	0.999988	O	NO	-0.0294357	0.999972	S	NO	NA	NA	NA	NA	NA	NA	NA	NA
ENSG00000147471	PROSC	8	37620111	37637283	0.379127	0.00774934	NO_POAG_IOP_Annotations	NA	NA	NA	NA	NA	NA	NA	NA	NA	NA	NA	NA	NA	NA	NA	0.451394	0.468149	S	NO	0.284127	0.00786249	S	YES	0.02242	0.999988	S	NO	0.0556873	0.999972	S	NO	NA	NA	NA	NA	NA	NA	NA	NA
ENSG00000104047	DTWD1	15	49913177	49937333	-0.556619	0.00780775	NO_POAG_IOP_Annotations	NA	NA	NA	NA	NA	NA	NA	NA	NA	NA	NA	NA	NA	NA	NA	-0.0630183	0.999628	S	NO	-0.244198	0.0103734	S	YES	-0.121676	0.999988	S	NO	0.173546	0.999972	O	NO	NA	NA	NA	NA	NA	NA	NA	NA
ENSG00000170776	AKAP13	15	85923802	86292586	0.433446	0.00787622	NO_POAG_IOP_Annotations	NA	NA	NA	NA	NA	NA	NA	NA	NA	NA	NA	NA	NA	NA	NA	0.862676	0.00110725	S	YES	0.531539	2.00478e-12	S	YES	0.00375079	0.999988	S	NO	0.0388782	0.999972	S	NO	NA	NA	NA	NA	NA	NA	NA	NA
ENSG00000165891	E2F7	12	77415027	77459360	-1.37821	0.00815218	NO_POAG_IOP_Annotations	NA	NA	NA	NA	NA	NA	NA	NA	NA	NA	NA	NA	NA	NA	NA	-1.50866	0.247932	S	NO	-1.19509	1.29447e-06	S	YES	0.0692712	0.999988	O	NO	0.0280536	0.999972	O	NO	NA	NA	NA	NA	NA	NA	NA	NA
ENSG00000106211	HSPB1	7	75931861	75933612	-0.412383	0.00822368	NO_POAG_IOP_Annotations	NA	NA	NA	NA	NA	NA	NA	NA	NA	NA	NA	0.303854	0.0473743	O	YES	0.114829	0.999628	O	NO	1.0155	4.88084e-78	O	YES	0.0896712	0.999988	O	NO	-0.0659311	0.999972	S	NO	NA	NA	NA	NA	REAC:R-HSA-162582|Signal Transduction|0.000311904;KEGG:04010|MAPK signaling pathway|0.039911656	HP:0000006|Autosomal dominant inheritance|0.029676975	M5902|HALLMARK APOPTOSIS|1.54170045294956e-09	GO:CC|cell periphery|2.94E-51
ENSG00000168994	PXDC1	6	3722848	3752260	0.377437	0.00827849	NO_POAG_IOP_Annotations	NA	NA	NA	NA	NA	NA	NA	NA	NA	NA	NA	0.47349	0.000540734	S	YES	0.355148	0.871506	S	NO	0.947831	2.98313e-57	S	YES	0.0508502	0.999988	S	NO	0.245092	0.999972	S	NO	NA	NA	NA	NA	NA	NA	NA	NA
ENSG00000164171	ITGA2	5	52285156	52390609	0.617314	0.00834007	NO_POAG_IOP_Annotations	NA	NA	NA	NA	NA	NA	NA	NA	NA	NA	NA	NA	NA	NA	NA	-0.0381472	0.999628	O	NO	-1.23538	4.4013e-51	O	YES	0.028068	0.999988	S	NO	-0.203009	0.999972	O	NO	NA	NA	NA	NA	NA	NA	NA	NA
ENSG00000170558	CDH2	18	25530930	25757410	-0.427224	0.00834007	NO_POAG_IOP_Annotations	NA	NA	NA	NA	NA	NA	NA	NA	NA	NA	NA	NA	NA	NA	NA	0.112373	0.999628	O	NO	-0.134751	0.0687466	S	NO	-0.0519034	0.999988	S	NO	-0.0148532	0.999972	S	NO	NA	NA	NA	NA	NA	NA	NA	GO:CC|cell periphery|2.94E-51
ENSG00000033867	SLC4A7	3	27414214	27525911	-0.554875	0.00843592	NO_POAG_IOP_Annotations	NA	NA	NA	NA	NA	NA	NA	NA	NA	NA	NA	-0.533283	1.24706e-06	S	YES	-0.764038	0.00304589	S	YES	-1.79665	6.48495e-174	S	YES	0.00468078	0.999988	O	NO	0.140393	0.999972	O	NO	NA	NA	NA	NA	REAC:R-HSA-162582|Signal Transduction|0.000311904;REAC:R-HSA-425393|Transport of inorganic cations/anions and amino acids/oligopeptides|0.005835639	NA	NA	GO:CC|cell periphery|2.94E-51
ENSG00000121691	CAT	11	34460472	34493609	0.393811	0.00852659	NO_POAG_IOP_Annotations	NA	NA	NA	NA	NA	NA	NA	NA	NA	NA	NA	0.521717	5.66907e-06	S	YES	-0.0541244	0.999628	O	NO	0.0425428	0.713811	S	NO	-0.060343	0.999988	O	NO	-0.0158798	0.999972	O	NO	NA	NA	NA	NA	KEGG:04211|Longevity regulating pathway|0.011588737;REAC:R-HSA-9614085|FOXO-mediated transcription|0.019036801;KEGG:04213|Longevity regulating pathway - multiple species|0.02926481;KEGG:04068|FoxO signaling pathway|0.02926481	NA	M5938|HALLMARK REACTIVE OXYGEN SPECIES PATHWAY|5.84790084144481e-05;M5905|HALLMARK ADIPOGENESIS|5.90201080171844e-05;M5934|HALLMARK XENOBIOTIC METABOLISM|5.90201080171844e-05	GO:CC|cell periphery|2.94E-51
ENSG00000169218	RSPO1	1	38076951	38100595	2.33103	0.00864629	POAG_EUR|rs6687545|chr1:38071195:C:T|eQTL	POAG|rs6687545	NA	POAGEUR|rs6687545|e[1+]	NA	NA	NA	NA	NA	NA	e[1+]	S	NA	NA	NA	NA	NA	NA	NA	NA	1.47344	0.999963	S	NO	NA	NA	NA	NA	NA	NA	NA	NA	rs4074961|RSPO1|38092723|IOP_UKBB|38076951|15772|GS	rs6687545|RSPO1|38071195|POAG_EUR|38076951|5756|GS;rs10908363|RSPO1|38076621|POAG_cross-ancestry|38076951|330|GS	MTAG_EUR|rs10796912|e[2+]	MTAG_Cross-ancestry|rs10796912|e[2+]	NA	NA	NA	NA
ENSG00000160752	FDPS	1	155278539	155290457	0.333496	0.00871201	NO_POAG_IOP_Annotations	NA	NA	NA	NA	NA	NA	NA	NA	NA	NA	NA	NA	NA	NA	NA	-0.215553	0.999628	O	NO	0.00889624	0.952226	S	NO	-0.0140058	0.999988	O	NO	0.015997	0.999972	S	NO	NA	NA	NA	NA	NA	NA	NA	NA
ENSG00000162630	B3GALT2	1	193148175	193155784	1.44618	0.0087809	NO_POAG_IOP_Annotations	NA	NA	NA	NA	NA	NA	NA	NA	NA	NA	NA	0.827461	0.00339165	S	YES	2.03623	0.258794	S	NO	0.999542	0.0213755	S	YES	0.316889	0.999988	S	NO	-0.172476	0.999972	O	NO	NA	NA	NA	NA	NA	NA	NA	GO:CC|membrane|2.85E-10
ENSG00000116044	NFE2L2	2	178092323	178257425	0.395547	0.00884868	NO_POAG_IOP_Annotations	NA	NA	NA	NA	NA	NA	NA	NA	NA	NA	NA	0.850253	2.99202e-18	S	YES	0.565787	0.0339119	S	YES	0.818407	3.47183e-42	S	YES	-0.0282571	0.999988	O	NO	0.117044	0.999972	S	NO	NA	NA	NA	NA	KEGG:05200|Pathways in cancer|0.000505001;KEGG:05418|Fluid shear stress and atherosclerosis|0.045570101	HP:0000006|Autosomal dominant inheritance|0.029676975	M5890|HALLMARK TNFA SIGNALING VIA NFKB|4.5081670454146e-24	GO:CC|cell periphery|2.94E-51
ENSG00000187479	C11orf96	11	43946892	43965888	-1.6114	0.00890095	NO_POAG_IOP_Annotations	NA	NA	NA	NA	NA	NA	NA	NA	NA	NA	NA	NA	NA	NA	NA	-0.577127	0.999628	S	NO	0.0680037	0.967387	O	NO	0.246962	0.999988	O	NO	NA	NA	NA	NA	NA	NA	NA	NA	NA	NA	NA	NA
ENSG00000141401	IMPA2	18	11981024	12030876	0.889897	0.00890315	NO_POAG_IOP_Annotations	NA	NA	NA	NA	NA	NA	NA	NA	NA	NA	NA	1.01903	4.7591e-08	S	YES	1.84888	0.0016819	S	YES	2.53354	9.67037e-89	S	YES	-0.0027503	0.999988	O	NO	0.119857	0.999972	S	NO	NA	NA	NA	NA	NA	NA	M5906|HALLMARK ESTROGEN RESPONSE EARLY|3.53183169791957e-16	GO:BP|signaling|1.80E-27
ENSG00000116132	PRRX1	1	170631869	170708560	-0.383277	0.00891575	NO_POAG_IOP_Annotations	NA	NA	NA	NA	NA	NA	NA	NA	NA	NA	NA	NA	NA	NA	NA	-0.178675	0.999628	S	NO	-0.24016	0.00471332	S	YES	-0.0233727	0.999988	S	NO	0.0813391	0.999972	O	NO	NA	NA	NA	NA	NA	NA	NA	NA
ENSG00000134049	IER3IP1	18	44681413	44702745	-0.473381	0.00891575	NO_POAG_IOP_Annotations	NA	NA	NA	NA	NA	NA	NA	NA	NA	NA	NA	NA	NA	NA	NA	0.167712	0.999628	O	NO	-0.202715	0.169205	S	NO	0.0161902	0.999988	O	NO	-0.0211684	0.999972	S	NO	NA	NA	NA	NA	NA	NA	NA	NA
ENSG00000122966	CIT	12	120123595	120315095	-0.717361	0.00892509	NO_POAG_IOP_Annotations	NA	NA	NA	NA	NA	NA	NA	NA	NA	NA	NA	-0.478907	0.000774086	S	YES	-0.0175028	0.999628	S	NO	-0.0977714	0.779429	S	NO	0.0199327	0.999988	O	NO	0.0469214	0.999972	O	NO	NA	NA	NA	NA	REAC:R-HSA-162582|Signal Transduction|0.000311904;REAC:R-HSA-9614085|FOXO-mediated transcription|0.019036801;REAC:R-HSA-5625900|RHO GTPases activate CIT|0.03292715;REAC:R-HSA-9614657|FOXO-mediated transcription of cell death genes|0.035019498	HP:0000006|Autosomal dominant inheritance|0.029676975	M5891|HALLMARK HYPOXIA|3.78442584717093e-19;M5942|HALLMARK UV RESPONSE DN|1.1561122421921e-11	GO:CC|cell periphery|2.94E-51
ENSG00000166167	BTRC	10	103113820	103317078	0.403192	0.00915686	NO_POAG_IOP_Annotations	NA	NA	NA	NA	NA	NA	NA	NA	NA	NA	NA	NA	NA	NA	NA	0.412521	0.575032	S	NO	0.119854	0.284884	S	NO	-0.0121877	0.999988	O	NO	-0.0961654	0.999972	O	NO	NA	NA	NA	NA	NA	NA	NA	NA
ENSG00000079337	RAPGEF3	12	48128455	48164823	-0.955987	0.00928268	NO_POAG_IOP_Annotations	NA	NA	NA	NA	NA	NA	NA	NA	NA	NA	NA	NA	NA	NA	NA	-0.35528	0.999628	S	NO	0.193295	0.707865	O	NO	0.172269	0.999988	O	NO	-0.0384984	0.999972	S	NO	NA	NA	NA	NA	NA	NA	NA	NA
ENSG00000196950	SLC39A10	2	196440701	196602426	-0.573297	0.00954344	NO_POAG_IOP_Annotations	NA	NA	NA	NA	NA	NA	NA	NA	NA	NA	NA	-0.543284	6.00711e-05	S	YES	0.138308	0.999628	O	NO	-0.334456	6.10017e-06	S	YES	0.0350535	0.999988	O	NO	0.0557158	0.999972	O	NO	NA	NA	NA	NA	NA	NA	NA	GO:CC|cell periphery|2.94E-51
ENSG00000135324	MRAP2	6	84743475	84800600	0.625105	0.00958683	NO_POAG_IOP_Annotations	NA	NA	NA	NA	NA	NA	NA	NA	NA	NA	NA	NA	NA	NA	NA	0.539141	0.56607	S	NO	0.321158	0.00759238	S	YES	0.0349099	0.999988	S	NO	-0.0754889	0.999972	O	NO	NA	NA	NA	NA	NA	NA	NA	NA
ENSG00000179388	EGR3	8	22545172	22550815	-0.824976	0.0099251	NO_POAG_IOP_Annotations	NA	NA	NA	NA	NA	NA	NA	NA	NA	NA	NA	-0.853762	0.00366503	S	YES	-0.503769	0.999628	S	NO	-1.01803	0.00719678	S	YES	-0.357257	0.00929678	S	YES	-0.852684	0.17389	S	NO	NA	NA	NA	NA	REAC:R-HSA-162582|Signal Transduction|0.000311904	NA	M5890|HALLMARK TNFA SIGNALING VIA NFKB|4.5081670454146e-24;M5906|HALLMARK ESTROGEN RESPONSE EARLY|3.53183169791957e-16;M5902|HALLMARK APOPTOSIS|1.54170045294956e-09	GO:BP|multicellular organismal process|2.06E-33
ENSG00000103647	CORO2B	15	68871308	69020145	-0.624974	0.0102868	NO_POAG_IOP_Annotations	NA	NA	NA	NA	NA	NA	NA	NA	NA	NA	NA	-0.526466	0.0443835	S	YES	-0.350098	0.999628	S	NO	-1.09314	2.19291e-26	S	YES	-0.0342786	0.999988	S	NO	-0.119069	0.999972	S	NO	NA	NA	NA	NA	NA	NA	NA	GO:BP|multicellular organismal process|2.06E-33
ENSG00000079931	MOXD1	6	132617194	132722684	-0.518905	0.0103141	NO_POAG_IOP_Annotations	NA	NA	NA	NA	NA	NA	NA	NA	NA	NA	NA	NA	NA	NA	NA	0.0303827	0.999628	O	NO	0.0212605	0.874881	O	NO	-0.0846672	0.999988	S	NO	0.0293862	0.999972	O	NO	NA	NA	NA	NA	NA	NA	NA	NA
ENSG00000089327	FXYD5	19	35645633	35660786	-0.396781	0.0103141	NO_POAG_IOP_Annotations	NA	NA	NA	NA	NA	NA	NA	NA	NA	NA	NA	NA	NA	NA	NA	-0.154733	0.999628	S	NO	0.0382908	0.75911	O	NO	-0.0131145	0.999988	S	NO	-0.0767267	0.999972	S	NO	NA	NA	NA	NA	NA	NA	NA	NA
ENSG00000002587	HS3ST1	4	11394774	11431389	-0.898028	0.0103851	NO_POAG_IOP_Annotations	NA	NA	NA	NA	NA	NA	NA	NA	NA	NA	NA	NA	NA	NA	NA	-0.70732	0.999628	S	NO	-0.610492	0.337297	S	NO	0.321139	0.999988	O	NO	NA	NA	NA	NA	NA	NA	NA	NA	NA	NA	NA	NA
ENSG00000105976	MET	7	116312444	116438440	-0.414529	0.0105086	NO_POAG_IOP_Annotations	NA	NA	NA	NA	NA	NA	NA	NA	NA	NA	NA	0.344303	0.0264668	O	YES	-0.0525363	0.999628	S	NO	-0.395159	1.17935e-10	S	YES	-0.0207869	0.999988	S	NO	0.101017	0.999972	O	NO	rs10281637|MET|116151338|IOP_UKBB|116312444|161106|GS	rs12540035|MET|116159526|POAG_EUR|116312444|152918|GS;rs10257125|MET|116162306|POAG_cross-ancestry|116312444|150138|GS	NA	NA	REAC:R-HSA-162582|Signal Transduction|0.000311904;KEGG:05200|Pathways in cancer|0.000505001;KEGG:05205|Proteoglycans in cancer|0.000505001;KEGG:04151|PI3K-Akt signaling pathway|0.001149966;KEGG:04510|Focal adhesion|0.0041565;KEGG:04360|Axon guidance|0.034783581;KEGG:05206|MicroRNAs in cancer|0.034783581;KEGG:04010|MAPK signaling pathway|0.039911656;KEGG:05202|Transcriptional misregulation in canc…	HP:0000006|Autosomal dominant inheritance|0.029676975	M5891|HALLMARK HYPOXIA|3.78442584717093e-19;M5942|HALLMARK UV RESPONSE DN|1.1561122421921e-11;M5932|HALLMARK INFLAMMATORY RESPONSE|1.24451461177138e-06;M5913|HALLMARK INTERFERON GAMMA RESPONSE|5.84790084144481e-05	GO:CC|cell periphery|2.94E-51
ENSG00000139154	AEBP2	12	19556979	19873735	-0.416882	0.0105086	NO_POAG_IOP_Annotations	NA	NA	NA	NA	NA	NA	NA	NA	NA	NA	NA	NA	NA	NA	NA	-0.0875991	0.999628	S	NO	-0.228621	0.0666269	S	NO	0.0535532	0.999988	O	NO	0.188735	0.999972	O	NO	NA	NA	NA	NA	NA	NA	NA	NA
ENSG00000183160	TMEM119	12	108983622	108992096	-0.537486	0.0106255	NO_POAG_IOP_Annotations	NA	NA	NA	NA	NA	NA	NA	NA	NA	NA	NA	NA	NA	NA	NA	0.126329	0.999628	O	NO	0.564837	1.08681e-15	O	YES	0.333797	0.999988	O	NO	-0.0328084	0.999972	S	NO	rs73191218|TMEM119|108978414|IOP_UKBB|108983622|5208|GS	NA	NA	NA	NA	NA	NA	NA
ENSG00000176641	RNF152	18	59475296	59561480	-0.623274	0.0106255	NO_POAG_IOP_Annotations	NA	NA	NA	NA	NA	NA	NA	NA	NA	NA	NA	NA	NA	NA	NA	0.0606795	0.999628	O	NO	-0.431434	0.000515021	S	YES	0.0188449	0.999988	O	NO	0.387355	0.999972	O	NO	NA	NA	NA	NA	NA	NA	NA	NA
ENSG00000154035	C17orf103	17	21142183	21156722	0.434501	0.0106524	NO_POAG_IOP_Annotations	NA	NA	NA	NA	NA	NA	NA	NA	NA	NA	NA	-0.398463	0.00712721	O	YES	-0.0428103	0.999628	O	NO	0.314746	0.0168315	S	YES	-0.0791381	0.999988	O	NO	-0.109726	0.999972	O	NO	NA	NA	NA	NA	NA	NA	NA	NA
ENSG00000169926	KLF13	15	31619058	31727868	-0.38107	0.0109706	NO_POAG_IOP_Annotations	NA	NA	NA	NA	NA	NA	NA	NA	NA	NA	NA	0.372666	0.00217624	O	YES	0.440715	0.428951	O	NO	0.598024	5.0282e-20	O	YES	0.0692636	0.999988	O	NO	-0.0458556	0.999972	S	NO	NA	NA	NA	NA	NA	HP:0000006|Autosomal dominant inheritance|0.029676975	NA	GO:BP|multicellular organismal process|2.06E-33
ENSG00000163738	MTHFD2L	4	74979891	75168816	0.879811	0.0111501	NO_POAG_IOP_Annotations	NA	NA	NA	NA	NA	NA	NA	NA	NA	NA	NA	NA	NA	NA	NA	0.566515	0.589505	S	NO	0.243988	0.45103	S	NO	0.0989477	0.999988	S	NO	0.290392	0.999972	S	NO	rs74384554|MTHFD2L|74964903|IOP_UKBB|74979891|14988|GS	rs754458|MTHFD2L|75084829|POAG_cross-ancestry|74979891|104938|GS	NA	NA	NA	NA	NA	NA
ENSG00000151892	GFRA1	10	117816444	118032979	-0.879834	0.0111501	NO_POAG_IOP_Annotations	NA	NA	NA	NA	NA	NA	NA	NA	NA	NA	NA	-0.854022	1.99838e-13	S	YES	0.0655319	0.999628	O	NO	-0.131332	0.200374	S	NO	-0.0357037	0.999988	S	NO	-0.00781313	0.999972	S	NO	NA	NA	NA	NA	REAC:R-HSA-162582|Signal Transduction|0.000311904	NA	M5906|HALLMARK ESTROGEN RESPONSE EARLY|3.53183169791957e-16	GO:CC|cell periphery|2.94E-51
ENSG00000137200	CMTR1	6	37400995	37450603	0.423631	0.0111705	NO_POAG_IOP_Annotations	NA	NA	NA	NA	NA	NA	NA	NA	NA	NA	NA	NA	NA	NA	NA	0.464763	0.241745	S	NO	0.172892	0.0450785	S	YES	-0.110833	0.999988	O	NO	0.0192511	0.999972	S	NO	NA	NA	NA	NA	NA	NA	NA	NA
ENSG00000214402	LCNL1	9	139876356	139880862	1.44229	0.0111705	NO_POAG_IOP_Annotations	NA	NA	NA	NA	NA	NA	NA	NA	NA	NA	NA	NA	NA	NA	NA	NA	NA	NA	NA	NA	NA	NA	NA	0.363969	0.999988	S	NO	0.164586	0.999972	S	NO	NA	NA	NA	NA	NA	NA	NA	NA
ENSG00000154511	FAM69A	1	93307724	93427057	-0.502918	0.011185	NO_POAG_IOP_Annotations	NA	NA	NA	NA	NA	NA	NA	NA	NA	NA	NA	NA	NA	NA	NA	-0.0313974	0.999628	S	NO	-0.126689	0.224984	S	NO	0.0314889	0.999988	O	NO	0.0920205	0.999972	O	NO	NA	NA	NA	NA	NA	NA	NA	NA
ENSG00000139117	CPNE8	12	39040624	39301232	-0.644913	0.0113331	NO_POAG_IOP_Annotations	NA	NA	NA	NA	NA	NA	NA	NA	NA	NA	NA	NA	NA	NA	NA	-0.0878461	0.999628	S	NO	-0.415261	0.0268066	S	YES	-0.0897606	0.999988	S	NO	0.130264	0.999972	O	NO	NA	NA	NA	NA	NA	NA	NA	NA
ENSG00000141753	IGFBP4	17	38599702	38613983	-0.314763	0.011545	NO_POAG_IOP_Annotations	NA	NA	NA	NA	NA	NA	NA	NA	NA	NA	NA	-0.30984	0.00692665	S	YES	-0.163807	0.999628	S	NO	0.0611813	0.477105	O	NO	-0.188409	0.999988	S	NO	-0.0384985	0.999972	S	NO	NA	NA	NA	NA	REAC:R-HSA-381426|Regulation of Insulin-like Growth Factor (IGF) transport and uptake by Insulin-like Growth Factor Binding Proteins (IGFBPs)|9.38355E-05;REAC:R-HSA-8957275|Post-translational protein phosphorylation|0.005252634	NA	M5930|HALLMARK EPITHELIAL MESENCHYMAL TRANSITION|2.88403150312661e-32;M5906|HALLMARK ESTROGEN RESPONSE EARLY|3.53183169791957e-16;M5934|HALLMARK XENOBIOTIC METABOLISM|5.90201080171844e-05	GO:CC|extracellular region|2.01E-30
ENSG00000269996	RP11-343N15.5	1	121133256	121134581	-0.438195	0.011589	NO_POAG_IOP_Annotations	NA	NA	NA	NA	NA	NA	NA	NA	NA	NA	NA	NA	NA	NA	NA	0.080908	0.999628	O	NO	-0.0528367	0.872483	S	NO	-0.100081	0.999988	S	NO	-0.0675821	0.999972	S	NO	NA	NA	NA	NA	NA	NA	NA	NA
ENSG00000128965	CHAC1	15	41245160	41248710	0.575081	0.0117358	NO_POAG_IOP_Annotations	NA	NA	NA	NA	NA	NA	NA	NA	NA	NA	NA	-1.53412	1.79192e-08	O	YES	-0.305432	0.999628	O	NO	-0.150003	0.749648	O	NO	-0.298936	0.999988	O	NO	-0.314463	0.999972	O	NO	NA	NA	NA	NA	NA	NA	NA	GO:BP|multicellular organismal process|2.06E-33
ENSG00000013016	EHD3	2	31456880	31492313	-0.460608	0.0117605	NO_POAG_IOP_Annotations	NA	NA	NA	NA	NA	NA	NA	NA	NA	NA	NA	NA	NA	NA	NA	0.0227505	0.999628	O	NO	0.0494588	0.719429	O	NO	0.0100077	0.999988	O	NO	-0.0205607	0.999972	S	NO	NA	NA	NA	NA	NA	NA	NA	NA
ENSG00000198954	KIAA1279	10	70748487	70776738	0.380364	0.0119664	NO_POAG_IOP_Annotations	NA	NA	NA	NA	NA	NA	NA	NA	NA	NA	NA	NA	NA	NA	NA	0.525699	0.113828	S	NO	0.161434	0.0925187	S	NO	-0.0368023	0.999988	O	NO	0.0413398	0.999972	S	NO	NA	NA	NA	NA	NA	NA	NA	NA
ENSG00000156110	ADK	10	75910960	76469061	-0.414289	0.0119888	NO_POAG_IOP_Annotations	NA	NA	NA	NA	NA	NA	NA	NA	NA	NA	NA	NA	NA	NA	NA	-0.111669	0.999628	S	NO	-0.0220465	0.89987	S	NO	0.0354065	0.999988	O	NO	0.0715363	0.999972	O	NO	NA	NA	NA	NA	NA	NA	NA	GO:BP|phosphate-containing compound metabolic process|3.00E-07
ENSG00000100504	PYGL	14	51324609	51411454	-0.375585	0.0120506	NO_POAG_IOP_Annotations	NA	NA	NA	NA	NA	NA	NA	NA	NA	NA	NA	NA	NA	NA	NA	-0.033443	0.999628	S	NO	-0.0243687	0.863336	S	NO	0.0210763	0.999988	O	NO	-0.00131265	0.999972	S	NO	NA	NA	NA	NA	NA	NA	NA	NA
ENSG00000158292	GPR153	1	6307406	6321035	-0.522809	0.0121793	NO_POAG_IOP_Annotations	NA	NA	NA	NA	NA	NA	NA	NA	NA	NA	NA	-0.626703	5.77014e-05	S	YES	0.0299585	0.999628	O	NO	0.151829	0.341547	O	NO	0.0456511	0.999988	O	NO	0.123594	0.999972	O	NO	NA	NA	NA	NA	NA	NA	NA	GO:CC|cell periphery|2.94E-51
ENSG00000130522	JUND	19	18390563	18392432	-0.436796	0.0121868	NO_POAG_IOP_Annotations	NA	NA	NA	NA	NA	NA	NA	NA	NA	NA	NA	NA	NA	NA	NA	-0.572015	0.510565	S	NO	-0.315616	0.068162	S	NO	0.081622	0.999988	O	NO	-0.0859723	0.999972	S	NO	NA	NA	NA	NA	NA	NA	NA	NA
ENSG00000075711	DLG1	3	196769431	197026171	0.316102	0.0123348	NO_POAG_IOP_Annotations	NA	NA	NA	NA	NA	NA	NA	NA	NA	NA	NA	NA	NA	NA	NA	0.356664	0.582816	S	NO	-0.382709	3.66952e-06	O	YES	0.0192229	0.999988	S	NO	0.0965175	0.999972	S	NO	NA	NA	NA	NA	NA	NA	NA	NA
ENSG00000100181	TPTEP1	22	17082777	17179632	0.691986	0.0123348	NO_POAG_IOP_Annotations	NA	NA	NA	NA	NA	NA	NA	NA	NA	NA	NA	NA	NA	NA	NA	0.0795765	0.999628	S	NO	0.0410541	0.974197	S	NO	0.317677	0.999988	S	NO	-0.0436419	0.999972	O	NO	NA	NA	NA	NA	NA	NA	NA	NA
ENSG00000178752	FAM132B	2	239067623	239077541	0.804425	0.0124194	NO_POAG_IOP_Annotations	NA	NA	NA	NA	NA	NA	NA	NA	NA	NA	NA	NA	NA	NA	NA	0.86364	0.0402572	S	YES	0.193801	0.999963	S	NO	0.170374	0.999988	S	NO	NA	NA	NA	NA	rs57435966|FAM132B|239311369|IOP_UKBB|239067623|243746|GS	NA	NA	NA	NA	NA	NA	NA
ENSG00000000971	CFH	1	196621008	196716634	0.485079	0.0127634	NO_POAG_IOP_Annotations	NA	NA	NA	NA	NA	NA	NA	NA	NA	NA	NA	1.11775	4.44557e-24	S	YES	0.0963976	0.999628	S	NO	-0.0720172	0.384018	O	NO	-0.0752693	0.999988	O	NO	0.0450218	0.999972	S	NO	NA	NA	NA	NA	KEGG:04610|Complement and coagulation cascades|0.007323892	HP:0100767|Abnormal placenta morphology|0.019030434;HP:0000006|Autosomal dominant inheritance|0.029676975	M5953|HALLMARK KRAS SIGNALING UP|4.34510224171571e-09;M5921|HALLMARK COMPLEMENT|4.85288500162121e-05;M5913|HALLMARK INTERFERON GAMMA RESPONSE|5.84790084144481e-05	GO:CC|extracellular region|2.01E-30
ENSG00000179954	SSC5D	19	55999771	56030465	-0.506843	0.0127963	NO_POAG_IOP_Annotations	NA	NA	NA	NA	NA	NA	NA	NA	NA	NA	NA	-0.809732	4.31803e-11	S	YES	0.0373821	0.999628	O	NO	0.0180549	0.92481	O	NO	-0.0608495	0.999988	S	NO	-0.0641305	0.999972	S	NO	NA	NA	NA	NA	NA	NA	NA	GO:CC|cell periphery|2.94E-51
ENSG00000130164	LDLR	19	11200038	11244492	0.456374	0.012901	NO_POAG_IOP_Annotations	NA	NA	NA	NA	NA	NA	NA	NA	NA	NA	NA	0.265812	0.0491878	S	YES	-0.0597397	0.999628	O	NO	0.0951518	0.31512	S	NO	-0.0849653	0.999988	O	NO	-0.275925	0.77451	O	NO	NA	NA	NA	NA	REAC:R-HSA-975634|Retinoid metabolism and transport|0.042723596;REAC:R-HSA-6806667|Metabolism of fat-soluble vitamins|0.042723596	HP:0000006|Autosomal dominant inheritance|0.029676975;HP:0004950|Peripheral arterial stenosis|0.029676975	M5890|HALLMARK TNFA SIGNALING VIA NFKB|4.5081670454146e-24;M5891|HALLMARK HYPOXIA|3.78442584717093e-19;M5942|HALLMARK UV RESPONSE DN|1.1561122421921e-11;M5924|HALLMARK MTORC1 SIGNALING|3.98107170553497e-08;M5932|HALLMARK INFLAMMATORY RESPONSE|1.24451461177138e-06	GO:CC|cell periphery|2.94E-51
ENSG00000102935	ZNF423	16	49521435	49891830	0.92209	0.0129891	NO_POAG_IOP_Annotations	NA	NA	NA	NA	NA	NA	NA	NA	NA	NA	NA	NA	NA	NA	NA	-0.656417	0.999628	O	NO	0.0300589	0.905153	S	NO	0.0812709	0.999988	S	NO	-0.0799698	0.999972	O	NO	NA	NA	NA	NA	NA	NA	NA	NA
ENSG00000105559	PLEKHA4	19	49340354	49371889	-0.493151	0.0131058	NO_POAG_IOP_Annotations	NA	NA	NA	NA	NA	NA	NA	NA	NA	NA	NA	-0.343832	0.0266484	S	YES	-0.365117	0.999628	S	NO	-0.1259	0.355851	S	NO	-0.0779397	0.999988	S	NO	-0.072711	0.999972	S	NO	NA	NA	NA	NA	NA	NA	NA	GO:CC|cell periphery|2.94E-51
ENSG00000186073	C15orf41	15	36871812	37102449	0.474418	0.0132743	NO_POAG_IOP_Annotations	NA	NA	NA	NA	NA	NA	NA	NA	NA	NA	NA	NA	NA	NA	NA	0.340169	0.999628	S	NO	0.0463102	0.839688	S	NO	-0.115164	0.999988	O	NO	0.0877017	0.999972	S	NO	NA	NA	NA	NA	NA	NA	NA	NA
ENSG00000106976	DNM1	9	130965658	131017527	-0.541877	0.0133943	NO_POAG_IOP_Annotations	NA	NA	NA	NA	NA	NA	NA	NA	NA	NA	NA	-0.751391	6.2161e-09	S	YES	0.00131616	0.999628	O	NO	0.101941	0.565412	O	NO	-0.0952204	0.999988	S	NO	-0.130418	0.999972	S	NO	NA	NA	NA	NA	REAC:R-HSA-162582|Signal Transduction|0.000311904	HP:0000006|Autosomal dominant inheritance|0.029676975	NA	GO:CC|cell periphery|2.94E-51
ENSG00000140931	CMTM3	16	66637777	66647795	-0.48429	0.0134863	NO_POAG_IOP_Annotations	NA	NA	NA	NA	NA	NA	NA	NA	NA	NA	NA	NA	NA	NA	NA	-0.337273	0.999628	S	NO	0.249204	0.00398555	O	YES	-0.0697078	0.999988	S	NO	0.0682089	0.999972	O	NO	NA	NA	NA	NA	NA	NA	NA	NA
ENSG00000083312	TNPO1	5	72112139	72212560	0.301723	0.0137181	NO_POAG_IOP_Annotations	NA	NA	NA	NA	NA	NA	NA	NA	NA	NA	NA	NA	NA	NA	NA	0.46133	0.098532	S	NO	-0.232469	0.000252576	O	YES	0.0673433	0.999988	S	NO	0.0887679	0.999972	S	NO	NA	NA	NA	NA	NA	NA	NA	NA
ENSG00000205726	ITSN1	21	35014706	35272165	0.317929	0.0141227	NO_POAG_IOP_Annotations	NA	NA	NA	NA	NA	NA	NA	NA	NA	NA	NA	0.427751	0.000462824	S	YES	0.739806	0.00340321	S	YES	0.576046	5.12591e-19	S	YES	0.034585	0.999988	S	NO	-0.0287781	0.999972	O	NO	NA	NA	NA	NA	REAC:R-HSA-162582|Signal Transduction|0.000311904;REAC:R-HSA-372790|Signaling by GPCR|0.024957312	NA	M5893|HALLMARK MITOTIC SPINDLE|5.84790084144481e-05;M5905|HALLMARK ADIPOGENESIS|5.90201080171844e-05	GO:CC|cell periphery|2.94E-51
ENSG00000242732	RGAG4	X	71346958	71351758	0.487391	0.0141525	NO_POAG_IOP_Annotations	NA	NA	NA	NA	NA	NA	NA	NA	NA	NA	NA	0.421627	0.00502383	S	YES	0.213231	0.999628	S	NO	0.31427	0.00976502	S	YES	0.0666165	0.999988	S	NO	0.0975393	0.999972	S	NO	NA	NA	NA	NA	NA	NA	NA	NA
ENSG00000198728	LDB1	10	103867317	103880210	0.412245	0.0142206	NO_POAG_IOP_Annotations	NA	NA	NA	NA	NA	NA	NA	NA	NA	NA	NA	NA	NA	NA	NA	-0.0179639	0.999628	O	NO	0.0339625	0.875356	S	NO	0.00831292	0.999988	S	NO	-0.0344756	0.999972	O	NO	NA	NA	NA	NA	NA	NA	NA	NA
ENSG00000162616	DNAJB4	1	78444859	78483648	0.396209	0.0142243	NO_POAG_IOP_Annotations	NA	NA	NA	NA	NA	NA	NA	NA	NA	NA	NA	1.0132	5.79588e-23	S	YES	0.229635	0.999628	S	NO	-0.215671	0.29472	O	NO	0.189165	0.999988	S	NO	0.378162	0.0156835	S	YES	NA	rs2637250|DNAJB4|78282063|POAG_cross-ancestry|78444859|162796|GS	NA	NA	NA	NA	M5890|HALLMARK TNFA SIGNALING VIA NFKB|4.5081670454146e-24	GO:CC|cell periphery|2.94E-51
ENSG00000029153	ARNTL2	12	27485787	27576241	-0.539903	0.014365	NO_POAG_IOP_Annotations	NA	NA	NA	NA	NA	NA	NA	NA	NA	NA	NA	NA	NA	NA	NA	-0.135883	0.999628	S	NO	-0.930023	1.20991e-19	S	YES	-0.0796845	0.999988	S	NO	0.196704	0.999972	O	NO	NA	NA	NA	NA	NA	NA	NA	NA
ENSG00000171051	FPR1	19	52248425	52307363	1.46526	0.014365	NO_POAG_IOP_Annotations	NA	NA	NA	NA	NA	NA	NA	NA	NA	NA	NA	2.25877	0.0014207	S	YES	2.03437	0.0066779	S	YES	2.14552	3.31905e-06	S	YES	0.244956	0.999988	S	NO	0.280848	0.999972	S	NO	NA	NA	NA	NA	REAC:R-HSA-162582|Signal Transduction|0.000311904;REAC:R-HSA-500792|GPCR ligand binding|0.007845087;REAC:R-HSA-375276|Peptide ligand-binding receptors|0.013064562;REAC:R-HSA-373076|Class A/1 (Rhodopsin-like receptors)|0.019338834;REAC:R-HSA-372790|Signaling by GPCR|0.024957312;KEGG:04080|Neuroactive ligand-receptor interaction|0.025234599;REAC:R-HSA-449147|Signaling by Interleukins|0.047620584	NA	M5932|HALLMARK INFLAMMATORY RESPONSE|1.24451461177138e-06;M5913|HALLMARK INTERFERON GAMMA RESPONSE|5.84790084144481e-05	GO:CC|cell periphery|2.94E-51
ENSG00000118257	NRP2	2	206546714	206662857	0.44689	0.0143978	NO_POAG_IOP_Annotations	NA	NA	NA	NA	NA	NA	NA	NA	NA	NA	NA	0.880547	3.90837e-18	S	YES	0.5142	0.0633542	S	NO	1.02366	5.49435e-38	S	YES	-0.0303539	0.999988	O	NO	-0.00461664	0.999972	O	NO	NA	NA	NA	NA	REAC:R-HSA-162582|Signal Transduction|0.000311904	NA	NA	GO:CC|cell periphery|2.94E-51
ENSG00000144834	TAGLN3	3	111717511	111732734	-0.904726	0.014482	NO_POAG_IOP_Annotations	NA	NA	NA	NA	NA	NA	NA	NA	NA	NA	NA	NA	NA	NA	NA	-1.64564	0.161452	S	NO	-4.67607	0.999963	S	NO	-0.26649	0.999988	S	NO	NA	NA	NA	NA	NA	NA	NA	NA	NA	NA	NA	NA
ENSG00000176697	BDNF	11	27676440	27743605	-0.350979	0.0146688	NO_POAG_IOP_Annotations	NA	NA	NA	NA	NA	NA	NA	NA	NA	NA	NA	-0.421821	0.0143207	S	YES	-0.541808	0.0388334	S	YES	-0.480614	0.0343063	S	YES	-0.102828	0.999988	S	NO	0.0644748	0.999972	O	NO	NA	NA	NA	NA	REAC:R-HSA-162582|Signal Transduction|0.000311904;KEGG:04151|PI3K-Akt signaling pathway|0.001149966;KEGG:04010|MAPK signaling pathway|0.039911656;KEGG:04024|cAMP signaling pathway|0.045068918	NA	M5930|HALLMARK EPITHELIAL MESENCHYMAL TRANSITION|2.88403150312661e-32;M5942|HALLMARK UV RESPONSE DN|1.1561122421921e-11	GO:BP|multicellular organismal process|2.06E-33
ENSG00000136630	HLX	1	221051699	221058401	0.541809	0.0147477	NO_POAG_IOP_Annotations	NA	NA	NA	NA	NA	NA	NA	NA	NA	NA	NA	1.26778	7.95911e-11	S	YES	-0.664069	0.994205	O	NO	0.753714	2.00003e-07	S	YES	0.232265	0.999988	S	NO	0.156337	0.999972	S	NO	NA	NA	NA	NA	NA	NA	NA	GO:BP|multicellular organismal process|2.06E-33
ENSG00000012171	SEMA3B	3	50304990	50314977	-0.453618	0.0147477	IOP|rs2526385|chr3:50181135:G:T|eQTL;IOP|rs11710277|chr3:50199747:G:A|eQTL	IOP|rs2526385;IOP|rs11710277	IOP|rs2526385|e[3+];IOP|rs11710277|e[3+]	NA	e[3+]	O	NA	NA	NA	NA	NA	NA	-1.18895	1.17572e-20	S	YES	-0.115921	0.999628	S	NO	0.0534578	0.801316	O	NO	-0.0440934	0.999988	S	NO	-0.0268306	0.999972	S	NO	rs2526385|SEMA3B|50181135|IOP_UKBB|50304990|123855|GS;rs11710277|SEMA3B|50199747|IOP_UKBB|50304990|105243|GS	NA	NA	NA	KEGG:04360|Axon guidance|0.034783581	NA	M5906|HALLMARK ESTROGEN RESPONSE EARLY|3.53183169791957e-16;M5953|HALLMARK KRAS SIGNALING UP|4.34510224171571e-09	GO:CC|cell periphery|2.94E-51
ENSG00000152409	JMY	5	78532012	78623038	-0.441576	0.0147477	NO_POAG_IOP_Annotations	NA	NA	NA	NA	NA	NA	NA	NA	NA	NA	NA	-0.394006	0.00431571	S	YES	0.155766	0.999628	O	NO	0.143119	0.400107	O	NO	0.0393693	0.999988	O	NO	0.0135376	0.999972	O	NO	NA	NA	NA	NA	NA	NA	NA	GO:BP|signaling|1.80E-27
ENSG00000157693	C9orf91	9	117373486	117408702	0.524434	0.0147477	NO_POAG_IOP_Annotations	NA	NA	NA	NA	NA	NA	NA	NA	NA	NA	NA	NA	NA	NA	NA	0.125181	0.999628	S	NO	0.248983	0.138614	S	NO	-0.124586	0.999988	O	NO	0.0322274	0.999972	S	NO	NA	NA	NA	NA	NA	NA	NA	NA
ENSG00000166734	CASC4	15	44580927	44707956	-0.322361	0.0150085	NO_POAG_IOP_Annotations	NA	NA	NA	NA	NA	NA	NA	NA	NA	NA	NA	NA	NA	NA	NA	0.181819	0.999628	O	NO	-0.0803885	0.394985	S	NO	0.00539696	0.999988	O	NO	0.0881163	0.999972	O	NO	NA	NA	NA	NA	NA	NA	NA	NA
ENSG00000112715	VEGFA	6	43737921	43754224	-0.459948	0.0150683	NO_POAG_IOP_Annotations	NA	NA	NA	NA	NA	NA	NA	NA	NA	NA	NA	-1.07115	4.04779e-20	S	YES	-0.807572	0.0216283	S	YES	-1.35894	1.69756e-69	S	YES	-0.0441405	0.999988	S	NO	-0.087486	0.999972	S	NO	NA	NA	NA	NA	REAC:R-HSA-6785807|Interleukin-4 and Interleukin-13 signaling|4.45883E-06;REAC:R-HSA-162582|Signal Transduction|0.000311904;KEGG:05200|Pathways in cancer|0.000505001;KEGG:05205|Proteoglycans in cancer|0.000505001;KEGG:04151|PI3K-Akt signaling pathway|0.001149966;KEGG:04510|Focal adhesion|0.0041565;KEGG:05206|MicroRNAs in cancer|0.034783581;KEGG:05165|Human papillomavirus infection|0.038244746;KEG…	NA	M5930|HALLMARK EPITHELIAL MESENCHYMAL TRANSITION|2.88403150312661e-32;M5890|HALLMARK TNFA SIGNALING VIA NFKB|4.5081670454146e-24;M5891|HALLMARK HYPOXIA|3.78442584717093e-19	GO:CC|cell periphery|2.94E-51
ENSG00000143369	ECM1	1	150480538	150486265	-0.361489	0.015086	NO_POAG_IOP_Annotations	NA	NA	NA	NA	NA	NA	NA	NA	NA	NA	NA	NA	NA	NA	NA	-0.134794	0.999628	S	NO	0.00405502	0.978102	O	NO	0.0340213	0.999988	O	NO	-0.068207	0.999972	S	NO	NA	NA	NA	NA	NA	NA	NA	NA
ENSG00000138829	FBN2	5	127593601	127994878	0.437924	0.015086	NO_POAG_IOP_Annotations	NA	NA	NA	NA	NA	NA	NA	NA	NA	NA	NA	1.50169	7.74262e-40	S	YES	0.597487	0.15622	S	NO	0.478497	0.0775906	S	NO	0.0435152	0.999988	S	NO	0.0380261	0.999972	S	NO	NA	NA	NA	NA	REAC:R-HSA-1474244|Extracellular matrix organization|6.37E-07;REAC:R-HSA-1566948|Elastic fibre formation|0.035019498;REAC:R-HSA-1474228|Degradation of the extracellular matrix|0.035019498;REAC:R-HSA-2129379|Molecules associated with elastic fibres|0.042723596	HP:0000006|Autosomal dominant inheritance|0.029676975	M5930|HALLMARK EPITHELIAL MESENCHYMAL TRANSITION|2.88403150312661e-32	GO:CC|cell periphery|2.94E-51
ENSG00000179832	MROH1	8	145202919	145316843	0.831095	0.015086	NO_POAG_IOP_Annotations	NA	NA	NA	NA	NA	NA	NA	NA	NA	NA	NA	NA	NA	NA	NA	0.188707	0.999628	S	NO	0.355419	0.110885	S	NO	0.382679	0.999988	S	NO	0.456474	0.999972	S	NO	NA	NA	NA	NA	NA	NA	NA	NA
ENSG00000181852	RNF41	12	56598285	56615717	0.374713	0.015086	NO_POAG_IOP_Annotations	NA	NA	NA	NA	NA	NA	NA	NA	NA	NA	NA	NA	NA	NA	NA	0.00188074	0.999628	S	NO	-0.015126	0.922487	O	NO	-0.0426926	0.999988	O	NO	-0.00217253	0.999972	O	NO	NA	NA	NA	NA	NA	NA	NA	NA
ENSG00000117525	F3	1	94994781	95007356	0.872629	0.0151003	NO_POAG_IOP_Annotations	NA	NA	NA	NA	NA	NA	NA	NA	NA	NA	NA	0.423379	0.00637392	S	YES	1.03947	0.0767072	S	NO	0.0193231	0.975792	S	NO	0.135507	0.999988	S	NO	0.402147	0.999972	S	NO	rs1746483|F3|95044789|IOP_UKBB|94994781|50008|GS	rs10882167|F3|94929116|POAG_cross-ancestry|94994781|65665|GS	NA	NA	REAC:R-HSA-162582|Signal Transduction|0.000311904;KEGG:04610|Complement and coagulation cascades|0.007323892;REAC:R-HSA-372790|Signaling by GPCR|0.024957312;KEGG:05202|Transcriptional misregulation in cancer|0.045068918;KEGG:05166|Human T-cell leukemia virus 1 infection|0.046732667;KEGG:04933|AGE-RAGE signaling pathway in diabetic complications|0.049751621	HP:0000006|Autosomal dominant inheritance|0.029676975	M5890|HALLMARK TNFA SIGNALING VIA NFKB|4.5081670454146e-24;M5891|HALLMARK HYPOXIA|3.78442584717093e-19;M5942|HALLMARK UV RESPONSE DN|1.1561122421921e-11;M5939|HALLMARK P53 PATHWAY|4.34510224171571e-09;M5932|HALLMARK INFLAMMATORY RESPONSE|1.24451461177138e-06;M5921|HALLMARK COMPLEMENT|4.85288500162121e-05;M5893|HALLMARK MITOTIC SPINDLE|5.84790084144481e-05	GO:CC|cell periphery|2.94E-51
ENSG00000184988	TMEM106A	17	41363854	41372061	-0.849614	0.0152886	NO_POAG_IOP_Annotations	NA	NA	NA	NA	NA	NA	NA	NA	NA	NA	NA	-0.623781	0.0392781	S	YES	-0.0561779	0.999628	S	NO	-0.325626	0.0785245	S	NO	-0.267419	0.999988	S	NO	0.0697951	0.999972	O	NO	NA	NA	NA	NA	NA	NA	NA	GO:CC|cell periphery|2.94E-51
ENSG00000171793	CTPS1	1	41445007	41478235	0.433723	0.0153291	NO_POAG_IOP_Annotations	NA	NA	NA	NA	NA	NA	NA	NA	NA	NA	NA	0.696732	6.92148e-07	S	YES	0.0328288	0.999628	S	NO	-0.0105649	0.953463	O	NO	-0.0279246	0.999988	O	NO	0.0186472	0.999972	S	NO	NA	NA	NA	NA	NA	NA	NA	GO:BP|response to stimulus|7.64E-27
ENSG00000149115	TNKS1BP1	11	57067112	57092426	0.339766	0.0153305	NO_POAG_IOP_Annotations	NA	NA	NA	NA	NA	NA	NA	NA	NA	NA	NA	NA	NA	NA	NA	0.275196	0.999628	S	NO	0.153323	0.0628587	S	NO	-0.0542094	0.999988	O	NO	-0.0755888	0.999972	O	NO	NA	NA	NA	NA	NA	NA	NA	NA
ENSG00000158104	HPD	12	122277433	122301502	1.01632	0.0154577	NO_POAG_IOP_Annotations	NA	NA	NA	NA	NA	NA	NA	NA	NA	NA	NA	NA	NA	NA	NA	1.79854	0.999628	S	NO	-0.0343512	0.978102	O	NO	0.193431	0.999988	S	NO	NA	NA	NA	NA	NA	NA	NA	NA	NA	NA	NA	NA
ENSG00000116962	NID1	1	236139130	236228462	0.466748	0.0156385	NO_POAG_IOP_Annotations	NA	NA	NA	NA	NA	NA	NA	NA	NA	NA	NA	1.29728	3.32856e-39	S	YES	0.39995	0.572867	S	NO	0.226977	0.000430683	S	YES	0.0108743	0.999988	S	NO	0.0136018	0.999972	S	NO	NA	NA	NA	NA	REAC:R-HSA-1474244|Extracellular matrix organization|6.37E-07;REAC:R-HSA-1474228|Degradation of the extracellular matrix|0.035019498;REAC:R-HSA-3000157|Laminin interactions|0.042723596	NA	NA	GO:CC|cell periphery|2.94E-51
ENSG00000175606	TMEM70	8	74884672	74895018	-0.432603	0.0156385	NO_POAG_IOP_Annotations	NA	NA	NA	NA	NA	NA	NA	NA	NA	NA	NA	NA	NA	NA	NA	-0.142896	0.999628	S	NO	-0.0729403	0.690863	S	NO	0.0408629	0.999988	O	NO	-0.077437	0.999972	S	NO	NA	NA	NA	NA	NA	NA	NA	NA
ENSG00000135052	GOLM1	9	88641061	88715088	-0.339561	0.0156385	NO_POAG_IOP_Annotations	NA	NA	NA	NA	NA	NA	NA	NA	NA	NA	NA	NA	NA	NA	NA	0.0666251	0.999628	O	NO	0.00322165	0.983289	O	NO	-0.0303584	0.999988	S	NO	0.0652207	0.999972	O	NO	NA	NA	NA	NA	NA	NA	NA	NA
ENSG00000165424	ZCCHC24	10	81142081	81205383	0.315418	0.0156528	NO_POAG_IOP_Annotations	NA	NA	NA	NA	NA	NA	NA	NA	NA	NA	NA	NA	NA	NA	NA	0.159827	0.999628	S	NO	0.00601157	0.975234	S	NO	-0.017052	0.999988	O	NO	0.00190049	0.999972	S	NO	NA	NA	NA	NA	NA	NA	NA	NA
ENSG00000143515	ATP8B2	1	154298029	154323783	0.301256	0.0157547	NO_POAG_IOP_Annotations	NA	NA	NA	NA	NA	NA	NA	NA	NA	NA	NA	NA	NA	NA	NA	0.0470078	0.999628	S	NO	-0.1638	0.0119382	O	YES	-0.0435795	0.999988	O	NO	0.0368001	0.999972	S	NO	NA	NA	NA	NA	NA	NA	NA	NA
ENSG00000147642	SYBU	8	110586207	110704020	0.804254	0.0158248	NO_POAG_IOP_Annotations	NA	NA	NA	NA	NA	NA	NA	NA	NA	NA	NA	NA	NA	NA	NA	1.04245	0.416214	S	NO	0.843062	0.000188679	S	YES	0.368165	0.999988	S	NO	-0.140696	0.999972	O	NO	NA	NA	NA	NA	NA	NA	NA	NA
ENSG00000113739	STC2	5	172741716	172756506	0.442606	0.0158248	NO_POAG_IOP_Annotations	NA	NA	NA	NA	NA	NA	NA	NA	NA	NA	NA	0.852272	9.82791e-14	S	YES	-0.188168	0.999628	O	NO	0.717696	3.74702e-23	S	YES	-0.231349	0.368914	O	NO	-0.00990372	0.999972	O	NO	NA	NA	NA	NA	REAC:R-HSA-381426|Regulation of Insulin-like Growth Factor (IGF) transport and uptake by Insulin-like Growth Factor Binding Proteins (IGFBPs)|9.38355E-05;REAC:R-HSA-8957275|Post-translational protein phosphorylation|0.005252634	NA	M5891|HALLMARK HYPOXIA|3.78442584717093e-19;M5906|HALLMARK ESTROGEN RESPONSE EARLY|3.53183169791957e-16;M5909|HALLMARK MYOGENESIS|4.85288500162121e-05	GO:BP|multicellular organismal process|2.06E-33
ENSG00000161638	ITGA5	12	54789045	54813244	0.349021	0.0158248	NO_POAG_IOP_Annotations	NA	NA	NA	NA	NA	NA	NA	NA	NA	NA	NA	0.643253	9.83371e-10	S	YES	0.797875	4.6323e-05	S	YES	1.19211	1.4368e-136	S	YES	-0.0582011	0.999988	O	NO	0.080827	0.999972	S	NO	NA	NA	NA	NA	REAC:R-HSA-1474244|Extracellular matrix organization|6.37E-07;KEGG:04512|ECM-receptor interaction|9.23851E-05;KEGG:05205|Proteoglycans in cancer|0.000505001;KEGG:04151|PI3K-Akt signaling pathway|0.001149966;KEGG:05410|Hypertrophic cardiomyopathy|0.002609219;KEGG:04510|Focal adhesion|0.0041565;KEGG:05414|Dilated cardiomyopathy|0.006485927;KEGG:05412|Arrhythmogenic right ventricular cardiomyopathy|…	NA	M5930|HALLMARK EPITHELIAL MESENCHYMAL TRANSITION|2.88403150312661e-32;M5932|HALLMARK INFLAMMATORY RESPONSE|1.24451461177138e-06	GO:CC|cell periphery|2.94E-51
ENSG00000128512	DOCK4	7	111366166	111846466	-0.668106	0.0159559	NO_POAG_IOP_Annotations	NA	NA	NA	NA	NA	NA	NA	NA	NA	NA	NA	NA	NA	NA	NA	0.403946	0.999628	O	NO	-0.313783	0.317617	S	NO	0.19733	0.999988	O	NO	0.126249	0.999972	O	NO	NA	NA	NA	NA	NA	NA	NA	NA
ENSG00000159128	IFNGR2	21	34775202	34851655	-0.363444	0.0160478	NO_POAG_IOP_Annotations	NA	NA	NA	NA	NA	NA	NA	NA	NA	NA	NA	NA	NA	NA	NA	-0.228685	0.999628	S	NO	0.0695806	0.576564	O	NO	-0.062715	0.999988	S	NO	0.0861657	0.999972	O	NO	NA	NA	NA	NA	NA	NA	NA	NA
ENSG00000171206	TRIM8	10	104404253	104418164	-0.457114	0.0163179	NO_POAG_IOP_Annotations	NA	NA	NA	NA	NA	NA	NA	NA	NA	NA	NA	-0.322363	0.0325228	S	YES	-0.506065	0.131799	S	NO	-0.55688	4.37731e-15	S	YES	-0.0697056	0.999988	S	NO	-0.00514701	0.999972	S	NO	NA	NA	NA	NA	NA	NA	NA	GO:BP|multicellular organismal process|2.06E-33
ENSG00000132481	TRIM47	17	73870242	73874656	-0.625841	0.0163685	NO_POAG_IOP_Annotations	NA	NA	NA	NA	NA	NA	NA	NA	NA	NA	NA	NA	NA	NA	NA	-0.275879	0.999628	S	NO	-0.487956	0.0151558	S	YES	-0.148497	0.999988	S	NO	-0.123764	0.999972	S	NO	NA	NA	NA	NA	NA	NA	NA	NA
ENSG00000154153	FAM134B	5	16473147	16617167	0.560736	0.0163781	NO_POAG_IOP_Annotations	NA	NA	NA	NA	NA	NA	NA	NA	NA	NA	NA	NA	NA	NA	NA	0.505288	0.84167	S	NO	0.479161	0.727404	S	NO	-0.0240792	0.999988	O	NO	NA	NA	NA	NA	NA	NA	NA	NA	NA	NA	NA	NA
ENSG00000108950	FAM20A	17	66531254	66597530	-0.387056	0.0164688	NO_POAG_IOP_Annotations	NA	NA	NA	NA	NA	NA	NA	NA	NA	NA	NA	-0.681757	0.00171158	S	YES	-1.37552	0.999628	S	NO	0.0159716	0.985539	O	NO	-0.0833139	0.999988	S	NO	-0.210108	0.999972	S	NO	NA	NA	NA	NA	REAC:R-HSA-381426|Regulation of Insulin-like Growth Factor (IGF) transport and uptake by Insulin-like Growth Factor Binding Proteins (IGFBPs)|9.38355E-05;REAC:R-HSA-8957275|Post-translational protein phosphorylation|0.005252634	NA	NA	GO:BP|multicellular organismal process|2.06E-33
ENSG00000065618	COL17A1	10	105791044	105845760	-1.0029	0.0167377	NO_POAG_IOP_Annotations	NA	NA	NA	NA	NA	NA	NA	NA	NA	NA	NA	NA	NA	NA	NA	0.234913	0.999628	O	NO	0.377398	0.707341	O	NO	0.177838	0.999988	O	NO	NA	NA	NA	NA	NA	NA	NA	NA	NA	NA	NA	NA
ENSG00000186184	POLR1D	13	28194903	28241548	0.370313	0.0167387	NO_POAG_IOP_Annotations	NA	NA	NA	NA	NA	NA	NA	NA	NA	NA	NA	NA	NA	NA	NA	0.0318301	0.999628	S	NO	0.0442595	0.753511	S	NO	-0.0257697	0.999988	O	NO	-0.0203909	0.999972	O	NO	NA	NA	NA	NA	NA	NA	NA	NA
ENSG00000233705	SLC26A4-AS1	7	107294421	107302596	1.71967	0.0167402	NO_POAG_IOP_Annotations	NA	NA	NA	NA	NA	NA	NA	NA	NA	NA	NA	NA	NA	NA	NA	NA	NA	NA	NA	NA	NA	NA	NA	NA	NA	NA	NA	NA	NA	NA	NA	NA	NA	NA	NA	NA	NA	NA	NA
ENSG00000206418	RAB12	18	8609443	8639379	-0.36256	0.0167674	NO_POAG_IOP_Annotations	NA	NA	NA	NA	NA	NA	NA	NA	NA	NA	NA	NA	NA	NA	NA	-0.0249286	0.999628	S	NO	-0.129908	0.269951	S	NO	-0.0161046	0.999988	S	NO	0.0703104	0.999972	O	NO	NA	NA	NA	NA	NA	NA	NA	NA
ENSG00000063438	AHRR	5	304291	438406	-0.521492	0.0168789	NO_POAG_IOP_Annotations	NA	NA	NA	NA	NA	NA	NA	NA	NA	NA	NA	-0.601199	2.80298e-06	S	YES	-0.20368	0.999628	S	NO	-0.156045	0.376474	S	NO	0.0196557	0.999988	O	NO	-0.107685	0.999972	S	NO	NA	NA	NA	NA	NA	NA	NA	GO:BP|response to stimulus|7.64E-27
ENSG00000213722	DDAH2	6	31694815	31698394	-0.448377	0.0168789	NO_POAG_IOP_Annotations	NA	NA	NA	NA	NA	NA	NA	NA	NA	NA	NA	-0.706547	3.52706e-08	S	YES	-0.240844	0.999628	S	NO	0.0703272	0.605683	O	NO	0.0586192	0.999988	O	NO	-0.119758	0.999972	S	NO	NA	NA	NA	NA	NA	NA	M5934|HALLMARK XENOBIOTIC METABOLISM|5.90201080171844e-05	GO:CC|extracellular region|2.01E-30
ENSG00000135046	ANXA1	9	75766673	75785309	-0.274346	0.0171446	NO_POAG_IOP_Annotations	NA	NA	NA	NA	NA	NA	NA	NA	NA	NA	NA	NA	NA	NA	NA	-0.112989	0.999628	S	NO	-0.129412	0.0339606	S	YES	0.0114991	0.999988	O	NO	0.012151	0.999972	O	NO	NA	NA	NA	NA	NA	NA	NA	NA
ENSG00000221955	SLC12A8	3	124801480	124998021	0.518076	0.0171993	NO_POAG_IOP_Annotations	NA	NA	NA	NA	NA	NA	NA	NA	NA	NA	NA	-0.595155	2.64475e-06	O	YES	0.626284	0.521488	S	NO	-0.209616	0.0260942	O	YES	-0.0399988	0.999988	O	NO	-0.0889961	0.999972	O	NO	NA	NA	NA	NA	NA	NA	NA	GO:BP|regulation of biological quality|1.38E-17
ENSG00000238045	AC009133.14	16	29819966	29823306	1.27915	0.0172587	NO_POAG_IOP_Annotations	NA	NA	NA	NA	NA	NA	NA	NA	NA	NA	NA	NA	NA	NA	NA	NA	NA	NA	NA	NA	NA	NA	NA	NA	NA	NA	NA	NA	NA	NA	NA	NA	NA	NA	NA	NA	NA	NA	NA
ENSG00000154721	JAM2	21	27011584	27089874	-0.433574	0.0172587	NO_POAG_IOP_Annotations	NA	NA	NA	NA	NA	NA	NA	NA	NA	NA	NA	-0.546826	0.0114317	S	YES	-0.0843122	0.999628	S	NO	-0.0664534	0.806272	S	NO	-0.0390322	0.999988	S	NO	-0.165438	0.999972	S	NO	NA	rs13049669|JAM2|27216839|POAG_cross-ancestry|27011584|205255|GS	NA	NA	REAC:R-HSA-1474244|Extracellular matrix organization|6.37E-07;KEGG:04514|Cell adhesion molecules|0.045570101	NA	NA	GO:CC|cell periphery|2.94E-51
ENSG00000137693	YAP1	11	101981192	102104154	-0.303137	0.0173234	POAG_cross-ancestry|rs7120067|chr11:102064834:C:A|eQTL,sQTL	POAG|rs7120067	POAGcross-ancestry|rs7120067|e[2+],s[1-]	NA	NA	NA	e[2+]	O	NA	NA	NA	NA	NA	NA	NA	NA	0.144686	0.999628	O	NO	-0.0848101	0.296874	S	NO	0.0319629	0.999988	O	NO	0.0989207	0.999972	O	NO	NA	rs7120067|YAP1|102064834|POAG_cross-ancestry|101981192|83642|GS	NA	MTAG_Cross-ancestry|rs7122907|e[2+],s[2-]	NA	NA	NA	NA
ENSG00000233491	AC010091.1	7	81205702	81255532	-1.26582	0.0173873	NO_POAG_IOP_Annotations	NA	NA	NA	NA	NA	NA	NA	NA	NA	NA	NA	NA	NA	NA	NA	-0.0619798	0.999628	S	NO	NA	NA	NA	NA	0.0525124	0.999988	O	NO	NA	NA	NA	NA	NA	NA	NA	NA	NA	NA	NA	NA
ENSG00000132669	RIN2	20	19867165	19983101	0.386848	0.017409	NO_POAG_IOP_Annotations	NA	NA	NA	NA	NA	NA	NA	NA	NA	NA	NA	NA	NA	NA	NA	-0.192291	0.999628	O	NO	-0.307554	0.0015309	O	YES	0.0378229	0.999988	S	NO	0.0833446	0.999972	S	NO	NA	NA	NA	NA	KEGG:04080|Neuroactive ligand-receptor interaction|0.025234599;KEGG:04024|cAMP signaling pathway|0.045068918;KEGG:04713|Circadian entrainment|0.046935137	HP:0000006|Autosomal dominant inheritance|0.029676975	NA	GO:CC|cell periphery|2.94E-51
ENSG00000166444	ST5	11	8714898	8932498	0.294417	0.0175726	NO_POAG_IOP_Annotations	NA	NA	NA	NA	NA	NA	NA	NA	NA	NA	NA	NA	NA	NA	NA	0.274179	0.999628	S	NO	0.396249	1.13207e-08	S	YES	-0.0256909	0.999988	O	NO	0.010291	0.999972	S	NO	NA	NA	NA	NA	NA	NA	NA	NA
ENSG00000170571	EMB	5	49692026	49739082	-0.424923	0.0176673	NO_POAG_IOP_Annotations	NA	NA	NA	NA	NA	NA	NA	NA	NA	NA	NA	NA	NA	NA	NA	0.395471	0.876469	O	NO	-0.803203	0.305612	S	NO	-0.109804	0.999988	S	NO	NA	NA	NA	NA	NA	NA	NA	NA	NA	NA	NA	NA
ENSG00000198168	SVIP	11	22835345	22851845	-0.493756	0.0176673	NO_POAG_IOP_Annotations	NA	NA	NA	NA	NA	NA	NA	NA	NA	NA	NA	NA	NA	NA	NA	-0.15271	0.999628	S	NO	0.0122586	0.971804	O	NO	-0.0476559	0.999988	S	NO	0.117419	0.999972	O	NO	NA	NA	NA	NA	NA	NA	NA	NA
ENSG00000211455	STK38L	12	27396901	27478892	-0.416554	0.0176673	NO_POAG_IOP_Annotations	NA	NA	NA	NA	NA	NA	NA	NA	NA	NA	NA	NA	NA	NA	NA	-0.414432	0.470238	S	NO	-0.480477	9.88357e-07	S	YES	-0.0263509	0.999988	S	NO	0.0210585	0.999972	O	NO	NA	NA	NA	NA	NA	NA	NA	NA
ENSG00000111057	KRT18	12	53342655	53346685	-1.29601	0.0176673	NO_POAG_IOP_Annotations	NA	NA	NA	NA	NA	NA	NA	NA	NA	NA	NA	-1.43903	4.98827e-17	S	YES	-1.12848	5.17616e-09	S	YES	-1.35742	3.32786e-50	S	YES	-0.183508	0.999988	S	NO	-0.0254306	0.999972	S	NO	NA	NA	NA	NA	NA	NA	M5906|HALLMARK ESTROGEN RESPONSE EARLY|3.53183169791957e-16;M5902|HALLMARK APOPTOSIS|1.54170045294956e-09	GO:CC|cell periphery|2.94E-51
ENSG00000188266	HYKK	15	78799906	78829714	0.915893	0.0176673	NO_POAG_IOP_Annotations	NA	NA	NA	NA	NA	NA	NA	NA	NA	NA	NA	NA	NA	NA	NA	-0.267305	0.999628	O	NO	0.145792	0.769668	S	NO	0.0625349	0.999988	S	NO	0.00476234	0.999972	S	NO	NA	NA	NA	NA	NA	NA	NA	NA
ENSG00000128791	TWSG1	18	9334765	9402418	-0.333482	0.0176673	NO_POAG_IOP_Annotations	NA	NA	NA	NA	NA	NA	NA	NA	NA	NA	NA	NA	NA	NA	NA	0.208297	0.999628	O	NO	-0.0394844	0.750018	S	NO	-0.0248372	0.999988	S	NO	0.069094	0.999972	O	NO	NA	NA	NA	NA	NA	NA	NA	NA
ENSG00000133135	RNF128	X	105937024	106040223	-1.28977	0.0176673	NO_POAG_IOP_Annotations	NA	NA	NA	NA	NA	NA	NA	NA	NA	NA	NA	NA	NA	NA	NA	0.264669	0.999628	O	NO	-0.153665	0.772506	S	NO	0.290171	0.999988	O	NO	-0.454675	0.999972	S	NO	NA	NA	NA	NA	NA	NA	NA	NA
ENSG00000162643	WDR63	1	85464830	85598821	-0.666279	0.018301	NO_POAG_IOP_Annotations	NA	NA	NA	NA	NA	NA	NA	NA	NA	NA	NA	NA	NA	NA	NA	-0.515948	0.999628	S	NO	-0.361481	0.298415	S	NO	-0.119716	0.999988	S	NO	-0.0470238	0.999972	S	NO	NA	NA	NA	NA	NA	NA	NA	NA
ENSG00000138031	ADCY3	2	25042038	25142708	0.352113	0.0183054	NO_POAG_IOP_Annotations	NA	NA	NA	NA	NA	NA	NA	NA	NA	NA	NA	0.337062	0.00880433	S	YES	0.0462946	0.999628	S	NO	0.255774	0.0013032	S	YES	-0.0900713	0.999988	O	NO	-0.150175	0.999972	O	NO	NA	NA	NA	NA	REAC:R-HSA-162582|Signal Transduction|0.000311904;KEGG:05200|Pathways in cancer|0.000505001;KEGG:04270|Vascular smooth muscle contraction|0.004827058;KEGG:05414|Dilated cardiomyopathy|0.006485927;KEGG:04923|Regulation of lipolysis in adipocytes|0.009343926;KEGG:04211|Longevity regulating pathway|0.011588737;KEGG:04022|cGMP-PKG signaling pathway|0.012035765;REAC:R-HSA-372790|Signaling by GPCR|0.02…	NA	NA	GO:CC|cell periphery|2.94E-51
ENSG00000100605	ITPK1	14	93403259	93582665	0.362317	0.0183054	NO_POAG_IOP_Annotations	NA	NA	NA	NA	NA	NA	NA	NA	NA	NA	NA	NA	NA	NA	NA	0.0149557	0.999628	S	NO	0.343735	3.32863e-05	S	YES	-0.0832424	0.999988	O	NO	-0.00541353	0.999972	O	NO	NA	NA	NA	NA	NA	NA	NA	NA
ENSG00000138190	EXOC6	10	94590935	94819250	-0.595302	0.0184076	NO_POAG_IOP_Annotations	NA	NA	NA	NA	NA	NA	NA	NA	NA	NA	NA	-0.606026	0.00668743	S	YES	-0.137732	0.999628	S	NO	-0.541922	0.000766386	S	YES	-0.108295	0.999988	S	NO	-0.395156	0.999972	S	NO	rs9419741|EXOC6|94430525|IOP_UKBB|94590935|160410|GS	rs10882167|EXOC6|94929116|POAG_cross-ancestry|94819250|338181|GE	MTAG_EUR|rs4919038|e[2-]	NA	NA	NA	NA	GO:CC|cell periphery|2.94E-51
ENSG00000071282	LMCD1	3	8543393	8609805	1.60511	0.0184118	NO_POAG_IOP_Annotations	NA	NA	NA	NA	NA	NA	NA	NA	NA	NA	NA	1.25512	4.7839e-14	S	YES	1.63585	3.69197e-07	S	YES	0.146855	0.784455	S	NO	0.321213	0.999988	S	NO	-0.087831	0.999972	O	NO	NA	NA	NA	NA	NA	NA	NA	GO:BP|multicellular organismal process|2.06E-33
ENSG00000112378	PERP	6	138409642	138428648	-0.32749	0.0184118	NO_POAG_IOP_Annotations	NA	NA	NA	NA	NA	NA	NA	NA	NA	NA	NA	NA	NA	NA	NA	0.0460366	0.999628	O	NO	-0.150742	0.0899003	S	NO	0.0147433	0.999988	O	NO	0.0702812	0.999972	O	NO	NA	NA	NA	NA	NA	NA	NA	NA
ENSG00000145358	DDIT4L	4	101107027	101111939	-0.571589	0.0185938	NO_POAG_IOP_Annotations	NA	NA	NA	NA	NA	NA	NA	NA	NA	NA	NA	-1.60583	8.89659e-16	S	YES	-0.892445	0.999628	S	NO	-1.9378	2.75625e-21	S	YES	0.0874344	0.999988	O	NO	-0.0380526	0.999972	S	NO	NA	NA	NA	NA	NA	NA	NA	GO:BP|signaling|1.80E-27
ENSG00000128805	ARHGAP22	10	49654077	49864310	-0.630711	0.0186526	NO_POAG_IOP_Annotations	NA	NA	NA	NA	NA	NA	NA	NA	NA	NA	NA	NA	NA	NA	NA	-0.582324	0.376387	S	NO	-0.59339	6.38401e-09	S	YES	0.0597326	0.999988	O	NO	-0.157787	0.999972	S	NO	NA	NA	NA	NA	NA	NA	NA	NA
ENSG00000182957	SPATA13	13	24553944	24881212	-0.623838	0.0186741	NO_POAG_IOP_Annotations	NA	NA	NA	NA	NA	NA	NA	NA	NA	NA	NA	NA	NA	NA	NA	0.100052	0.999628	O	NO	0.00401071	0.988	O	NO	0.0235391	0.999988	O	NO	0.0875261	0.999972	O	NO	NA	NA	NA	NA	NA	NA	NA	NA
ENSG00000006468	ETV1	7	13930853	14031050	-0.645864	0.0187373	NO_POAG_IOP_Annotations	NA	NA	NA	NA	NA	NA	NA	NA	NA	NA	NA	-0.936831	1.01219e-06	S	YES	-0.0634242	0.999628	S	NO	-1.00347	2.84192e-09	S	YES	-0.0774787	0.999988	S	NO	0.0834734	0.999972	O	NO	NA	NA	NA	NA	KEGG:05202|Transcriptional misregulation in cancer|0.045068918	NA	M5953|HALLMARK KRAS SIGNALING UP|4.34510224171571e-09	GO:BP|multicellular organismal process|2.06E-33
ENSG00000221823	PPP3R1	2	68405989	68483369	-0.346565	0.0188165	NO_POAG_IOP_Annotations	NA	NA	NA	NA	NA	NA	NA	NA	NA	NA	NA	NA	NA	NA	NA	0.145353	0.999628	O	NO	-0.29847	5.98893e-05	S	YES	-0.0640095	0.999988	S	NO	0.172727	0.999972	O	NO	NA	NA	NA	NA	NA	NA	NA	NA
ENSG00000156475	PPP2R2B	5	145967936	146464347	-0.895878	0.0188262	NO_POAG_IOP_Annotations	NA	NA	NA	NA	NA	NA	NA	NA	NA	NA	NA	NA	NA	NA	NA	-0.256842	0.999628	S	NO	-0.441942	0.50023	S	NO	0.0233162	0.999988	O	NO	NA	NA	NA	NA	NA	NA	NA	NA	NA	NA	NA	NA
ENSG00000197586	ENTPD6	20	25176329	25207365	0.427261	0.0189136	NO_POAG_IOP_Annotations	NA	NA	NA	NA	NA	NA	NA	NA	NA	NA	NA	NA	NA	NA	NA	0.0203607	0.999628	S	NO	0.579513	2.13544e-14	S	YES	0.0103762	0.999988	S	NO	-0.0281128	0.999972	O	NO	NA	NA	NA	NA	NA	NA	NA	NA
ENSG00000115419	GLS	2	191745553	191830278	-0.302106	0.0190319	NO_POAG_IOP_Annotations	NA	NA	NA	NA	NA	NA	NA	NA	NA	NA	NA	NA	NA	NA	NA	-0.0982505	0.999628	S	NO	-0.455716	2.02259e-12	S	YES	0.0404245	0.999988	O	NO	0.0756072	0.999972	O	NO	NA	NA	NA	NA	NA	NA	NA	NA
ENSG00000177459	C8orf47	8	99076539	99105838	0.544687	0.0193394	NO_POAG_IOP_Annotations	NA	NA	NA	NA	NA	NA	NA	NA	NA	NA	NA	NA	NA	NA	NA	0.10679	0.999628	S	NO	0.0288308	0.979653	S	NO	-0.0752137	0.999988	O	NO	NA	NA	NA	NA	NA	NA	NA	NA	NA	NA	NA	NA
ENSG00000196296	ATP2A1	16	28889726	28915830	1.28986	0.019497	NO_POAG_IOP_Annotations	NA	NA	NA	NA	NA	NA	NA	NA	NA	NA	NA	NA	NA	NA	NA	NA	NA	NA	NA	NA	NA	NA	NA	NA	NA	NA	NA	NA	NA	NA	NA	NA	NA	NA	NA	NA	NA	NA	NA
ENSG00000165757	KIAA1462	10	30301729	30404423	-0.425262	0.0196694	NO_POAG_IOP_Annotations	NA	NA	NA	NA	NA	NA	NA	NA	NA	NA	NA	-0.29815	0.0142163	S	YES	0.0331942	0.999628	O	NO	0.0738739	0.342493	O	NO	-0.0315737	0.999988	S	NO	-0.00834505	0.999972	S	NO	NA	NA	NA	NA	NA	NA	NA	GO:CC|cell periphery|2.94E-51
ENSG00000171792	RHNO1	12	2985424	2998626	-0.415276	0.0200125	NO_POAG_IOP_Annotations	NA	NA	NA	NA	NA	NA	NA	NA	NA	NA	NA	NA	NA	NA	NA	-0.270602	0.999628	S	NO	-0.207852	0.0792965	S	NO	0.0218901	0.999988	O	NO	0.0228327	0.999972	O	NO	NA	NA	NA	NA	NA	NA	NA	NA
ENSG00000105835	NAMPT	7	105888731	105926772	0.414901	0.020109	NO_POAG_IOP_Annotations	NA	NA	NA	NA	NA	NA	NA	NA	NA	NA	NA	1.05227	4.46051e-25	S	YES	0.549593	0.0336771	S	YES	0.13116	0.198106	S	NO	-0.0244998	0.999988	O	NO	0.106482	0.999972	S	NO	NA	NA	NA	NA	NA	NA	M5890|HALLMARK TNFA SIGNALING VIA NFKB|4.5081670454146e-24;M5924|HALLMARK MTORC1 SIGNALING|3.98107170553497e-08;M5932|HALLMARK INFLAMMATORY RESPONSE|1.24451461177138e-06;M5913|HALLMARK INTERFERON GAMMA RESPONSE|5.84790084144481e-05	GO:BP|multicellular organismal process|2.06E-33
ENSG00000111077	TENC1	12	53440753	53458156	-0.395154	0.0201695	NO_POAG_IOP_Annotations	NA	NA	NA	NA	NA	NA	NA	NA	NA	NA	NA	NA	NA	NA	NA	0.0379569	0.999628	O	NO	0.905256	5.21962e-22	O	YES	-0.022867	0.999988	S	NO	-0.134775	0.999972	S	NO	NA	NA	NA	NA	NA	NA	NA	NA
ENSG00000148841	ITPRIP	10	106071894	106098162	0.338269	0.0202721	NO_POAG_IOP_Annotations	NA	NA	NA	NA	NA	NA	NA	NA	NA	NA	NA	NA	NA	NA	NA	-0.0220082	0.999628	O	NO	-0.511817	6.55249e-10	O	YES	0.176379	0.999988	S	NO	0.200543	0.999972	S	NO	NA	NA	NA	NA	NA	NA	NA	NA
ENSG00000125675	GRIA3	X	122318006	122624766	-0.676172	0.0202721	NO_POAG_IOP_Annotations	NA	NA	NA	NA	NA	NA	NA	NA	NA	NA	NA	-0.541002	4.7139e-05	S	YES	0.0520602	0.999628	O	NO	-0.100493	0.408767	S	NO	0.0661249	0.999988	O	NO	0.00246142	0.999972	O	NO	NA	NA	NA	NA	KEGG:04080|Neuroactive ligand-receptor interaction|0.025234599;KEGG:05202|Transcriptional misregulation in cancer|0.045068918;KEGG:04024|cAMP signaling pathway|0.045068918;KEGG:04713|Circadian entrainment|0.046935137	NA	NA	GO:CC|cell periphery|2.94E-51
ENSG00000128016	ZFP36	19	39897453	39900052	0.4411	0.0206076	NO_POAG_IOP_Annotations	NA	NA	NA	NA	NA	NA	NA	NA	NA	NA	NA	0.391727	0.00471742	S	YES	0.987233	0.0103644	S	YES	1.06126	8.27685e-34	S	YES	1.01663	7.91263e-11	S	YES	-0.184362	0.999972	O	NO	NA	NA	NA	NA	KEGG:04218|Cellular senescence|0.007323892;KEGG:05166|Human T-cell leukemia virus 1 infection|0.046732667	NA	M5890|HALLMARK TNFA SIGNALING VIA NFKB|4.5081670454146e-24;M5891|HALLMARK HYPOXIA|3.78442584717093e-19;M5906|HALLMARK ESTROGEN RESPONSE EARLY|3.53183169791957e-16	GO:BP|multicellular organismal process|2.06E-33
ENSG00000126562	WNK4	17	40932696	40948954	0.444009	0.0206076	NO_POAG_IOP_Annotations	NA	NA	NA	NA	NA	NA	NA	NA	NA	NA	NA	NA	NA	NA	NA	-0.487999	0.696354	O	NO	-1.07724	2.47124e-06	O	YES	-0.0663438	0.999988	O	NO	0.302664	0.999972	S	NO	NA	NA	NA	NA	NA	NA	NA	NA
ENSG00000260977	RP11-333I13.1	2	47004922	47007384	-1.24681	0.0207225	NO_POAG_IOP_Annotations	NA	NA	NA	NA	NA	NA	NA	NA	NA	NA	NA	NA	NA	NA	NA	NA	NA	NA	NA	-1.80728	0.000816111	S	YES	NA	NA	NA	NA	NA	NA	NA	NA	NA	NA	NA	NA	NA	NA	NA	NA
ENSG00000067167	TRAM1	8	71485677	71520622	0.317725	0.0208661	NO_POAG_IOP_Annotations	NA	NA	NA	NA	NA	NA	NA	NA	NA	NA	NA	NA	NA	NA	NA	0.216767	0.999628	S	NO	-0.0309896	0.821467	O	NO	-0.0323158	0.999988	O	NO	0.0667972	0.999972	S	NO	NA	NA	NA	NA	NA	NA	NA	NA
ENSG00000110723	EXPH5	11	108376158	108464465	-0.733769	0.0208661	NO_POAG_IOP_Annotations	NA	NA	NA	NA	NA	NA	NA	NA	NA	NA	NA	NA	NA	NA	NA	0.314592	0.999628	O	NO	-0.379116	0.0584501	S	NO	0.181427	0.999988	O	NO	0.152347	0.999972	O	NO	NA	NA	NA	NA	NA	NA	NA	NA
ENSG00000142197	DOPEY2	21	37529080	37666572	-0.474944	0.0208661	NO_POAG_IOP_Annotations	NA	NA	NA	NA	NA	NA	NA	NA	NA	NA	NA	NA	NA	NA	NA	-0.255835	0.999628	S	NO	-0.658734	1.62004e-11	S	YES	-0.0938268	0.999988	S	NO	-0.121712	0.999972	S	NO	NA	NA	NA	NA	NA	NA	NA	NA
ENSG00000169302	STK32A	5	146614526	146767415	1.09436	0.0211279	NO_POAG_IOP_Annotations	NA	NA	NA	NA	NA	NA	NA	NA	NA	NA	NA	NA	NA	NA	NA	0.589495	0.999628	S	NO	-0.621921	0.481998	O	NO	-0.281333	0.999988	O	NO	-0.348702	0.999972	O	NO	NA	NA	NA	NA	NA	NA	NA	NA
ENSG00000171962	LRRC48	17	17876127	17920203	0.87422	0.0212274	NO_POAG_IOP_Annotations	NA	NA	NA	NA	NA	NA	NA	NA	NA	NA	NA	NA	NA	NA	NA	0.277747	0.999628	S	NO	-0.324438	0.690305	O	NO	0.405352	0.999988	S	NO	0.845186	0.999972	S	NO	NA	NA	NA	NA	NA	NA	NA	NA
ENSG00000198722	UNC13B	9	35161999	35405335	0.391693	0.0214186	NO_POAG_IOP_Annotations	NA	NA	NA	NA	NA	NA	NA	NA	NA	NA	NA	NA	NA	NA	NA	0.208918	0.999628	S	NO	0.245463	0.0285025	S	YES	0.00360787	0.999988	S	NO	-0.0228356	0.999972	O	NO	NA	NA	NA	NA	NA	NA	NA	NA
ENSG00000091317	CMTM6	3	32522804	32544900	0.350721	0.0214651	NO_POAG_IOP_Annotations	NA	NA	NA	NA	NA	NA	NA	NA	NA	NA	NA	0.694959	8.32148e-12	S	YES	0.278475	0.999628	S	NO	0.00891415	0.948627	S	NO	0.00618459	0.999988	S	NO	0.0795544	0.999972	S	NO	NA	NA	NA	NA	NA	NA	NA	GO:CC|cell periphery|2.94E-51
ENSG00000173198	CYSLTR1	X	77526961	77583048	-1.4209	0.0214651	NO_POAG_IOP_Annotations	NA	NA	NA	NA	NA	NA	NA	NA	NA	NA	NA	NA	NA	NA	NA	-0.623072	0.999628	S	NO	NA	NA	NA	NA	-1.44831	0.719625	S	NO	NA	NA	NA	NA	NA	NA	NA	NA	NA	NA	NA	NA
ENSG00000079691	LRRC16A	6	25279306	25620758	0.465301	0.0217166	NO_POAG_IOP_Annotations	NA	NA	NA	NA	NA	NA	NA	NA	NA	NA	NA	0.448729	0.00150933	S	YES	1.07851	0.00119912	S	YES	1.61939	1.63064e-98	S	YES	-0.00641201	0.999988	O	NO	-0.0223873	0.999972	O	NO	NA	NA	NA	NA	NA	NA	NA	GO:CC|cell periphery|2.94E-51
ENSG00000255529	POLR2M	15	57884231	58074960	-0.384914	0.0217166	NO_POAG_IOP_Annotations	NA	NA	NA	NA	NA	NA	NA	NA	NA	NA	NA	NA	NA	NA	NA	0.263559	0.999628	O	NO	-0.0639417	0.717272	S	NO	0.0795448	0.999988	O	NO	0.129435	0.999972	O	NO	NA	NA	NA	NA	NA	NA	NA	NA
ENSG00000135002	RFK	9	79000433	79009433	-0.553406	0.0220779	NO_POAG_IOP_Annotations	NA	NA	NA	NA	NA	NA	NA	NA	NA	NA	NA	NA	NA	NA	NA	0.0418447	0.999628	O	NO	-0.0870654	0.559037	S	NO	0.0467199	0.999988	O	NO	0.144227	0.999972	O	NO	NA	NA	NA	NA	NA	NA	NA	NA
ENSG00000111424	VDR	12	48235320	48336831	0.620013	0.0221781	NO_POAG_IOP_Annotations	NA	NA	NA	NA	NA	NA	NA	NA	NA	NA	NA	NA	NA	NA	NA	-0.82501	0.0748355	O	NO	-0.513289	3.39935e-05	O	YES	0.0836335	0.999988	S	NO	-0.135225	0.999972	O	NO	NA	NA	NA	NA	NA	NA	NA	NA
ENSG00000065717	TLE2	19	2997636	3047633	0.7072	0.0222695	NO_POAG_IOP_Annotations	NA	NA	NA	NA	NA	NA	NA	NA	NA	NA	NA	NA	NA	NA	NA	-0.519126	0.999628	O	NO	0.127883	0.702243	S	NO	-2.47161	0.999988	O	NO	-0.0807609	0.999972	O	NO	NA	NA	NA	NA	NA	NA	NA	NA
ENSG00000076706	MCAM	11	119179241	119192231	-0.339398	0.0223854	NO_POAG_IOP_Annotations	NA	NA	NA	NA	NA	NA	NA	NA	NA	NA	NA	NA	NA	NA	NA	-0.0259305	0.999628	S	NO	0.00291928	0.990548	O	NO	-0.0564224	0.999988	S	NO	0.138026	0.999972	O	NO	NA	NA	NA	NA	NA	NA	NA	NA
ENSG00000198417	MT1F	16	56691606	56694610	1.01161	0.0223966	NO_POAG_IOP_Annotations	NA	NA	NA	NA	NA	NA	NA	NA	NA	NA	NA	NA	NA	NA	NA	0.222937	0.999628	S	NO	-1.12206	0.999963	O	NO	0.47831	0.999988	S	NO	NA	NA	NA	NA	NA	NA	NA	NA	NA	NA	NA	NA
ENSG00000113389	NPR3	5	32689176	32791819	0.440612	0.0224095	NO_POAG_IOP_Annotations	NA	NA	NA	NA	NA	NA	NA	NA	NA	NA	NA	NA	NA	NA	NA	0.82903	0.000571868	S	YES	-0.628064	1.83185e-10	O	YES	0.107716	0.999988	S	NO	0.131965	0.999972	S	NO	NA	NA	NA	NA	NA	NA	NA	NA
ENSG00000112769	LAMA4	6	112429963	112576141	-0.334164	0.0224341	NO_POAG_IOP_Annotations	NA	NA	NA	NA	NA	NA	NA	NA	NA	NA	NA	NA	NA	NA	NA	0.0618008	0.999628	O	NO	-0.11009	0.0973883	S	NO	-0.0232222	0.999988	S	NO	0.014366	0.999972	O	NO	NA	NA	NA	NA	NA	NA	NA	NA
ENSG00000100889	PCK2	14	24563262	24579807	0.469337	0.0224341	NO_POAG_IOP_Annotations	NA	NA	NA	NA	NA	NA	NA	NA	NA	NA	NA	-0.830594	6.8086e-11	O	YES	-0.21582	0.999628	O	NO	0.161494	0.0643531	S	NO	-0.0982061	0.999988	O	NO	-0.160711	0.999972	O	NO	NA	NA	NA	NA	KEGG:04151|PI3K-Akt signaling pathway|0.001149966;KEGG:04931|Insulin resistance|0.002711983;KEGG:04068|FoxO signaling pathway|0.02926481;KEGG:04920|Adipocytokine signaling pathway|0.04888705	NA	NA	GO:BP|multicellular organismal process|2.06E-33
ENSG00000143507	DUSP10	1	221874766	221915518	-0.372215	0.0224377	NO_POAG_IOP_Annotations	NA	NA	NA	NA	NA	NA	NA	NA	NA	NA	NA	0.461595	0.00104428	O	YES	-1.11071	0.000253433	S	YES	-0.605293	2.98515e-09	S	YES	-0.099502	0.999988	S	NO	-0.00688551	0.999972	S	NO	NA	NA	NA	NA	REAC:R-HSA-162582|Signal Transduction|0.000311904;KEGG:04010|MAPK signaling pathway|0.039911656	NA	NA	GO:BP|multicellular organismal process|2.06E-33
ENSG00000106484	MEST	7	130126012	130146133	-0.421042	0.0227617	NO_POAG_IOP_Annotations	NA	NA	NA	NA	NA	NA	NA	NA	NA	NA	NA	-0.386816	0.000513906	S	YES	-0.518088	0.153223	S	NO	-0.206206	0.00463082	S	YES	-0.0199229	0.999988	S	NO	0.00671002	0.999972	O	NO	NA	NA	NA	NA	NA	NA	M5930|HALLMARK EPITHELIAL MESENCHYMAL TRANSITION|2.88403150312661e-32;M5906|HALLMARK ESTROGEN RESPONSE EARLY|3.53183169791957e-16	GO:BP|anatomical structure development|4.01E-33
ENSG00000135932	CAB39	2	231577560	231685790	-0.334827	0.0227943	NO_POAG_IOP_Annotations	NA	NA	NA	NA	NA	NA	NA	NA	NA	NA	NA	NA	NA	NA	NA	-0.0558166	0.999628	S	NO	-0.0867314	0.413483	S	NO	-0.027306	0.999988	S	NO	0.023939	0.999972	O	NO	NA	NA	NA	NA	NA	NA	NA	NA
ENSG00000068305	MEF2A	15	100017370	100256671	-0.366428	0.0228061	NO_POAG_IOP_Annotations	NA	NA	NA	NA	NA	NA	NA	NA	NA	NA	NA	NA	NA	NA	NA	0.242379	0.999628	O	NO	-0.0250204	0.892265	S	NO	0.0253625	0.999988	O	NO	0.0673259	0.999972	O	NO	NA	NA	NA	NA	NA	NA	NA	NA
ENSG00000145335	SNCA	4	90645250	90759466	-0.863686	0.0231259	NO_POAG_IOP_Annotations	NA	NA	NA	NA	NA	NA	NA	NA	NA	NA	NA	NA	NA	NA	NA	-0.0222306	0.999628	S	NO	0.230622	0.999963	O	NO	0.141425	0.999988	O	NO	NA	NA	NA	NA	NA	NA	NA	NA	NA	NA	NA	NA
ENSG00000132849	INADL	1	62208149	62629592	0.519798	0.0231674	NO_POAG_IOP_Annotations	NA	NA	NA	NA	NA	NA	NA	NA	NA	NA	NA	NA	NA	NA	NA	0.0734619	0.999628	S	NO	-0.0111715	0.9802	O	NO	0.0085778	0.999988	S	NO	-0.00833502	0.999972	O	NO	NA	NA	NA	NA	NA	NA	NA	NA
ENSG00000069399	BCL3	19	45250962	45263301	-0.636814	0.0235614	NO_POAG_IOP_Annotations	NA	NA	NA	NA	NA	NA	NA	NA	NA	NA	NA	-0.706927	0.00214188	S	YES	-1.56483	0.000387577	S	YES	-1.25532	1.45014e-14	S	YES	-0.416255	0.999988	S	NO	-0.983278	0.102907	S	NO	NA	NA	NA	NA	KEGG:04668|TNF signaling pathway|0.034783581	NA	M5890|HALLMARK TNFA SIGNALING VIA NFKB|4.5081670454146e-24	GO:CC|cell periphery|2.94E-51
ENSG00000116667	C1orf21	1	184356192	184598154	0.331283	0.0235623	NO_POAG_IOP_Annotations	NA	NA	NA	NA	NA	NA	NA	NA	NA	NA	NA	0.624202	7.93421e-09	S	YES	0.344631	0.6791	S	NO	0.280754	0.00136771	S	YES	-0.00649619	0.999988	O	NO	0.108322	0.999972	S	NO	NA	NA	NA	NA	NA	NA	NA	NA
ENSG00000054598	FOXC1	6	1610681	1614127	-0.377293	0.0235623	IOP|rs9405157|chr6:1988924:C:T|eQTL;IOP|rs6914086|chr6:2096035:C:T|eQTL	IOP|rs9405157;IOP|rs6914086	IOP|rs9405157|e[1+];IOP|rs6914086|e[1+]	NA	e[1+]	O	NA	NA	NA	NA	NA	NA	NA	NA	NA	NA	0.0544082	0.999628	O	NO	-0.351979	0.00100933	S	YES	-0.161442	0.999988	S	NO	-0.294589	0.999972	S	NO	rs2745572|FOXC1|1548369|IOP_UKBB|1610681|62312|GS;rs2745572|FOXC1|1548369|IOP_UKBB|1610681|62312|GS;rs2745572|FOXC1|1548369|IOP_UKBB|1610681|62312|GS;rs722585|FOXC1|1775863|IOP_UKBB|1610681|165182|GS	rs2745572|FOXC1|1548369|POAG_cross-ancestry|1610681|62312|GS;rs2745572|FOXC1|1548369|POAG_cross-ancestry|1610681|62312|GS;rs2745572|FOXC1|1548369|POAG_cross-ancestry|1610681|62312|GS;rs2745572|FOXC1|1548369|POAG_EUR|1610681|62312|GS;rs2745572|FOXC1|1548369|POAG_EUR|1610681|62312|GS;rs2745572|FOXC1|1548369|POAG_EUR|1610681|62312|GS	NA	NA	NA	NA	NA	NA
ENSG00000114745	GORASP1	3	39138150	39149854	0.357041	0.0235832	NO_POAG_IOP_Annotations	NA	NA	NA	NA	NA	NA	NA	NA	NA	NA	NA	NA	NA	NA	NA	-0.060483	0.999628	O	NO	0.135611	0.149084	S	NO	-0.049687	0.999988	O	NO	0.0224699	0.999972	S	NO	NA	NA	NA	NA	NA	NA	NA	NA
ENSG00000131067	GGT7	20	33432523	33460663	0.361989	0.0237394	NO_POAG_IOP_Annotations	NA	NA	NA	NA	NA	NA	NA	NA	NA	NA	NA	NA	NA	NA	NA	0.0409148	0.999628	S	NO	0.0514024	0.833024	S	NO	0.0576284	0.999988	S	NO	-0.149016	0.999972	O	NO	NA	NA	NA	NA	NA	NA	NA	NA
ENSG00000145779	TNFAIP8	5	118604387	118735383	-0.447755	0.0237792	NO_POAG_IOP_Annotations	NA	NA	NA	NA	NA	NA	NA	NA	NA	NA	NA	NA	NA	NA	NA	-0.266635	0.999628	S	NO	-0.306714	0.000229555	S	YES	-0.0964536	0.999988	S	NO	-0.0154415	0.999972	S	NO	NA	NA	NA	NA	NA	NA	NA	GO:CC|cell periphery|2.94E-51
ENSG00000162654	GBP4	1	89646831	89664615	-1.02744	0.0238767	NO_POAG_IOP_Annotations	NA	NA	NA	NA	NA	NA	NA	NA	NA	NA	NA	-0.834881	0.000927133	S	YES	-1.28746	0.543422	S	NO	-1.10161	4.34487e-16	S	YES	0.0279596	0.999988	O	NO	-0.118161	0.999972	S	NO	rs3743860|GBP4|89818491|IOP_UKBB|89646831|171660|GS	NA	NA	NA	NA	NA	M5947|HALLMARK IL2 STAT5 SIGNALING|4.13047501990161e-09;M5913|HALLMARK INTERFERON GAMMA RESPONSE|5.84790084144481e-05	GO:CC|cell periphery|2.94E-51
ENSG00000176490	DIRAS1	19	2714565	2721416	-1.2209	0.0239633	NO_POAG_IOP_Annotations	NA	NA	NA	NA	NA	NA	NA	NA	NA	NA	NA	NA	NA	NA	NA	-0.214184	0.999628	S	NO	-0.0750754	0.666174	S	NO	-0.0921164	0.999988	S	NO	-0.40987	0.999972	S	NO	NA	NA	NA	NA	NA	NA	NA	NA
ENSG00000137936	BCAR3	1	94027347	94312706	0.393985	0.0240457	NO_POAG_IOP_Annotations	NA	NA	NA	NA	NA	NA	NA	NA	NA	NA	NA	NA	NA	NA	NA	0.094288	0.999628	S	NO	-0.205082	0.0300344	O	YES	-0.0128662	0.999988	O	NO	-0.142541	0.999972	O	NO	rs9419741|BCAR3|94430525|IOP_UKBB|94312706|403178|GE	NA	NA	NA	NA	NA	NA	NA
ENSG00000004139	SARM1	17	26691378	26728065	-0.401512	0.0240457	NO_POAG_IOP_Annotations	NA	NA	NA	NA	NA	NA	NA	NA	NA	NA	NA	NA	NA	NA	NA	-0.247939	0.999628	S	NO	-0.0856828	0.564976	S	NO	-0.137982	0.999988	S	NO	0.0637146	0.999972	O	NO	NA	NA	NA	NA	NA	NA	NA	NA
ENSG00000143401	ANP32E	1	150190717	150208504	-0.358845	0.0243235	NO_POAG_IOP_Annotations	NA	NA	NA	NA	NA	NA	NA	NA	NA	NA	NA	NA	NA	NA	NA	0.0579782	0.999628	O	NO	-0.28579	0.00854907	S	YES	-0.0759838	0.999988	S	NO	0.0518981	0.999972	O	NO	NA	NA	NA	NA	NA	NA	NA	NA
ENSG00000165434	PGM2L1	11	74041363	74109518	-0.45404	0.0244017	NO_POAG_IOP_Annotations	NA	NA	NA	NA	NA	NA	NA	NA	NA	NA	NA	NA	NA	NA	NA	0.0185713	0.999628	O	NO	0.288549	0.0332548	O	YES	0.0175634	0.999988	O	NO	0.277272	0.999972	O	NO	NA	NA	NA	NA	NA	NA	NA	NA
ENSG00000135318	NT5E	6	86159809	86205500	-0.320117	0.0244691	NO_POAG_IOP_Annotations	NA	NA	NA	NA	NA	NA	NA	NA	NA	NA	NA	NA	NA	NA	NA	-0.329419	0.644124	S	NO	-0.33582	6.02743e-06	S	YES	-0.0876753	0.999988	S	NO	-0.00345264	0.999972	S	NO	NA	NA	NA	NA	NA	NA	NA	NA
ENSG00000160200	CBS	21	44473301	44497053	0.496176	0.0249161	NO_POAG_IOP_Annotations	NA	NA	NA	NA	NA	NA	NA	NA	NA	NA	NA	NA	NA	NA	NA	-0.212062	0.999628	O	NO	0.354474	3.6375e-05	S	YES	0.035051	0.999988	S	NO	-0.147113	0.999972	O	NO	NA	NA	NA	NA	NA	NA	NA	NA
ENSG00000080986	NDC80	18	2571510	2616634	-0.708934	0.0250484	NO_POAG_IOP_Annotations	NA	NA	NA	NA	NA	NA	NA	NA	NA	NA	NA	0.729046	0.00824988	O	YES	-0.11663	0.999628	S	NO	0.22284	0.752375	O	NO	-0.130479	0.999988	S	NO	0.135712	0.999972	O	NO	NA	NA	NA	NA	REAC:R-HSA-162582|Signal Transduction|0.000311904	NA	M5893|HALLMARK MITOTIC SPINDLE|5.84790084144481e-05	GO:BP|multicellular organismal process|2.06E-33
ENSG00000114098	ARMC8	3	137906109	138017231	0.390735	0.0258459	NO_POAG_IOP_Annotations	NA	NA	NA	NA	NA	NA	NA	NA	NA	NA	NA	0.601068	1.84258e-06	S	YES	0.823773	0.00121087	S	YES	0.833604	1.45745e-29	S	YES	-0.0546267	0.999988	O	NO	0.0714119	0.999972	S	NO	NA	NA	NA	NA	NA	NA	NA	GO:CC|extracellular region|2.01E-30
ENSG00000219481	NBPF1	1	16888814	16940057	-0.355088	0.0260545	NO_POAG_IOP_Annotations	NA	NA	NA	NA	NA	NA	NA	NA	NA	NA	NA	-0.380059	0.00274772	S	YES	0.0312231	0.999628	O	NO	-0.193477	0.0283904	S	YES	-0.0408908	0.999988	S	NO	-0.0178655	0.999972	S	NO	rs4141194|NBPF1|17011176|IOP_UKBB|16888814|122362|GS;rs4141194|NBPF1|17011176|IOP_UKBB|16888814|122362|GS	rs4141194|NBPF1|17011176|POAG_cross-ancestry|16888814|122362|GS;rs4141194|NBPF1|17011176|POAG_cross-ancestry|16888814|122362|GS	NA	NA	NA	NA	NA	GO:CC|cytoplasm|0.049083809
ENSG00000164035	EMCN	4	101316498	101801283	-0.695389	0.0260545	NO_POAG_IOP_Annotations	NA	NA	NA	NA	NA	NA	NA	NA	NA	NA	NA	NA	NA	NA	NA	0.129503	0.999628	O	NO	-0.0988491	0.916587	S	NO	0.0905778	0.999988	O	NO	0.914868	0.999972	O	NO	rs1501086|EMCN|101460676|IOP_UKBB|101316498|144178|GS	NA	NA	NA	NA	NA	NA	NA
ENSG00000166130	IKBIP	12	99007183	99038891	-0.330307	0.026117	NO_POAG_IOP_Annotations	NA	NA	NA	NA	NA	NA	NA	NA	NA	NA	NA	NA	NA	NA	NA	0.046595	0.999628	O	NO	-0.0721359	0.522179	S	NO	-0.0144543	0.999988	S	NO	-0.0586018	0.999972	S	NO	NA	NA	NA	NA	NA	NA	NA	NA
ENSG00000139970	RTN1	14	60062694	60337684	0.427952	0.0262242	NO_POAG_IOP_Annotations	NA	NA	NA	NA	NA	NA	NA	NA	NA	NA	NA	NA	NA	NA	NA	-0.0366206	0.999628	O	NO	NA	NA	NA	NA	0.0306539	0.999988	S	NO	NA	NA	NA	NA	NA	NA	NA	NA	NA	NA	NA	NA
ENSG00000115159	GPD2	2	157291802	157470247	0.392906	0.0263149	NO_POAG_IOP_Annotations	NA	NA	NA	NA	NA	NA	NA	NA	NA	NA	NA	0.483031	0.000721747	S	YES	0.554303	0.131799	S	NO	-0.176609	0.175642	O	NO	0.0154545	0.999988	S	NO	0.210615	0.999972	S	NO	NA	NA	NA	NA	NA	HP:0000006|Autosomal dominant inheritance|0.029676975	M5921|HALLMARK COMPLEMENT|4.85288500162121e-05;M5905|HALLMARK ADIPOGENESIS|5.90201080171844e-05	GO:CC|membrane|2.85E-10
ENSG00000164221	CCDC112	5	114602885	114632528	-0.579817	0.0263441	NO_POAG_IOP_Annotations	NA	NA	NA	NA	NA	NA	NA	NA	NA	NA	NA	NA	NA	NA	NA	-0.156017	0.999628	S	NO	-0.178797	0.542561	S	NO	-0.256902	0.999988	S	NO	0.0267815	0.999972	O	NO	NA	NA	NA	NA	NA	NA	NA	NA
ENSG00000182240	BACE2	21	42539728	42654445	-0.311254	0.0264025	NO_POAG_IOP_Annotations	NA	NA	NA	NA	NA	NA	NA	NA	NA	NA	NA	NA	NA	NA	NA	0.100403	0.999628	O	NO	-0.183395	0.0124955	S	YES	-0.00865129	0.999988	S	NO	0.0888696	0.999972	O	NO	NA	NA	NA	NA	NA	NA	NA	NA
ENSG00000120159	CAAP1	9	26840683	26892802	-0.421686	0.0266579	NO_POAG_IOP_Annotations	NA	NA	NA	NA	NA	NA	NA	NA	NA	NA	NA	NA	NA	NA	NA	-0.17157	0.999628	S	NO	-0.220594	0.0788529	S	NO	-0.0904512	0.999988	S	NO	0.141646	0.999972	O	NO	NA	NA	NA	NA	NA	NA	NA	NA
ENSG00000179104	TMTC2	12	83080659	83528649	-0.605405	0.0266611	NO_POAG_IOP_Annotations	NA	NA	NA	NA	NA	NA	NA	NA	NA	NA	NA	-0.433485	0.0132828	S	YES	-0.217265	0.999628	S	NO	-0.672662	0.000307383	S	YES	0.00614491	0.999988	O	NO	-0.0515837	0.999972	S	NO	NA	NA	NA	MTAG_Cross-ancestry|rs7309276|e[1+]	NA	NA	NA	GO:BP|regulation of biological quality|1.38E-17
ENSG00000088836	SLC4A11	20	3208063	3219836	1.16227	0.0273989	NO_POAG_IOP_Annotations	NA	NA	NA	NA	NA	NA	NA	NA	NA	NA	NA	NA	NA	NA	NA	1.16974	0.999628	S	NO	1.23036	0.000262446	S	YES	0.0745831	0.999988	S	NO	-0.705255	0.999972	O	NO	NA	NA	NA	NA	NA	NA	NA	NA
ENSG00000267397	RP11-873E20.1	18	33296334	33297942	-0.988472	0.0274022	NO_POAG_IOP_Annotations	NA	NA	NA	NA	NA	NA	NA	NA	NA	NA	NA	NA	NA	NA	NA	0.00803211	0.999628	O	NO	0.335514	0.800964	O	NO	-0.183757	0.999988	S	NO	NA	NA	NA	NA	NA	NA	NA	NA	NA	NA	NA	NA
ENSG00000204389	HSPA1A	6	31783291	31785723	-0.379192	0.027425	NO_POAG_IOP_Annotations	NA	NA	NA	NA	NA	NA	NA	NA	NA	NA	NA	NA	NA	NA	NA	-0.38844	0.741223	S	NO	-0.0161602	0.935863	S	NO	0.046513	0.999988	O	NO	-0.2926	0.999972	S	NO	NA	NA	NA	NA	NA	NA	NA	NA
ENSG00000120875	DUSP4	8	29190581	29208185	0.58773	0.027425	NO_POAG_IOP_Annotations	NA	NA	NA	NA	NA	NA	NA	NA	NA	NA	NA	NA	NA	NA	NA	0.0753646	0.999628	S	NO	-0.517917	0.774919	O	NO	-0.179457	0.999988	O	NO	0.273953	0.999972	S	NO	NA	NA	NA	NA	NA	NA	NA	NA
ENSG00000137076	TLN1	9	35696945	35732392	0.275378	0.027425	NO_POAG_IOP_Annotations	NA	NA	NA	NA	NA	NA	NA	NA	NA	NA	NA	NA	NA	NA	NA	0.10595	0.999628	S	NO	0.0859559	0.216058	S	NO	0.000901988	0.999988	S	NO	-0.0493681	0.999972	O	NO	NA	NA	NA	NA	NA	NA	NA	NA
ENSG00000026025	VIM	10	17270258	17279592	-0.367835	0.027425	NO_POAG_IOP_Annotations	NA	NA	NA	NA	NA	NA	NA	NA	NA	NA	NA	-0.347559	0.00540065	S	YES	-0.199469	0.999628	S	NO	-0.127695	0.0305351	S	YES	-0.0508345	0.999988	S	NO	-0.052323	0.999972	S	NO	NA	NA	NA	NA	REAC:R-HSA-6785807|Interleukin-4 and Interleukin-13 signaling|4.45883E-06;REAC:R-HSA-162582|Signal Transduction|0.000311904;KEGG:05206|MicroRNAs in cancer|0.034783581;REAC:R-HSA-449147|Signaling by Interleukins|0.047620584	HP:0000006|Autosomal dominant inheritance|0.029676975	M5930|HALLMARK EPITHELIAL MESENCHYMAL TRANSITION|2.88403150312661e-32	GO:CC|cell periphery|2.94E-51
ENSG00000154027	AK5	1	77747736	78025651	-0.627144	0.0275572	NO_POAG_IOP_Annotations	NA	NA	NA	NA	NA	NA	NA	NA	NA	NA	NA	NA	NA	NA	NA	0.0527927	0.999628	O	NO	0.0437759	0.779429	O	NO	0.0178433	0.999988	O	NO	0.17708	0.999972	O	NO	rs10793308|AK5|78086005|IOP_UKBB|78025651|338269|GE;rs12444539|AK5|77538003|IOP_UKBB|77747736|209733|GS	rs280875|AK5|77661732|POAG_cross-ancestry|77747736|86004|GS	NA	NA	NA	NA	NA	NA
ENSG00000187231	SESTD1	2	179966419	180129517	-0.313337	0.0275572	NO_POAG_IOP_Annotations	NA	NA	NA	NA	NA	NA	NA	NA	NA	NA	NA	NA	NA	NA	NA	0.0507894	0.999628	O	NO	-0.250573	0.00113346	S	YES	0.054117	0.999988	O	NO	0.0434908	0.999972	O	NO	NA	NA	NA	NA	NA	NA	NA	NA
ENSG00000113580	NR3C1	5	142657496	142815077	-0.363241	0.0275572	NO_POAG_IOP_Annotations	NA	NA	NA	NA	NA	NA	NA	NA	NA	NA	NA	-0.63579	3.4055e-09	S	YES	-0.00253683	0.999628	S	NO	-1.04178	1.94743e-53	S	YES	0.0507186	0.999988	O	NO	0.0885998	0.999972	O	NO	NA	NA	NA	NA	REAC:R-HSA-162582|Signal Transduction|0.000311904;REAC:R-HSA-9614085|FOXO-mediated transcription|0.019036801;KEGG:04080|Neuroactive ligand-receptor interaction|0.025234599	HP:0000006|Autosomal dominant inheritance|0.029676975	M5891|HALLMARK HYPOXIA|3.78442584717093e-19;M5942|HALLMARK UV RESPONSE DN|1.1561122421921e-11	GO:BP|signaling|1.80E-27
ENSG00000158201	ABHD3	18	19230858	19284766	-0.655816	0.0276828	NO_POAG_IOP_Annotations	NA	NA	NA	NA	NA	NA	NA	NA	NA	NA	NA	0.690989	0.0410769	O	YES	0.083726	0.999628	O	NO	-0.0968846	0.863829	S	NO	-0.281356	0.999988	S	NO	-0.138356	0.999972	S	NO	NA	NA	NA	NA	NA	NA	NA	GO:CC|cell periphery|2.94E-51
ENSG00000076356	PLXNA2	1	208195587	208417665	0.48422	0.0277045	NO_POAG_IOP_Annotations	NA	NA	NA	NA	NA	NA	NA	NA	NA	NA	NA	0.521132	0.00133578	S	YES	0.905797	0.000674435	S	YES	1.01055	3.27766e-39	S	YES	-0.0434681	0.999988	O	NO	0.0450372	0.999972	S	NO	NA	NA	NA	NA	KEGG:04360|Axon guidance|0.034783581	NA	NA	GO:CC|cell periphery|2.94E-51
ENSG00000060138	YBX3	12	10851683	10875911	0.313915	0.0279202	NO_POAG_IOP_Annotations	NA	NA	NA	NA	NA	NA	NA	NA	NA	NA	NA	NA	NA	NA	NA	0.0651725	0.999628	S	NO	0.238567	9.62501e-05	S	YES	-0.0224791	0.999988	O	NO	0.0627468	0.999972	S	NO	NA	NA	NA	NA	NA	NA	NA	NA
ENSG00000159082	SYNJ1	21	34001069	34100359	0.406353	0.0279241	NO_POAG_IOP_Annotations	NA	NA	NA	NA	NA	NA	NA	NA	NA	NA	NA	NA	NA	NA	NA	-0.0147598	0.999628	O	NO	-0.307907	0.00977035	O	YES	-0.0392661	0.999988	O	NO	-0.00205938	0.999972	O	NO	NA	NA	NA	NA	NA	NA	NA	NA
ENSG00000153956	CACNA2D1	7	81575760	82073114	-0.448311	0.0281981	NO_POAG_IOP_Annotations	NA	NA	NA	NA	NA	NA	NA	NA	NA	NA	NA	NA	NA	NA	NA	0.445482	0.336547	O	NO	-0.184095	0.0783398	S	NO	0.00757835	0.999988	O	NO	0.042228	0.999972	O	NO	NA	NA	NA	NA	NA	NA	NA	NA
ENSG00000173947	PIFO	1	111888910	111895635	0.816063	0.0283282	NO_POAG_IOP_Annotations	NA	NA	NA	NA	NA	NA	NA	NA	NA	NA	NA	NA	NA	NA	NA	0.266321	0.999628	S	NO	0.0594009	0.917705	S	NO	-0.0305625	0.999988	O	NO	-0.375278	0.999972	O	NO	rs10774624|PIFO|111833788|IOP_UKBB|111888910|55122|GS	rs7137828|PIFO|111932800|POAG_cross-ancestry|111888910|43890|GS;rs7137828|PIFO|111932800|POAG_cross-ancestry|111888910|43890|GS;rs7137828|PIFO|111932800|POAG_EUR|111888910|43890|GS;rs7137828|PIFO|111932800|POAG_EUR|111888910|43890|GS	NA	NA	NA	NA	NA	NA
ENSG00000149257	SERPINH1	11	75273101	75283828	-0.346393	0.0283282	NO_POAG_IOP_Annotations	NA	NA	NA	NA	NA	NA	NA	NA	NA	NA	NA	-0.369338	0.0015769	S	YES	-0.304271	0.815768	S	NO	-0.0320433	0.749803	S	NO	-0.034381	0.999988	S	NO	-0.122073	0.999972	S	NO	NA	NA	NA	NA	REAC:R-HSA-1474244|Extracellular matrix organization|6.37E-07;REAC:R-HSA-1474290|Collagen formation|0.006562753;REAC:R-HSA-1650814|Collagen biosynthesis and modifying enzymes|0.031376663	NA	M5930|HALLMARK EPITHELIAL MESENCHYMAL TRANSITION|2.88403150312661e-32;M5924|HALLMARK MTORC1 SIGNALING|3.98107170553497e-08	GO:CC|cell periphery|2.94E-51
ENSG00000124191	TOX2	20	42543504	42698256	0.513067	0.0283282	NO_POAG_IOP_Annotations	NA	NA	NA	NA	NA	NA	NA	NA	NA	NA	NA	NA	NA	NA	NA	-0.0245599	0.999628	O	NO	0.289938	0.116699	S	NO	-0.155237	0.999988	O	NO	-0.000616753	0.999972	O	NO	NA	NA	NA	NA	NA	NA	NA	NA
ENSG00000182492	BGN	X	152760397	152775012	-0.270768	0.0283294	NO_POAG_IOP_Annotations	NA	NA	NA	NA	NA	NA	NA	NA	NA	NA	NA	-0.515732	3.53437e-07	S	YES	-0.165912	0.999628	S	NO	0.0784688	0.281804	O	NO	-0.0514478	0.999988	S	NO	-0.0748785	0.999972	S	NO	NA	NA	NA	NA	REAC:R-HSA-1474244|Extracellular matrix organization|6.37E-07;REAC:R-HSA-3781865|Diseases of glycosylation|0.005252634;REAC:R-HSA-3560782|Diseases associated with glycosaminoglycan metabolism|0.006161845;REAC:R-HSA-3560801|Defective B3GAT3 causes JDSSDHD|0.018228608;REAC:R-HSA-3560783|Defective B4GALT7 causes EDS, progeroid type|0.018228608;REAC:R-HSA-4420332|Defective B3GALT6 causes EDSP2 and SE…	HP:0002647|Aortic dissection|0.029676975	M5930|HALLMARK EPITHELIAL MESENCHYMAL TRANSITION|2.88403150312661e-32;M5891|HALLMARK HYPOXIA|3.78442584717093e-19;M5902|HALLMARK APOPTOSIS|1.54170045294956e-09	GO:CC|cell periphery|2.94E-51
ENSG00000247081	RP11-318M2.2	8	104169218	104311000	0.964714	0.0283406	NO_POAG_IOP_Annotations	NA	NA	NA	NA	NA	NA	NA	NA	NA	NA	NA	NA	NA	NA	NA	0.741077	0.999628	S	NO	0.422284	0.156993	S	NO	-0.332482	0.999988	O	NO	0.476412	0.999972	S	NO	NA	NA	NA	NA	NA	NA	NA	NA
ENSG00000115252	PDE1A	2	183004763	183387919	-0.528493	0.0284025	NO_POAG_IOP_Annotations	NA	NA	NA	NA	NA	NA	NA	NA	NA	NA	NA	NA	NA	NA	NA	0.255255	0.999628	O	NO	0.0705489	0.948612	O	NO	0.0641418	0.999988	O	NO	-1.07112	0.999972	S	NO	NA	NA	NA	NA	NA	NA	NA	NA
ENSG00000241839	PLEKHO2	15	65134088	65160206	0.359335	0.0284025	NO_POAG_IOP_Annotations	NA	NA	NA	NA	NA	NA	NA	NA	NA	NA	NA	NA	NA	NA	NA	0.38687	0.721324	S	NO	0.251277	0.0130989	S	YES	-0.0230798	0.999988	O	NO	-0.194222	0.999972	O	NO	NA	NA	NA	NA	NA	NA	NA	NA
ENSG00000248890	HHIP-AS1	4	145564074	145582509	-0.83607	0.0286189	NO_POAG_IOP_Annotations	NA	NA	NA	NA	NA	NA	NA	NA	NA	NA	NA	NA	NA	NA	NA	-0.522796	0.999628	S	NO	0.0544266	0.948182	O	NO	-0.0237737	0.999988	S	NO	NA	NA	NA	NA	NA	NA	NA	NA	NA	NA	NA	NA
ENSG00000082641	NFE2L1	17	46125691	46138849	0.320419	0.0286189	NO_POAG_IOP_Annotations	NA	NA	NA	NA	NA	NA	NA	NA	NA	NA	NA	NA	NA	NA	NA	0.135158	0.999628	S	NO	-0.0145062	0.900547	O	NO	-0.0624675	0.999988	O	NO	-0.0151918	0.999972	O	NO	NA	NA	NA	NA	NA	NA	NA	NA
ENSG00000107758	PPP3CB	10	75196186	75255782	-0.304992	0.0286575	NO_POAG_IOP_Annotations	NA	NA	NA	NA	NA	NA	NA	NA	NA	NA	NA	NA	NA	NA	NA	0.022293	0.999628	O	NO	-0.195709	0.00690085	S	YES	-0.0505617	0.999988	S	NO	0.0573556	0.999972	O	NO	NA	NA	NA	NA	NA	NA	NA	NA
ENSG00000149090	PAMR1	11	35453370	35551848	0.355088	0.0286575	NO_POAG_IOP_Annotations	NA	NA	NA	NA	NA	NA	NA	NA	NA	NA	NA	-0.441371	4.91482e-05	O	YES	-0.091736	0.999628	O	NO	0.10547	0.171575	S	NO	-0.00722498	0.999988	O	NO	-0.0105467	0.999972	O	NO	NA	NA	NA	NA	NA	NA	NA	GO:CC|extracellular region|2.01E-30
ENSG00000250056	LINC01018	5	6582249	6588612	-0.739905	0.0289566	NO_POAG_IOP_Annotations	NA	NA	NA	NA	NA	NA	NA	NA	NA	NA	NA	-1.60689	2.3174e-07	S	YES	-0.144943	0.999628	S	NO	0.0547431	0.913439	O	NO	-0.0266327	0.999988	S	NO	-0.149893	0.999972	S	NO	NA	NA	NA	NA	NA	NA	NA	NA
ENSG00000120129	DUSP1	5	172195093	172198198	0.367792	0.0291165	NO_POAG_IOP_Annotations	NA	NA	NA	NA	NA	NA	NA	NA	NA	NA	NA	1.24636	2.07313e-31	S	YES	0.424863	0.35174	S	NO	0.941194	4.27043e-45	S	YES	0.155077	0.999988	S	NO	0.289716	0.17389	S	NO	NA	NA	NA	NA	REAC:R-HSA-162582|Signal Transduction|0.000311904;KEGG:04010|MAPK signaling pathway|0.039911656;KEGG:05418|Fluid shear stress and atherosclerosis|0.045570101	NA	M5890|HALLMARK TNFA SIGNALING VIA NFKB|4.5081670454146e-24;M5891|HALLMARK HYPOXIA|3.78442584717093e-19;M5942|HALLMARK UV RESPONSE DN|1.1561122421921e-11	GO:BP|multicellular organismal process|2.06E-33
ENSG00000184500	PROS1	3	93591881	93692910	1.09655	0.0291165	NO_POAG_IOP_Annotations	NA	NA	NA	NA	NA	NA	NA	NA	NA	NA	NA	NA	NA	NA	NA	0.145224	0.999628	S	NO	-0.0850316	0.423593	O	NO	-0.0181076	0.999988	O	NO	0.0357953	0.999972	S	NO	NA	NA	NA	NA	NA	NA	NA	NA
ENSG00000138944	KIAA1644	22	44639547	44708731	-1.26023	0.0291563	NO_POAG_IOP_Annotations	NA	NA	NA	NA	NA	NA	NA	NA	NA	NA	NA	-0.466217	0.0357488	S	YES	-0.451267	0.999628	S	NO	-0.80547	4.3683e-24	S	YES	-0.0994233	0.999988	S	NO	-0.153986	0.999972	S	NO	NA	NA	NA	NA	NA	NA	NA	GO:CC|membrane|2.85E-10
ENSG00000164530	PI16	6	36922209	36932613	-3.49082	0.029352	NO_POAG_IOP_Annotations	NA	NA	NA	NA	NA	NA	NA	NA	NA	NA	NA	-1.55523	0.000901831	S	YES	NA	NA	NA	NA	-0.0987931	0.308324	S	NO	NA	NA	NA	NA	0.0313977	0.999972	O	NO	NA	NA	NA	NA	NA	NA	NA	GO:BP|multicellular organismal process|2.06E-33
ENSG00000072682	P4HA2	5	131527531	131631008	0.339206	0.0295992	NO_POAG_IOP_Annotations	NA	NA	NA	NA	NA	NA	NA	NA	NA	NA	NA	-0.283342	0.0416397	O	YES	0.111418	0.999628	S	NO	0.00198981	0.987343	S	NO	-0.0607183	0.999988	O	NO	0.0509829	0.999972	S	NO	NA	NA	NA	NA	REAC:R-HSA-1474244|Extracellular matrix organization|6.37E-07;REAC:R-HSA-1474290|Collagen formation|0.006562753;REAC:R-HSA-1650814|Collagen biosynthesis and modifying enzymes|0.031376663	HP:0000006|Autosomal dominant inheritance|0.029676975;HP:0002647|Aortic dissection|0.029676975	M5891|HALLMARK HYPOXIA|3.78442584717093e-19	GO:CC|endoplasmic reticulum lumen|3.03313E-05
ENSG00000119508	NR4A3	9	102584137	102629173	-1.03402	0.0297548	NO_POAG_IOP_Annotations	NA	NA	NA	NA	NA	NA	NA	NA	NA	NA	NA	0.810035	0.00136159	O	YES	-1.13441	0.62155	S	NO	-1.03707	1.37817e-05	S	YES	-0.378081	0.999988	S	NO	-1.08751	0.999972	S	NO	NA	NA	NA	NA	KEGG:05202|Transcriptional misregulation in cancer|0.045068918	NA	M5890|HALLMARK TNFA SIGNALING VIA NFKB|4.5081670454146e-24	GO:BP|multicellular organismal process|2.06E-33
ENSG00000168679	SLC16A4	1	110905470	110933704	-0.432721	0.0297548	NO_POAG_IOP_Annotations	NA	NA	NA	NA	NA	NA	NA	NA	NA	NA	NA	-0.407038	0.00987625	S	YES	-0.060277	0.999628	S	NO	-0.0452518	0.827009	S	NO	0.0294324	0.999988	O	NO	0.0126893	0.999972	O	NO	rs112972174|SLC16A4|110908931|IOP_UKBB|110905470|3461|GS	rs2218471|SLC16A4|110777939|POAG_cross-ancestry|110905470|127531|GS	NA	NA	NA	NA	NA	GO:CC|cell periphery|2.94E-51
ENSG00000206535	LNP1	3	100120037	100175163	-0.757779	0.0297548	NO_POAG_IOP_Annotations	NA	NA	NA	NA	NA	NA	NA	NA	NA	NA	NA	NA	NA	NA	NA	-0.115984	0.999628	S	NO	0.178515	0.692281	O	NO	-0.0508667	0.999988	S	NO	0.0641165	0.999972	O	NO	NA	NA	NA	NA	NA	NA	NA	NA
ENSG00000151726	ACSL1	4	185676749	185747972	0.528264	0.0297548	NO_POAG_IOP_Annotations	NA	NA	NA	NA	NA	NA	NA	NA	NA	NA	NA	1.33444	1.44641e-33	S	YES	0.760381	0.0110333	S	YES	0.992883	1.2771e-06	S	YES	-0.0198651	0.999988	O	NO	0.108547	0.999972	S	NO	NA	NA	NA	NA	KEGG:04920|Adipocytokine signaling pathway|0.04888705	NA	M5909|HALLMARK MYOGENESIS|4.85288500162121e-05	GO:CC|cell periphery|2.94E-51
ENSG00000157240	FZD1	7	90893783	90898123	-0.403784	0.0297548	NO_POAG_IOP_Annotations	NA	NA	NA	NA	NA	NA	NA	NA	NA	NA	NA	NA	NA	NA	NA	0.411671	0.829924	O	NO	0.630612	4.00043e-14	O	YES	0.168995	0.999988	O	NO	0.0647825	0.999972	O	NO	NA	NA	NA	NA	NA	NA	NA	NA
ENSG00000090857	PDPR	16	70147529	70195203	0.42548	0.0298929	NO_POAG_IOP_Annotations	NA	NA	NA	NA	NA	NA	NA	NA	NA	NA	NA	NA	NA	NA	NA	0.33219	0.980119	S	NO	0.100056	0.376874	S	NO	-0.0373526	0.999988	O	NO	0.0683487	0.999972	S	NO	NA	NA	NA	NA	NA	NA	NA	NA
ENSG00000147224	PRPS1	X	106871737	106894256	0.38092	0.0299029	NO_POAG_IOP_Annotations	NA	NA	NA	NA	NA	NA	NA	NA	NA	NA	NA	NA	NA	NA	NA	-0.100691	0.999628	O	NO	-0.55653	3.22502e-21	O	YES	-0.0473785	0.999988	O	NO	-0.0621244	0.999972	O	NO	NA	NA	NA	NA	NA	NA	NA	NA
ENSG00000163872	YEATS2	3	183415606	183530413	0.344018	0.0299985	NO_POAG_IOP_Annotations	NA	NA	NA	NA	NA	NA	NA	NA	NA	NA	NA	NA	NA	NA	NA	0.220306	0.999628	S	NO	0.0371207	0.829306	S	NO	-0.0374518	0.999988	O	NO	-0.0105957	0.999972	O	NO	NA	NA	NA	NA	NA	NA	NA	NA
ENSG00000171552	BCL2L1	20	30252255	30311792	0.366994	0.0302849	NO_POAG_IOP_Annotations	NA	NA	NA	NA	NA	NA	NA	NA	NA	NA	NA	0.56603	9.15376e-06	S	YES	0.391147	0.477849	S	NO	0.785642	2.1666e-34	S	YES	0.0328602	0.999988	S	NO	-0.0195858	0.999972	O	NO	NA	NA	NA	NA	REAC:R-HSA-6785807|Interleukin-4 and Interleukin-13 signaling|4.45883E-06;REAC:R-HSA-162582|Signal Transduction|0.000311904;KEGG:05200|Pathways in cancer|0.000505001;KEGG:04151|PI3K-Akt signaling pathway|0.001149966;KEGG:04115|p53 signaling pathway|0.021156863;KEGG:05202|Transcriptional misregulation in cancer|0.045068918;KEGG:05166|Human T-cell leukemia virus 1 infection|0.046732667;REAC:R-HSA-4…	NA	M5902|HALLMARK APOPTOSIS|1.54170045294956e-09;M5947|HALLMARK IL2 STAT5 SIGNALING|4.13047501990161e-09	GO:BP|multicellular organismal process|2.06E-33
ENSG00000112183	RBM24	6	17281577	17294106	-0.573957	0.0307091	NO_POAG_IOP_Annotations	NA	NA	NA	NA	NA	NA	NA	NA	NA	NA	NA	NA	NA	NA	NA	-0.681025	0.165163	S	NO	-1.32628	2.04643e-21	S	YES	-0.0900232	0.999988	S	NO	-0.189343	0.999972	S	NO	NA	NA	NA	NA	NA	NA	NA	NA
ENSG00000179476	C14orf28	14	45366498	45376460	-0.571784	0.0307091	NO_POAG_IOP_Annotations	NA	NA	NA	NA	NA	NA	NA	NA	NA	NA	NA	NA	NA	NA	NA	-0.179581	0.999628	S	NO	-0.239604	0.324944	S	NO	-0.399132	0.999988	S	NO	-0.31083	0.999972	S	NO	NA	NA	NA	NA	NA	NA	NA	NA
ENSG00000104164	BLOC1S6	15	45879321	45908197	-0.332421	0.0307091	NO_POAG_IOP_Annotations	NA	NA	NA	NA	NA	NA	NA	NA	NA	NA	NA	NA	NA	NA	NA	-0.000375449	0.999628	S	NO	-0.219995	0.00118387	S	YES	-0.00377159	0.999988	S	NO	0.0925057	0.999972	O	NO	NA	NA	NA	NA	NA	NA	NA	NA
ENSG00000167191	GPRC5B	16	19868616	19897489	0.699019	0.0307091	NO_POAG_IOP_Annotations	NA	NA	NA	NA	NA	NA	NA	NA	NA	NA	NA	1.48349	1.67851e-36	S	YES	0.315908	0.999628	S	NO	-0.0654894	0.75805	O	NO	-0.127656	0.999988	O	NO	0.026444	0.999972	S	NO	NA	NA	NA	NA	NA	NA	M5953|HALLMARK KRAS SIGNALING UP|4.34510224171571e-09	GO:CC|cell periphery|2.94E-51
ENSG00000158290	CUL4B	X	119658464	119709649	0.335658	0.0307347	NO_POAG_IOP_Annotations	NA	NA	NA	NA	NA	NA	NA	NA	NA	NA	NA	NA	NA	NA	NA	0.167294	0.999628	S	NO	0.0611276	0.567955	S	NO	-0.0226768	0.999988	O	NO	0.0361358	0.999972	S	NO	NA	NA	NA	NA	NA	NA	NA	NA
ENSG00000110492	MDK	11	46402306	46405375	-0.371755	0.0314826	NO_POAG_IOP_Annotations	NA	NA	NA	NA	NA	NA	NA	NA	NA	NA	NA	-0.63704	0.000224529	S	YES	-0.29784	0.999628	S	NO	0.281134	0.034279	O	YES	0.0758152	0.999988	O	NO	0.073005	0.999972	O	NO	NA	NA	NA	NA	REAC:R-HSA-162582|Signal Transduction|0.000311904	NA	M5906|HALLMARK ESTROGEN RESPONSE EARLY|3.53183169791957e-16;M5915|HALLMARK APICAL JUNCTION|5.18800038928961e-05	GO:CC|cell periphery|2.94E-51
ENSG00000107562	CXCL12	10	44793038	44881941	-1.2283	0.03186	NO_POAG_IOP_Annotations	NA	NA	NA	NA	NA	NA	NA	NA	NA	NA	NA	-0.827398	1.35216e-17	S	YES	-0.0487865	0.999628	S	NO	-0.382411	2.85215e-07	S	YES	0.0785481	0.999988	O	NO	0.0196223	0.999972	O	NO	NA	NA	NA	NA	REAC:R-HSA-162582|Signal Transduction|0.000311904;KEGG:05200|Pathways in cancer|0.000505001;KEGG:04060|Cytokine-cytokine receptor interaction|0.006485927;REAC:R-HSA-500792|GPCR ligand binding|0.007845087;REAC:R-HSA-375276|Peptide ligand-binding receptors|0.013064562;REAC:R-HSA-373076|Class A/1 (Rhodopsin-like receptors)|0.019338834;REAC:R-HSA-372790|Signaling by GPCR|0.024957312;KEGG:04360|Axon g…	NA	M5930|HALLMARK EPITHELIAL MESENCHYMAL TRANSITION|2.88403150312661e-32;M5906|HALLMARK ESTROGEN RESPONSE EARLY|3.53183169791957e-16	GO:CC|cell periphery|2.94E-51
ENSG00000196542	SPTSSB	3	161062580	161090668	-1.51498	0.0320859	NO_POAG_IOP_Annotations	NA	NA	NA	NA	NA	NA	NA	NA	NA	NA	NA	NA	NA	NA	NA	NA	NA	NA	NA	NA	NA	NA	NA	NA	NA	NA	NA	NA	NA	NA	NA	NA	NA	NA	NA	NA	NA	NA	NA
ENSG00000164850	GPER1	7	1121844	1133451	-0.637965	0.0320859	NO_POAG_IOP_Annotations	NA	NA	NA	NA	NA	NA	NA	NA	NA	NA	NA	-1.17193	0.000151938	S	YES	-0.223635	0.999628	S	NO	-0.511355	0.104394	S	NO	0.243527	0.999988	O	NO	-0.0314639	0.999972	S	NO	NA	NA	NA	NA	REAC:R-HSA-162582|Signal Transduction|0.000311904;REAC:R-HSA-500792|GPCR ligand binding|0.007845087;REAC:R-HSA-375276|Peptide ligand-binding receptors|0.013064562;REAC:R-HSA-373076|Class A/1 (Rhodopsin-like receptors)|0.019338834;REAC:R-HSA-372790|Signaling by GPCR|0.024957312	NA	M5906|HALLMARK ESTROGEN RESPONSE EARLY|3.53183169791957e-16	GO:CC|cell periphery|2.94E-51
ENSG00000061918	GUCY1B3	4	156680144	156728743	0.333112	0.0326034	NO_POAG_IOP_Annotations	NA	NA	NA	NA	NA	NA	NA	NA	NA	NA	NA	-0.485579	0.00684859	O	YES	0.079442	0.999628	S	NO	0.540688	8.50206e-05	S	YES	-0.00941056	0.999988	O	NO	0.12182	0.999972	S	NO	NA	NA	NA	NA	KEGG:04270|Vascular smooth muscle contraction|0.004827058;KEGG:04022|cGMP-PKG signaling pathway|0.012035765;KEGG:04924|Renin secretion|0.045068918;KEGG:04970|Salivary secretion|0.045570101;KEGG:04611|Platelet activation|0.045570101;KEGG:04713|Circadian entrainment|0.046935137	NA	NA	GO:CC|cell periphery|2.94E-51
ENSG00000128872	TMOD2	15	52043758	52108565	0.428026	0.0326329	NO_POAG_IOP_Annotations	NA	NA	NA	NA	NA	NA	NA	NA	NA	NA	NA	0.357167	0.0348388	S	YES	0.408679	0.942242	S	NO	0.144277	0.336346	S	NO	-0.00463517	0.999988	O	NO	0.0199409	0.999972	S	NO	NA	NA	NA	NA	NA	NA	NA	GO:BP|multicellular organismal process|2.06E-33
ENSG00000120256	LRP11	6	150139934	150186199	-0.319602	0.0328585	NO_POAG_IOP_Annotations	NA	NA	NA	NA	NA	NA	NA	NA	NA	NA	NA	NA	NA	NA	NA	0.126332	0.999628	O	NO	-0.121704	0.257094	S	NO	-0.00431141	0.999988	S	NO	-0.0095886	0.999972	S	NO	NA	NA	NA	NA	NA	NA	NA	NA
ENSG00000100739	BDKRB1	14	96722161	96735304	-1.16508	0.0330766	NO_POAG_IOP_Annotations	NA	NA	NA	NA	NA	NA	NA	NA	NA	NA	NA	-1.27992	0.000135155	S	YES	-1.20624	0.274566	S	NO	-2.37217	6.0858e-49	S	YES	-0.465214	0.999988	S	NO	-0.565551	0.999972	S	NO	NA	NA	NA	NA	REAC:R-HSA-162582|Signal Transduction|0.000311904;KEGG:05200|Pathways in cancer|0.000505001;KEGG:04610|Complement and coagulation cascades|0.007323892;REAC:R-HSA-500792|GPCR ligand binding|0.007845087;REAC:R-HSA-375276|Peptide ligand-binding receptors|0.013064562;REAC:R-HSA-373076|Class A/1 (Rhodopsin-like receptors)|0.019338834;REAC:R-HSA-372790|Signaling by GPCR|0.024957312;KEGG:04080|Neuroacti…	NA	M5932|HALLMARK INFLAMMATORY RESPONSE|1.24451461177138e-06	GO:CC|cell periphery|2.94E-51
ENSG00000128342	LIF	22	30636436	30642840	-1.07956	0.0331754	NO_POAG_IOP_Annotations	NA	NA	NA	NA	NA	NA	NA	NA	NA	NA	NA	-2.07416	1.09129e-14	S	YES	-2.38578	0.0190922	S	YES	-3.77525	0	S	YES	-0.833559	3.84148e-21	S	YES	-1.15222	3.96142e-14	S	YES	NA	NA	MTAG_EUR|rs9614165|e[4+]	NA	REAC:R-HSA-6785807|Interleukin-4 and Interleukin-13 signaling|4.45883E-06;KEGG:04060|Cytokine-cytokine receptor interaction|0.006485927;KEGG:04668|TNF signaling pathway|0.034783581;REAC:R-HSA-449147|Signaling by Interleukins|0.047620584	NA	M5890|HALLMARK TNFA SIGNALING VIA NFKB|4.5081670454146e-24;M5947|HALLMARK IL2 STAT5 SIGNALING|4.13047501990161e-09;M5953|HALLMARK KRAS SIGNALING UP|4.34510224171571e-09;M5939|HALLMARK P53 PATHWAY|4.34510224171571e-09;M5932|HALLMARK INFLAMMATORY RESPONSE|1.24451461177138e-06	GO:BP|multicellular organismal process|2.06E-33
ENSG00000115363	EVA1A	2	75696428	75796848	-0.542586	0.0331754	NO_POAG_IOP_Annotations	NA	NA	NA	NA	NA	NA	NA	NA	NA	NA	NA	-0.763604	7.18748e-06	S	YES	-1.06641	0.00939255	S	YES	-0.919264	2.69536e-28	S	YES	-0.0262466	0.999988	S	NO	-0.277412	0.999972	S	NO	NA	NA	NA	NA	REAC:R-HSA-381426|Regulation of Insulin-like Growth Factor (IGF) transport and uptake by Insulin-like Growth Factor Binding Proteins (IGFBPs)|9.38355E-05;REAC:R-HSA-8957275|Post-translational protein phosphorylation|0.005252634	NA	NA	GO:CC|cell periphery|2.94E-51
ENSG00000149591	TAGLN	11	117070037	117075498	0.271327	0.03361	NO_POAG_IOP_Annotations	NA	NA	NA	NA	NA	NA	NA	NA	NA	NA	NA	NA	NA	NA	NA	-0.108664	0.999628	O	NO	0.00754898	0.955496	S	NO	0.00395352	0.999988	S	NO	-0.117845	0.999972	O	NO	NA	NA	NA	NA	NA	NA	NA	NA
ENSG00000169684	CHRNA5	15	78857862	78887611	0.877995	0.0338183	NO_POAG_IOP_Annotations	NA	NA	NA	NA	NA	NA	NA	NA	NA	NA	NA	NA	NA	NA	NA	-0.13376	0.999628	O	NO	0.280768	0.748432	S	NO	-0.208294	0.999988	O	NO	NA	NA	NA	NA	NA	NA	NA	NA	NA	NA	NA	NA
ENSG00000107263	RAPGEF1	9	134452157	134615461	0.351458	0.0339126	NO_POAG_IOP_Annotations	NA	NA	NA	NA	NA	NA	NA	NA	NA	NA	NA	NA	NA	NA	NA	0.0950427	0.999628	S	NO	0.181982	0.0481399	S	YES	0.0258453	0.999988	S	NO	0.000219237	0.999972	S	NO	NA	NA	NA	NA	NA	NA	NA	NA
ENSG00000261452	RP11-509E16.1	2	25380063	25382006	-0.742571	0.0349169	NO_POAG_IOP_Annotations	NA	NA	NA	NA	NA	NA	NA	NA	NA	NA	NA	NA	NA	NA	NA	-0.800732	0.704117	S	NO	-0.544243	0.0534066	S	NO	-0.345587	0.999988	S	NO	NA	NA	NA	NA	NA	NA	NA	NA	NA	NA	NA	NA
ENSG00000151474	FRMD4A	10	13685706	14504141	-0.605387	0.034945	NO_POAG_IOP_Annotations	NA	NA	NA	NA	NA	NA	NA	NA	NA	NA	NA	-0.666942	0.000316236	S	YES	-0.540767	0.828118	S	NO	-0.259886	0.595663	S	NO	0.0664005	0.999988	O	NO	0.170087	0.999972	O	NO	NA	NA	NA	NA	NA	NA	NA	GO:BP|positive regulation of biological process|5.83E-21
ENSG00000014914	MTMR11	1	149900543	149908791	-0.381493	0.0349473	NO_POAG_IOP_Annotations	NA	NA	NA	NA	NA	NA	NA	NA	NA	NA	NA	-0.482118	0.00566513	S	YES	-0.0409172	0.999628	S	NO	0.0207629	0.943113	O	NO	0.113947	0.999988	O	NO	-0.0357758	0.999972	S	NO	NA	NA	MTAG_EUR|rs67807996|e[1+]	NA	NA	NA	NA	GO:CC|extracellular region|2.01E-30
ENSG00000116157	GPX7	1	53068044	53074723	-0.636498	0.0351169	NO_POAG_IOP_Annotations	NA	NA	NA	NA	NA	NA	NA	NA	NA	NA	NA	NA	NA	NA	NA	0.0757164	0.999628	O	NO	0.305044	0.0069652	O	YES	0.144036	0.999988	O	NO	0.242215	0.999972	O	NO	NA	NA	NA	NA	NA	NA	NA	NA
ENSG00000163683	SMIM14	4	39547950	39640710	-0.33561	0.0351945	NO_POAG_IOP_Annotations	NA	NA	NA	NA	NA	NA	NA	NA	NA	NA	NA	NA	NA	NA	NA	0.0873955	0.999628	O	NO	-0.254463	0.0102083	S	YES	0.0989959	0.999988	O	NO	0.00238023	0.999972	O	NO	NA	NA	NA	NA	NA	NA	NA	NA
ENSG00000039560	RAI14	5	34656342	34832732	-0.285311	0.0352916	NO_POAG_IOP_Annotations	NA	NA	NA	NA	NA	NA	NA	NA	NA	NA	NA	NA	NA	NA	NA	-0.0131524	0.999628	S	NO	-0.37993	1.39643e-11	S	YES	-0.0642278	0.999988	S	NO	0.0156775	0.999972	O	NO	NA	NA	NA	NA	NA	NA	NA	NA
ENSG00000047648	ARHGAP6	X	11136239	11683821	-0.91502	0.0355444	NO_POAG_IOP_Annotations	NA	NA	NA	NA	NA	NA	NA	NA	NA	NA	NA	NA	NA	NA	NA	0.366016	0.999628	O	NO	0.165112	0.656575	O	NO	0.349634	0.999988	O	NO	-0.124673	0.999972	S	NO	NA	NA	NA	NA	NA	NA	NA	NA
ENSG00000145476	CYP4V2	4	187112674	187134610	-0.354302	0.0356957	NO_POAG_IOP_Annotations	NA	NA	NA	NA	NA	NA	NA	NA	NA	NA	NA	NA	NA	NA	NA	0.192337	0.999628	O	NO	-0.010429	0.962898	S	NO	-0.0637125	0.999988	S	NO	0.0419337	0.999972	O	NO	NA	NA	NA	NA	NA	NA	NA	NA
ENSG00000124181	PLCG1	20	39765600	39811629	0.316146	0.035824	NO_POAG_IOP_Annotations	NA	NA	NA	NA	NA	NA	NA	NA	NA	NA	NA	NA	NA	NA	NA	0.237038	0.999628	S	NO	0.257367	0.000597701	S	YES	0.0352713	0.999988	S	NO	0.00793598	0.999972	S	NO	NA	NA	NA	NA	NA	NA	NA	NA
ENSG00000178573	MAF	16	79619740	79634611	-0.496053	0.035824	NO_POAG_IOP_Annotations	NA	NA	NA	NA	NA	NA	NA	NA	NA	NA	NA	-0.902738	0.000246835	S	YES	-0.26395	0.999628	S	NO	-1.72254	5.87299e-09	S	YES	0.074006	0.999988	O	NO	0.0802699	0.999972	O	NO	NA	NA	NA	NA	KEGG:05202|Transcriptional misregulation in cancer|0.045068918	HP:0000006|Autosomal dominant inheritance|0.029676975	M5908|HALLMARK ANDROGEN RESPONSE|1.84501541917947e-07	GO:BP|multicellular organismal process|2.06E-33
ENSG00000108883	EFTUD2	17	42927311	42977030	0.31366	0.035824	NO_POAG_IOP_Annotations	NA	NA	NA	NA	NA	NA	NA	NA	NA	NA	NA	NA	NA	NA	NA	-0.0155829	0.999628	O	NO	-0.0511164	0.620724	O	NO	-0.108308	0.999988	O	NO	0.0651952	0.999972	S	NO	NA	NA	NA	NA	NA	NA	NA	NA
ENSG00000166073	GPR176	15	40091233	40213093	-0.37003	0.0362135	NO_POAG_IOP_Annotations	NA	NA	NA	NA	NA	NA	NA	NA	NA	NA	NA	NA	NA	NA	NA	-0.0240924	0.999628	S	NO	-0.212801	0.000564398	S	YES	-0.102044	0.999988	S	NO	0.0405058	0.999972	O	NO	NA	NA	NA	NA	NA	NA	NA	NA
ENSG00000126787	DLGAP5	14	55614830	55658396	-0.954097	0.036324	NO_POAG_IOP_Annotations	NA	NA	NA	NA	NA	NA	NA	NA	NA	NA	NA	1.1797	1.96779e-05	O	YES	-0.209	0.999628	S	NO	-0.031958	0.976143	S	NO	NA	NA	NA	NA	NA	NA	NA	NA	NA	NA	NA	NA	REAC:R-HSA-162582|Signal Transduction|0.000311904	NA	M5893|HALLMARK MITOTIC SPINDLE|5.84790084144481e-05	GO:BP|signaling|1.80E-27
ENSG00000183049	CAMK1D	10	12391481	12877545	-0.625652	0.0363308	NO_POAG_IOP_Annotations	NA	NA	NA	NA	NA	NA	NA	NA	NA	NA	NA	NA	NA	NA	NA	-0.285279	0.999628	S	NO	0.245509	0.0989938	O	NO	0.115432	0.999988	O	NO	-0.0703059	0.999972	S	NO	NA	NA	NA	NA	NA	NA	NA	NA
ENSG00000123684	LPGAT1	1	211916799	212004114	-0.324786	0.0363343	NO_POAG_IOP_Annotations	NA	NA	NA	NA	NA	NA	NA	NA	NA	NA	NA	NA	NA	NA	NA	0.299898	0.970161	O	NO	-0.140777	0.0816294	S	NO	0.0109928	0.999988	O	NO	0.062025	0.999972	O	NO	NA	NA	NA	NA	NA	NA	NA	NA
ENSG00000166016	ABTB2	11	34172535	34379555	0.619769	0.0367815	NO_POAG_IOP_Annotations	NA	NA	NA	NA	NA	NA	NA	NA	NA	NA	NA	NA	NA	NA	NA	0.637654	0.416214	S	NO	1.10933	5.18582e-16	S	YES	0.00237422	0.999988	S	NO	-0.265428	0.999972	O	NO	NA	NA	NA	NA	NA	NA	NA	NA
ENSG00000141469	SLC14A1	18	43304092	43332485	-1.77857	0.0367815	NO_POAG_IOP_Annotations	NA	NA	NA	NA	NA	NA	NA	NA	NA	NA	NA	-3.72855	0.000125538	S	YES	-0.760419	0.999628	S	NO	-2.22454	0.000954709	S	YES	-0.526573	0.999988	S	NO	NA	NA	NA	NA	NA	NA	NA	NA	NA	NA	NA	GO:CC|cell periphery|2.94E-51
ENSG00000166803	KIAA0101	15	64657193	64679886	-0.855633	0.0369428	NO_POAG_IOP_Annotations	NA	NA	NA	NA	NA	NA	NA	NA	NA	NA	NA	NA	NA	NA	NA	-0.358337	0.999628	S	NO	-0.0138605	0.984011	S	NO	-0.104773	0.999988	S	NO	-0.246957	0.999972	S	NO	NA	NA	NA	NA	NA	NA	NA	NA
ENSG00000117174	ZNHIT6	1	86115106	86174116	-0.35566	0.0373836	NO_POAG_IOP_Annotations	NA	NA	NA	NA	NA	NA	NA	NA	NA	NA	NA	NA	NA	NA	NA	-0.1691	0.999628	S	NO	-0.227854	0.00363146	S	YES	0.00672611	0.999988	O	NO	-0.0350772	0.999972	S	NO	rs2433414|ZNHIT6|86410241|IOP_UKBB|86174116|295135|GE	rs581796|ZNHIT6|86355565|POAG_EUR|86115106|240459|GS	NA	NA	NA	NA	NA	NA
ENSG00000035499	DEPDC1B	5	59892739	59996017	-1.10133	0.0373836	NO_POAG_IOP_Annotations	NA	NA	NA	NA	NA	NA	NA	NA	NA	NA	NA	NA	NA	NA	NA	0.134739	0.999628	O	NO	0.172128	0.870375	O	NO	-0.630932	0.999988	S	NO	NA	NA	NA	NA	NA	NA	NA	NA	NA	NA	NA	NA
ENSG00000143028	SYPL2	1	110009180	110024759	-1.04832	0.0375397	NO_POAG_IOP_Annotations	NA	NA	NA	NA	NA	NA	NA	NA	NA	NA	NA	NA	NA	NA	NA	-0.261055	0.999628	S	NO	-0.465574	0.359695	S	NO	-0.00579028	0.999988	S	NO	0.234589	0.999972	O	NO	NA	NA	NA	NA	NA	NA	NA	NA
ENSG00000021645	NRXN3	14	78708734	80330762	0.472656	0.0376707	NO_POAG_IOP_Annotations	NA	NA	NA	NA	NA	NA	NA	NA	NA	NA	NA	NA	NA	NA	NA	0.302319	0.999628	S	NO	-0.386733	0.0469329	O	YES	-0.00659288	0.999988	O	NO	0.0493542	0.999972	S	NO	NA	NA	NA	NA	NA	NA	NA	NA
ENSG00000198478	SH3BGRL2	6	80341000	80413372	-0.576616	0.0377201	NO_POAG_IOP_Annotations	NA	NA	NA	NA	NA	NA	NA	NA	NA	NA	NA	NA	NA	NA	NA	0.160749	0.999628	O	NO	-0.119519	0.723061	S	NO	-0.0239141	0.999988	S	NO	0.130621	0.999972	O	NO	NA	NA	NA	NA	NA	NA	NA	NA
ENSG00000170522	ELOVL6	4	110967002	111120355	-0.379729	0.0380428	NO_POAG_IOP_Annotations	NA	NA	NA	NA	NA	NA	NA	NA	NA	NA	NA	0.386306	0.0107111	O	YES	2.10816e-05	0.999933	O	NO	-0.372369	4.08771e-06	S	YES	-0.0600594	0.999988	S	NO	0.0376246	0.999972	O	NO	NA	NA	NA	NA	NA	NA	M5924|HALLMARK MTORC1 SIGNALING|3.98107170553497e-08;M5905|HALLMARK ADIPOGENESIS|5.90201080171844e-05	GO:BP|multicellular organismal process|2.06E-33
ENSG00000178695	KCTD12	13	77454312	77460540	-0.291587	0.0381993	NO_POAG_IOP_Annotations	NA	NA	NA	NA	NA	NA	NA	NA	NA	NA	NA	NA	NA	NA	NA	0.723988	0.0547924	O	NO	0.412334	3.06491e-09	O	YES	0.0633723	0.999988	O	NO	0.116385	0.999972	O	NO	NA	NA	NA	NA	NA	NA	NA	NA
ENSG00000233901	RP11-65J3.1	9	132094579	132121817	-0.551714	0.0385125	NO_POAG_IOP_Annotations	NA	NA	NA	NA	NA	NA	NA	NA	NA	NA	NA	-0.860262	6.9271e-05	S	YES	-0.516144	0.999628	S	NO	-0.0687089	0.842263	S	NO	-0.234351	0.999988	S	NO	0.182548	0.999972	O	NO	NA	NA	NA	NA	NA	NA	NA	NA
ENSG00000147889	CDKN2A	9	21967751	21995300	-0.481327	0.0388497	POAG_cross-ancestry|rs944801|chr9:22051670:G:C|eQTL;POAG_EUR|rs6475604|chr9:22052734:C:T|eQTL	POAG|rs944801;POAG|rs6475604	POAGcross-ancestry|rs944801|e[1+];POAGEUR|rs6475604|e[1+]	NA	NA	NA	e[1+]	O	NA	NA	NA	NA	NA	NA	NA	NA	-0.100582	0.999628	S	NO	0.109047	0.549324	O	NO	0.00179234	0.999988	O	NO	-0.0560735	0.999972	S	NO	NA	rs944801|CDKN2A|22051670|POAG_cross-ancestry|21967751|83919|GS;rs6475604|CDKN2A|22052734|POAG_EUR|21967751|84983|GS	MTAG_EUR|rs6475604|e[1+]	MTAG_Cross-ancestry|rs944801|e[1+]	NA	NA	NA	NA
ENSG00000140391	TSPAN3	15	77336359	77376326	-0.283138	0.0388497	NO_POAG_IOP_Annotations	NA	NA	NA	NA	NA	NA	NA	NA	NA	NA	NA	NA	NA	NA	NA	-0.0567043	0.999628	S	NO	-0.0154838	0.905815	S	NO	-0.0554589	0.999988	S	NO	0.0275216	0.999972	O	NO	NA	NA	NA	NA	NA	NA	NA	NA
ENSG00000120549	KIAA1217	10	23983675	24836772	-0.327645	0.0390121	NO_POAG_IOP_Annotations	NA	NA	NA	NA	NA	NA	NA	NA	NA	NA	NA	-0.556601	0.0209699	S	YES	-0.664576	0.0567854	S	NO	-2.10172	1.26007e-29	S	YES	0.0174701	0.999988	O	NO	0.0173578	0.999972	O	NO	NA	NA	NA	NA	NA	NA	NA	GO:BP|multicellular organismal process|2.06E-33
ENSG00000162694	EXTL2	1	101337943	101361554	-0.321638	0.0390309	NO_POAG_IOP_Annotations	NA	NA	NA	NA	NA	NA	NA	NA	NA	NA	NA	NA	NA	NA	NA	0.0314468	0.999628	O	NO	-0.0678755	0.625631	S	NO	0.0555905	0.999988	O	NO	0.151733	0.999972	O	NO	NA	rs12566440|EXTL2|101095202|POAG_cross-ancestry|101337943|242741|GS	MTAG_EUR|rs34202160|e[1-]	NA	NA	NA	NA	NA
ENSG00000013583	HEBP1	12	13127798	13153207	0.308129	0.0390629	NO_POAG_IOP_Annotations	NA	NA	NA	NA	NA	NA	NA	NA	NA	NA	NA	NA	NA	NA	NA	0.0522106	0.999628	S	NO	0.0599683	0.603884	S	NO	-0.0662053	0.999988	O	NO	0.0406661	0.999972	S	NO	NA	NA	NA	NA	NA	NA	NA	NA
ENSG00000135525	MAP7	6	136663875	136871957	0.888388	0.0394297	NO_POAG_IOP_Annotations	NA	NA	NA	NA	NA	NA	NA	NA	NA	NA	NA	NA	NA	NA	NA	0.178252	0.999628	S	NO	-0.546033	0.999963	O	NO	0.278779	0.999988	S	NO	NA	NA	NA	NA	rs9494457|MAP7|136474794|IOP_UKBB|136663875|189081|GS;rs9494457|MAP7|136474794|IOP_UKBB|136663875|189081|GS	rs4612174|MAP7|136462744|POAG_cross-ancestry|136663875|201131|GS;rs9494457|MAP7|136474794|POAG_EUR|136663875|189081|GS;rs9494457|MAP7|136474794|POAG_EUR|136663875|189081|GS	NA	NA	NA	NA	NA	NA
ENSG00000163491	NEK10	3	27151576	27410951	-0.587055	0.0399319	NO_POAG_IOP_Annotations	NA	NA	NA	NA	NA	NA	NA	NA	NA	NA	NA	-1.14949	2.50436e-11	S	YES	-0.79453	0.999628	S	NO	-1.12977	3.9361e-07	S	YES	0.00772808	0.999988	O	NO	0.0657072	0.999972	O	NO	NA	NA	NA	NA	NA	NA	NA	GO:BP|multicellular organismal process|2.06E-33
ENSG00000126950	TMEM35	X	100333709	100351353	-0.694915	0.0399887	NO_POAG_IOP_Annotations	NA	NA	NA	NA	NA	NA	NA	NA	NA	NA	NA	-0.97383	0.00540593	S	YES	0.0213684	0.999628	O	NO	-0.568637	0.271869	S	NO	-0.0249133	0.999988	S	NO	0.227634	0.999972	O	NO	NA	NA	NA	NA	NA	NA	NA	GO:BP|positive regulation of biological process|5.83E-21
ENSG00000163431	LMOD1	1	201865580	201915715	0.361225	0.0401275	NO_POAG_IOP_Annotations	NA	NA	NA	NA	NA	NA	NA	NA	NA	NA	NA	0.425023	0.000196557	S	YES	0.200889	0.999628	S	NO	0.0934424	0.307613	S	NO	-0.0834963	0.999988	O	NO	0.0177482	0.999972	S	NO	NA	NA	NA	NA	NA	NA	NA	GO:BP|multicellular organismal process|2.06E-33
ENSG00000026103	FAS	10	90750414	90775542	-0.352314	0.0403409	NO_POAG_IOP_Annotations	NA	NA	NA	NA	NA	NA	NA	NA	NA	NA	NA	NA	NA	NA	NA	-0.11377	0.999628	S	NO	-0.247664	0.0028702	S	YES	0.150151	0.999988	O	NO	0.0547699	0.999972	O	NO	NA	NA	NA	NA	NA	NA	NA	NA
ENSG00000028277	POU2F2	19	42590263	42700737	-0.632593	0.0403409	NO_POAG_IOP_Annotations	NA	NA	NA	NA	NA	NA	NA	NA	NA	NA	NA	-2.61651	4.58235e-22	S	YES	-1.68963	0.000216606	S	YES	-2.06624	3.63193e-22	S	YES	-0.122692	0.999988	S	NO	-0.0669052	0.999972	S	NO	NA	NA	NA	NA	NA	NA	NA	GO:BP|multicellular organismal process|2.06E-33
ENSG00000196655	TRAPPC4	11	118889142	118896164	0.344131	0.040386	NO_POAG_IOP_Annotations	NA	NA	NA	NA	NA	NA	NA	NA	NA	NA	NA	NA	NA	NA	NA	-0.141371	0.999628	O	NO	-0.0130123	0.94465	O	NO	-0.100507	0.999988	O	NO	0.00367615	0.999972	S	NO	NA	NA	NA	NA	NA	NA	NA	NA
ENSG00000185567	AHNAK2	14	105403581	105444694	-0.393358	0.0405346	NO_POAG_IOP_Annotations	NA	NA	NA	NA	NA	NA	NA	NA	NA	NA	NA	-0.370403	0.00212673	S	YES	0.148133	0.999628	O	NO	0.144155	0.112918	O	NO	-0.00520576	0.999988	S	NO	-0.0419439	0.999972	S	NO	NA	NA	NA	NA	NA	NA	NA	GO:CC|cell periphery|2.94E-51
ENSG00000111907	TPD52L1	6	125440195	125585553	-0.400884	0.0406323	NO_POAG_IOP_Annotations	NA	NA	NA	NA	NA	NA	NA	NA	NA	NA	NA	-0.918419	1.10091e-10	S	YES	-0.076207	0.999628	S	NO	0.0386133	0.810256	O	NO	0.0127723	0.999988	O	NO	0.0309975	0.999972	O	NO	NA	NA	NA	NA	NA	NA	M5906|HALLMARK ESTROGEN RESPONSE EARLY|3.53183169791957e-16;M5939|HALLMARK P53 PATHWAY|4.34510224171571e-09;M5909|HALLMARK MYOGENESIS|4.85288500162121e-05	GO:BP|signaling|1.80E-27
ENSG00000012822	CALCOCO1	12	54104903	54121529	0.317557	0.0409106	NO_POAG_IOP_Annotations	NA	NA	NA	NA	NA	NA	NA	NA	NA	NA	NA	NA	NA	NA	NA	-0.028079	0.999628	O	NO	0.0081172	0.955496	S	NO	0.0207837	0.999988	S	NO	0.0210388	0.999972	S	NO	NA	NA	NA	NA	NA	NA	NA	NA
ENSG00000185551	NR2F2	15	96869167	96883492	-0.379531	0.0410906	NO_POAG_IOP_Annotations	NA	NA	NA	NA	NA	NA	NA	NA	NA	NA	NA	NA	NA	NA	NA	-0.306068	0.999628	S	NO	0.124623	0.464137	O	NO	-0.0506153	0.999988	S	NO	0.0791607	0.999972	O	NO	NA	NA	NA	NA	NA	NA	NA	NA
ENSG00000070214	SLC44A1	9	108006903	108201452	0.371662	0.0411019	NO_POAG_IOP_Annotations	NA	NA	NA	NA	NA	NA	NA	NA	NA	NA	NA	0.95461	1.57231e-21	S	YES	0.76041	0.0131384	S	YES	0.778343	8.92763e-42	S	YES	0.0365564	0.999988	S	NO	0.0667945	0.999972	S	NO	NA	NA	NA	NA	NA	NA	NA	GO:CC|cell periphery|2.94E-51
ENSG00000102109	PCSK1N	X	48689504	48694035	-0.767498	0.0411019	NO_POAG_IOP_Annotations	NA	NA	NA	NA	NA	NA	NA	NA	NA	NA	NA	NA	NA	NA	NA	NA	NA	NA	NA	NA	NA	NA	NA	NA	NA	NA	NA	NA	NA	NA	NA	NA	NA	NA	NA	NA	NA	NA	NA
ENSG00000111799	COL12A1	6	75794042	75915767	0.365211	0.0417162	NO_POAG_IOP_Annotations	NA	NA	NA	NA	NA	NA	NA	NA	NA	NA	NA	NA	NA	NA	NA	0.399226	0.313486	S	NO	0.00414148	0.974677	S	NO	0.0767752	0.999988	S	NO	0.039608	0.999972	S	NO	NA	NA	NA	NA	NA	NA	NA	NA
ENSG00000174804	FZD4	11	86656721	86666433	-0.492822	0.0417162	NO_POAG_IOP_Annotations	NA	NA	NA	NA	NA	NA	NA	NA	NA	NA	NA	0.477787	0.000103102	O	YES	0.0481119	0.999628	O	NO	0.63704	3.28906e-13	O	YES	-0.146287	0.999988	S	NO	0.180287	0.999972	O	NO	rs2433414|FZD4|86410241|IOP_UKBB|86656721|246480|GS;rs11606902|FZD4|86500201|IOP_UKBB|86656721|156520|GS	rs12786875|FZD4|86490580|POAG_EUR|86656721|166141|GS	NA	NA	REAC:R-HSA-162582|Signal Transduction|0.000311904;KEGG:05200|Pathways in cancer|0.000505001;KEGG:05205|Proteoglycans in cancer|0.000505001;REAC:R-HSA-500792|GPCR ligand binding|0.007845087;REAC:R-HSA-372790|Signaling by GPCR|0.024957312;KEGG:05217|Basal cell carcinoma|0.030027967;KEGG:05165|Human papillomavirus infection|0.038244746	HP:0000006|Autosomal dominant inheritance|0.029676975	M5905|HALLMARK ADIPOGENESIS|5.90201080171844e-05	GO:CC|cell periphery|2.94E-51
ENSG00000007384	RHBDF1	16	108058	126354	-0.340401	0.0417162	NO_POAG_IOP_Annotations	NA	NA	NA	NA	NA	NA	NA	NA	NA	NA	NA	NA	NA	NA	NA	-0.271784	0.999628	S	NO	0.173191	0.120713	O	NO	-0.0227976	0.999988	S	NO	-0.039111	0.999972	S	NO	NA	NA	NA	NA	NA	NA	NA	NA
ENSG00000124104	SNX21	20	44462449	44471914	-0.381549	0.0417162	NO_POAG_IOP_Annotations	NA	NA	NA	NA	NA	NA	NA	NA	NA	NA	NA	NA	NA	NA	NA	-0.169353	0.999628	S	NO	-0.144438	0.286472	S	NO	0.0142394	0.999988	O	NO	-0.0123595	0.999972	S	NO	NA	NA	NA	NA	NA	NA	NA	NA
ENSG00000189067	LITAF	16	11641853	11730237	-0.306315	0.0417218	NO_POAG_IOP_Annotations	NA	NA	NA	NA	NA	NA	NA	NA	NA	NA	NA	-0.337568	0.00464137	S	YES	-0.148324	0.999628	S	NO	-0.342195	3.77137e-07	S	YES	-0.0607044	0.999988	S	NO	0.0199554	0.999972	O	NO	NA	NA	NA	NA	NA	HP:0000006|Autosomal dominant inheritance|0.029676975	M5890|HALLMARK TNFA SIGNALING VIA NFKB|4.5081670454146e-24	GO:CC|cell periphery|2.94E-51
ENSG00000164659	KIAA1324L	7	86506222	86689015	0.513536	0.0419938	NO_POAG_IOP_Annotations	NA	NA	NA	NA	NA	NA	NA	NA	NA	NA	NA	-1.0211	5.2452e-08	O	YES	0.579664	0.595081	S	NO	0.0492549	0.828388	S	NO	0.0957211	0.999988	S	NO	-0.0182769	0.999972	O	NO	NA	NA	NA	NA	NA	NA	NA	GO:CC|cell periphery|2.94E-51
ENSG00000187535	IFT140	16	1560428	1662111	0.386815	0.0424767	NO_POAG_IOP_Annotations	NA	NA	NA	NA	NA	NA	NA	NA	NA	NA	NA	NA	NA	NA	NA	-0.053265	0.999628	O	NO	0.21321	0.125278	S	NO	0.0765977	0.999988	S	NO	-0.0972704	0.999972	O	NO	NA	NA	NA	NA	NA	NA	NA	NA
ENSG00000069011	PITX1	5	134363425	134370503	-0.609812	0.0425161	NO_POAG_IOP_Annotations	NA	NA	NA	NA	NA	NA	NA	NA	NA	NA	NA	NA	NA	NA	NA	-0.683562	0.552874	S	NO	0.497937	0.482761	O	NO	0.051663	0.999988	O	NO	NA	NA	NA	NA	NA	NA	NA	NA	NA	NA	NA	NA
ENSG00000132386	SERPINF1	17	1665253	1680868	0.435946	0.0425804	NO_POAG_IOP_Annotations	NA	NA	NA	NA	NA	NA	NA	NA	NA	NA	NA	NA	NA	NA	NA	0.16837	0.999628	S	NO	0.0694676	0.838482	S	NO	0.147326	0.999988	S	NO	-0.0601556	0.999972	O	NO	NA	NA	NA	NA	NA	NA	NA	NA
ENSG00000171150	SOCS5	2	46926091	46990268	-0.541505	0.0429729	NO_POAG_IOP_Annotations	NA	NA	NA	NA	NA	NA	NA	NA	NA	NA	NA	-0.407752	0.00125925	S	YES	-0.310091	0.999628	S	NO	-1.33772	1.72841e-62	S	YES	-0.0457939	0.999988	S	NO	0.0123752	0.999972	O	NO	NA	NA	NA	NA	REAC:R-HSA-6785807|Interleukin-4 and Interleukin-13 signaling|4.45883E-06;REAC:R-HSA-449147|Signaling by Interleukins|0.047620584	NA	NA	GO:BP|multicellular organismal process|2.06E-33
ENSG00000131711	MAP1B	5	71403061	71505395	0.362864	0.0429729	IOP|rs10036789|chr5:71695918:G:C|eQTL	IOP|rs10036789	IOP|rs10036789|e[1+]	NA	e[1+]	S	NA	NA	NA	NA	NA	NA	NA	NA	NA	NA	0.4151	0.168641	S	NO	-0.316371	2.36037e-07	O	YES	-0.00591485	0.999988	O	NO	0.0911778	0.999972	S	NO	rs10036789|MAP1B|71695918|IOP_UKBB|71505395|292857|GE	NA	MTAG_EUR|rs7710292|e[8+]	MTAG_Cross-ancestry|rs7710292|e[1+]	NA	NA	NA	NA
ENSG00000155380	SLC16A1	1	113454469	113499635	0.368054	0.0431752	NO_POAG_IOP_Annotations	NA	NA	NA	NA	NA	NA	NA	NA	NA	NA	NA	NA	NA	NA	NA	0.308163	0.877678	S	NO	-0.128173	0.117471	O	NO	-0.0534915	0.999988	O	NO	-0.0419866	0.999972	O	NO	NA	rs1106287|SLC16A1|113242122|POAG_cross-ancestry|113454469|212347|GS	NA	NA	NA	HP:0000006|Autosomal dominant inheritance|0.029676975	NA	GO:CC|cell periphery|2.94E-51
ENSG00000119669	IRF2BPL	14	77490888	77495034	-0.365744	0.0431752	NO_POAG_IOP_Annotations	NA	NA	NA	NA	NA	NA	NA	NA	NA	NA	NA	-0.392742	0.0312056	S	YES	-0.648258	0.365862	S	NO	-0.557224	8.05311e-06	S	YES	-0.180984	0.999988	S	NO	-0.382765	0.999972	S	NO	NA	NA	NA	NA	NA	HP:0000006|Autosomal dominant inheritance|0.029676975	NA	GO:BP|multicellular organismal process|2.06E-33
ENSG00000151150	ANK3	10	61786056	62493248	-0.656904	0.0433552	NO_POAG_IOP_Annotations	NA	NA	NA	NA	NA	NA	NA	NA	NA	NA	NA	NA	NA	NA	NA	0.14321	0.999628	O	NO	0.351356	0.636263	O	NO	-0.0752194	0.999988	S	NO	NA	NA	NA	NA	NA	NA	NA	NA	NA	NA	NA	NA
ENSG00000008256	CYTH3	7	6201407	6312275	0.309053	0.0436613	NO_POAG_IOP_Annotations	NA	NA	NA	NA	NA	NA	NA	NA	NA	NA	NA	NA	NA	NA	NA	0.260401	0.999628	S	NO	0.154524	0.0503051	S	NO	-0.030161	0.999988	O	NO	0.00835113	0.999972	S	NO	NA	NA	NA	NA	NA	NA	NA	NA
ENSG00000101425	BPI	20	36888551	36965907	-0.706522	0.0440237	NO_POAG_IOP_Annotations	NA	NA	NA	NA	NA	NA	NA	NA	NA	NA	NA	NA	NA	NA	NA	0.123834	0.999628	O	NO	0.387462	0.337061	O	NO	-0.811532	0.999988	S	NO	-0.184013	0.999972	S	NO	NA	NA	NA	NA	NA	NA	NA	NA
ENSG00000163145	C1QTNF7	4	15341442	15447790	0.779973	0.0440683	NO_POAG_IOP_Annotations	NA	NA	NA	NA	NA	NA	NA	NA	NA	NA	NA	1.2799	3.2749e-11	S	YES	0.787635	0.999628	S	NO	0.783061	0.0261166	S	YES	-0.10172	0.999988	O	NO	0.0926886	0.999972	S	NO	NA	NA	NA	NA	NA	NA	NA	GO:CC|extracellular region|2.01E-30
ENSG00000196466	ZNF799	19	12500830	12512085	0.723051	0.0444948	NO_POAG_IOP_Annotations	NA	NA	NA	NA	NA	NA	NA	NA	NA	NA	NA	NA	NA	NA	NA	0.13492	0.999628	S	NO	-0.0599182	0.913591	O	NO	0.208233	0.999988	S	NO	-0.288859	0.999972	O	NO	NA	NA	NA	NA	NA	NA	NA	NA
ENSG00000171476	HOPX	4	57514155	57548065	-0.786248	0.0444948	NO_POAG_IOP_Annotations	NA	NA	NA	NA	NA	NA	NA	NA	NA	NA	NA	NA	NA	NA	NA	-0.315374	0.999628	S	NO	-0.44837	0.999963	S	NO	-0.93522	0.999988	S	NO	NA	NA	NA	NA	NA	NA	NA	NA	NA	NA	NA	NA
ENSG00000173221	GLRX	5	95087023	95158709	0.340211	0.0444948	NO_POAG_IOP_Annotations	NA	NA	NA	NA	NA	NA	NA	NA	NA	NA	NA	0.631422	2.35484e-08	S	YES	0.231589	0.999628	S	NO	0.320559	8.76109e-06	S	YES	0.0375593	0.999988	S	NO	0.0583048	0.999972	S	NO	NA	NA	NA	NA	NA	NA	M5891|HALLMARK HYPOXIA|3.78442584717093e-19;M5953|HALLMARK KRAS SIGNALING UP|4.34510224171571e-09;M5924|HALLMARK MTORC1 SIGNALING|3.98107170553497e-08;M5938|HALLMARK REACTIVE OXYGEN SPECIES PATHWAY|5.84790084144481e-05	GO:CC|extracellular region|2.01E-30
ENSG00000197977	ELOVL2	6	10980992	11044547	-1.55439	0.0444948	NO_POAG_IOP_Annotations	NA	NA	NA	NA	NA	NA	NA	NA	NA	NA	NA	-1.71975	2.3662e-30	S	YES	-0.780745	0.999628	S	NO	-1.26597	3.49792e-23	S	YES	-0.0194917	0.999988	S	NO	-0.00497358	0.999972	S	NO	NA	NA	NA	NA	NA	NA	M5906|HALLMARK ESTROGEN RESPONSE EARLY|3.53183169791957e-16	GO:CC|membrane|2.85E-10
ENSG00000120805	ARL1	12	101786898	101801598	-0.303008	0.0444948	NO_POAG_IOP_Annotations	NA	NA	NA	NA	NA	NA	NA	NA	NA	NA	NA	NA	NA	NA	NA	0.0183813	0.999628	O	NO	-0.135363	0.06943	S	NO	-0.00132917	0.999988	S	NO	0.0459459	0.999972	O	NO	NA	NA	NA	NA	NA	NA	NA	NA
ENSG00000137727	ARHGAP20	11	110447766	110583912	0.454395	0.0446365	NO_POAG_IOP_Annotations	NA	NA	NA	NA	NA	NA	NA	NA	NA	NA	NA	-0.382406	0.00849737	O	YES	0.476809	0.916926	S	NO	0.381544	0.000145403	S	YES	-0.0281131	0.999988	O	NO	0.1553	0.999972	S	NO	rs57999988|ARHGAP20|110465051|IOP_UKBB|110447766|17285|GS	NA	NA	NA	REAC:R-HSA-162582|Signal Transduction|0.000311904	NA	NA	GO:BP|signaling|1.80E-27
ENSG00000213160	KLHL23	2	170550998	170633499	0.472328	0.0449237	NO_POAG_IOP_Annotations	NA	NA	NA	NA	NA	NA	NA	NA	NA	NA	NA	1.25595	1.80741e-06	S	YES	0.410465	0.999628	S	NO	-0.150414	0.906109	O	NO	0.0478259	0.999988	S	NO	-0.190236	0.999972	O	NO	NA	NA	NA	NA	NA	NA	NA	NA
ENSG00000162458	FBLIM1	1	16083102	16113089	0.272156	0.0449535	NO_POAG_IOP_Annotations	NA	NA	NA	NA	NA	NA	NA	NA	NA	NA	NA	NA	NA	NA	NA	0.110458	0.999628	S	NO	0.158899	0.105814	S	NO	-0.0680507	0.999988	O	NO	-0.133721	0.999972	O	NO	NA	NA	NA	NA	NA	NA	NA	NA
ENSG00000212127	TAS2R14	12	11090005	11324172	-1.64945	0.0451825	NO_POAG_IOP_Annotations	NA	NA	NA	NA	NA	NA	NA	NA	NA	NA	NA	NA	NA	NA	NA	NA	NA	NA	NA	-0.270215	0.766233	S	NO	0.259621	0.999988	O	NO	0.00176261	0.999972	O	NO	NA	NA	NA	NA	NA	NA	NA	NA
ENSG00000105516	DBP	19	49133287	49140695	-0.572497	0.0455417	NO_POAG_IOP_Annotations	NA	NA	NA	NA	NA	NA	NA	NA	NA	NA	NA	-0.670134	0.0309321	S	YES	-0.960864	0.999628	S	NO	-0.250416	0.726752	S	NO	-0.0386191	0.999988	S	NO	-0.116743	0.999972	S	NO	NA	NA	NA	NA	NA	NA	M5942|HALLMARK UV RESPONSE DN|1.1561122421921e-11	GO:CC|cell periphery|2.94E-51
ENSG00000141384	TAF4B	18	23805900	23971649	0.681166	0.0456168	NO_POAG_IOP_Annotations	NA	NA	NA	NA	NA	NA	NA	NA	NA	NA	NA	NA	NA	NA	NA	0.232553	0.999628	S	NO	0.273437	0.41647	S	NO	0.244595	0.999988	S	NO	-0.0605107	0.999972	O	NO	NA	NA	NA	NA	NA	NA	NA	NA
ENSG00000099337	KCNK6	19	38810484	38819660	0.884916	0.0456168	NO_POAG_IOP_Annotations	NA	NA	NA	NA	NA	NA	NA	NA	NA	NA	NA	0.845043	1.31414e-05	S	YES	0.805743	0.808006	S	NO	0.46883	1.81913e-05	S	YES	0.0826206	0.999988	S	NO	-0.0108159	0.999972	O	NO	NA	NA	NA	NA	NA	NA	NA	GO:CC|cell periphery|2.94E-51
ENSG00000188938	FAM120AOS	9	96208776	96215874	-0.341232	0.0456479	NO_POAG_IOP_Annotations	NA	NA	NA	NA	NA	NA	NA	NA	NA	NA	NA	NA	NA	NA	NA	-0.0792266	0.999628	S	NO	-0.0728223	0.613441	S	NO	-0.0691152	0.999988	S	NO	0.030761	0.999972	O	NO	NA	NA	NA	NA	NA	NA	NA	NA
ENSG00000112851	ERBB2IP	5	65222303	65378377	-0.336696	0.04576	NO_POAG_IOP_Annotations	NA	NA	NA	NA	NA	NA	NA	NA	NA	NA	NA	NA	NA	NA	NA	0.28541	0.999628	O	NO	0.0378892	0.804593	O	NO	0.00999457	0.999988	O	NO	0.0783517	0.999972	O	NO	NA	NA	NA	NA	NA	NA	NA	NA
ENSG00000170396	ZNF804A	2	185463093	185804219	-0.717602	0.0458584	NO_POAG_IOP_Annotations	NA	NA	NA	NA	NA	NA	NA	NA	NA	NA	NA	NA	NA	NA	NA	-0.222645	0.999628	S	NO	-0.341732	0.843651	S	NO	-0.31841	0.999988	S	NO	NA	NA	NA	NA	NA	NA	NA	NA	NA	NA	NA	NA
ENSG00000138641	HERC3	4	89442199	89629693	0.367186	0.0461523	NO_POAG_IOP_Annotations	NA	NA	NA	NA	NA	NA	NA	NA	NA	NA	NA	0.328481	0.0439327	S	YES	0.267215	0.999628	S	NO	0.0152229	0.931688	S	NO	-0.0458425	0.999988	O	NO	0.161332	0.999972	S	NO	NA	rs57400569|HERC3|89752276|POAG_cross-ancestry|89629693|310077|GE	NA	NA	NA	NA	M5908|HALLMARK ANDROGEN RESPONSE|1.84501541917947e-07	GO:CC|vesicle|6.69E-07
ENSG00000153936	HS2ST1	1	87380331	87602334	-0.327555	0.0461523	NO_POAG_IOP_Annotations	NA	NA	NA	NA	NA	NA	NA	NA	NA	NA	NA	NA	NA	NA	NA	0.102899	0.999628	O	NO	0.240314	0.00881619	O	YES	0.0234532	0.999988	O	NO	0.0675044	0.999972	O	NO	NA	NA	NA	NA	NA	NA	NA	NA
ENSG00000103196	CRISPLD2	16	84853590	84954374	1.35803	0.0462106	NO_POAG_IOP_Annotations	NA	NA	NA	NA	NA	NA	NA	NA	NA	NA	NA	2.22794	1.28362e-76	S	YES	2.09993	3.5119e-08	S	YES	1.70211	3.64952e-117	S	YES	-0.321395	0.999988	O	NO	0.0300756	0.999972	S	NO	NA	NA	NA	NA	NA	NA	NA	GO:CC|cell periphery|2.94E-51
ENSG00000128641	MYO1B	2	192109911	192290115	-0.302636	0.0464025	NO_POAG_IOP_Annotations	NA	NA	NA	NA	NA	NA	NA	NA	NA	NA	NA	NA	NA	NA	NA	-0.139921	0.999628	S	NO	-0.289159	2.83598e-07	S	YES	0.0045929	0.999988	O	NO	0.0238673	0.999972	O	NO	NA	NA	NA	NA	NA	NA	NA	NA
ENSG00000132465	IGJ	4	71521258	71547534	-0.580394	0.0464025	NO_POAG_IOP_Annotations	NA	NA	NA	NA	NA	NA	NA	NA	NA	NA	NA	NA	NA	NA	NA	0.117274	0.999628	O	NO	-0.00607109	0.992718	S	NO	0.006311	0.999988	O	NO	-0.115236	0.999972	S	NO	NA	NA	NA	NA	NA	NA	NA	NA
ENSG00000153214	TMEM87B	2	112812800	112876895	-0.351188	0.0468263	NO_POAG_IOP_Annotations	NA	NA	NA	NA	NA	NA	NA	NA	NA	NA	NA	NA	NA	NA	NA	-0.21277	0.999628	S	NO	-0.370975	6.11533e-07	S	YES	0.00415148	0.999988	O	NO	0.0208962	0.999972	O	NO	NA	NA	NA	NA	NA	NA	NA	NA
ENSG00000204054	LINC00963	9	132245730	132275947	-0.422995	0.0468263	NO_POAG_IOP_Annotations	NA	NA	NA	NA	NA	NA	NA	NA	NA	NA	NA	NA	NA	NA	NA	0.0880269	0.999628	O	NO	0.084681	0.596491	O	NO	-0.0456414	0.999988	S	NO	-0.0122128	0.999972	S	NO	NA	NA	NA	NA	NA	NA	NA	NA
ENSG00000120802	TMPO	12	98909290	98944157	-0.377189	0.0468263	NO_POAG_IOP_Annotations	NA	NA	NA	NA	NA	NA	NA	NA	NA	NA	NA	NA	NA	NA	NA	-0.1804	0.999628	S	NO	-0.311185	0.00462291	S	YES	0.0132367	0.999988	O	NO	0.096167	0.999972	O	NO	NA	NA	NA	NA	NA	NA	NA	NA
ENSG00000026950	BTN3A1	6	26402465	26415444	-0.482785	0.0470966	NO_POAG_IOP_Annotations	NA	NA	NA	NA	NA	NA	NA	NA	NA	NA	NA	-0.416068	0.00489489	S	YES	-0.0741469	0.999628	S	NO	-0.0379992	0.861439	S	NO	-0.0761876	0.999988	S	NO	0.00480153	0.999972	O	NO	NA	NA	NA	NA	NA	NA	NA	GO:CC|cell periphery|2.94E-51
ENSG00000010932	FMO1	1	171217638	171255117	-1.40488	0.0474837	NO_POAG_IOP_Annotations	NA	NA	NA	NA	NA	NA	NA	NA	NA	NA	NA	NA	NA	NA	NA	NA	NA	NA	NA	-0.825323	0.999963	S	NO	0.856085	0.999988	O	NO	0.611513	0.999972	O	NO	NA	NA	NA	NA	NA	NA	NA	NA
ENSG00000165349	SLC7A3	X	70145432	70150975	1.31627	0.0475462	NO_POAG_IOP_Annotations	NA	NA	NA	NA	NA	NA	NA	NA	NA	NA	NA	NA	NA	NA	NA	NA	NA	NA	NA	NA	NA	NA	NA	NA	NA	NA	NA	NA	NA	NA	NA	NA	NA	NA	NA	NA	NA	NA	NA
ENSG00000142694	EVA1B	1	36787632	36789755	-0.592063	0.0476895	NO_POAG_IOP_Annotations	NA	NA	NA	NA	NA	NA	NA	NA	NA	NA	NA	NA	NA	NA	NA	-0.468277	0.999628	S	NO	0.24218	0.420103	O	NO	0.384361	0.999988	O	NO	-0.371115	0.999972	S	NO	rs12123086|EVA1B|36591612|IOP_UKBB|36787632|196020|GS	rs4653159|EVA1B|36579215|POAG_EUR|36787632|208417|GS;rs4652902|EVA1B|36612955|POAG_cross-ancestry|36787632|174677|GS	NA	NA	NA	NA	NA	NA
ENSG00000138660	AP1AR	4	113152893	113191203	-0.508459	0.0482491	NO_POAG_IOP_Annotations	NA	NA	NA	NA	NA	NA	NA	NA	NA	NA	NA	NA	NA	NA	NA	0.194899	0.999628	O	NO	0.0599928	0.766956	O	NO	-0.123469	0.999988	S	NO	0.0138335	0.999972	O	NO	NA	NA	NA	NA	NA	NA	NA	NA
ENSG00000143387	CTSK	1	150768684	150780799	-0.309583	0.0484988	NO_POAG_IOP_Annotations	NA	NA	NA	NA	NA	NA	NA	NA	NA	NA	NA	NA	NA	NA	NA	0.0130161	0.999628	O	NO	-0.0370447	0.801081	S	NO	-0.0823832	0.999988	S	NO	0.0630903	0.999972	O	NO	NA	NA	NA	NA	NA	NA	NA	NA
ENSG00000099860	GADD45B	19	2476120	2478257	0.497418	0.0486581	NO_POAG_IOP_Annotations	NA	NA	NA	NA	NA	NA	NA	NA	NA	NA	NA	0.625505	0.000918502	S	YES	0.817436	0.0274202	S	YES	1.22817	6.79454e-26	S	YES	0.0351925	0.999988	S	NO	0.0133361	0.999972	S	NO	NA	NA	NA	NA	KEGG:05200|Pathways in cancer|0.000505001;KEGG:04218|Cellular senescence|0.007323892;KEGG:04115|p53 signaling pathway|0.021156863;KEGG:04068|FoxO signaling pathway|0.02926481;KEGG:05217|Basal cell carcinoma|0.030027967;KEGG:04010|MAPK signaling pathway|0.039911656;KEGG:05202|Transcriptional misregulation in cancer|0.045068918	NA	M5930|HALLMARK EPITHELIAL MESENCHYMAL TRANSITION|2.88403150312661e-32;M5890|HALLMARK TNFA SIGNALING VIA NFKB|4.5081670454146e-24;M5902|HALLMARK APOPTOSIS|1.54170045294956e-09;M5947|HALLMARK IL2 STAT5 SIGNALING|4.13047501990161e-09;M5909|HALLMARK MYOGENESIS|4.85288500162121e-05	GO:BP|developmental process|2.55E-31
ENSG00000105855	ITGB8	7	20370325	20455377	-0.650589	0.0487958	NO_POAG_IOP_Annotations	NA	NA	NA	NA	NA	NA	NA	NA	NA	NA	NA	NA	NA	NA	NA	0.188944	0.999628	O	NO	-0.967182	3.6746e-07	S	YES	-0.129262	0.999988	S	NO	0.00597433	0.999972	O	NO	NA	NA	NA	NA	NA	NA	NA	NA
ENSG00000272341	RP1-151F17.2	6	16764577	16767114	-0.95069	0.0489655	NO_POAG_IOP_Annotations	NA	NA	NA	NA	NA	NA	NA	NA	NA	NA	NA	-1.02043	0.000958952	S	YES	-0.483338	0.999628	S	NO	-0.33578	0.540925	S	NO	-0.320179	0.999988	S	NO	-0.0474663	0.999972	S	NO	NA	NA	NA	NA	NA	NA	NA	NA
ENSG00000188158	NHS	X	17393543	17754114	-0.534509	0.0489655	NO_POAG_IOP_Annotations	NA	NA	NA	NA	NA	NA	NA	NA	NA	NA	NA	-0.752444	9.10162e-07	S	YES	-0.0420899	0.999628	S	NO	-1.16521	7.93149e-13	S	YES	0.105844	0.999988	O	NO	0.1495	0.999972	O	NO	NA	NA	NA	NA	REAC:R-HSA-162582|Signal Transduction|0.000311904	NA	NA	GO:CC|cell periphery|2.94E-51
ENSG00000117155	SSX2IP	1	85109390	85156486	-0.376757	0.0489807	NO_POAG_IOP_Annotations	NA	NA	NA	NA	NA	NA	NA	NA	NA	NA	NA	NA	NA	NA	NA	0.430677	0.999628	O	NO	0.0261997	0.931736	O	NO	-0.0131339	0.999988	S	NO	0.109624	0.999972	O	NO	NA	NA	NA	NA	NA	NA	NA	NA
ENSG00000072401	UBE2D1	10	60094735	60130513	-0.394046	0.0489807	NO_POAG_IOP_Annotations	NA	NA	NA	NA	NA	NA	NA	NA	NA	NA	NA	NA	NA	NA	NA	0.169484	0.999628	O	NO	-0.125808	0.352102	S	NO	-0.00747728	0.999988	S	NO	-0.0115033	0.999972	S	NO	NA	rs1649068|UBE2D1|60304864|POAG_EUR|60094735|210129|GS;rs1658436|UBE2D1|60326910|POAG_cross-ancestry|60094735|232175|GS	NA	NA	NA	NA	NA	NA
ENSG00000145431	PDGFC	4	157681606	157892546	-0.413523	0.0490979	NO_POAG_IOP_Annotations	NA	NA	NA	NA	NA	NA	NA	NA	NA	NA	NA	NA	NA	NA	NA	-0.0172473	0.999628	S	NO	-0.16106	0.0880416	S	NO	-0.0204521	0.999988	S	NO	0.0589763	0.999972	O	NO	NA	NA	NA	NA	NA	NA	NA	NA
ENSG00000155957	TMBIM4	12	66517709	66563852	-0.463306	0.0492842	NO_POAG_IOP_Annotations	NA	NA	NA	NA	NA	NA	NA	NA	NA	NA	NA	NA	NA	NA	NA	0.00338125	0.999628	O	NO	-0.0876836	0.720906	S	NO	-0.00351518	0.999988	S	NO	0.000684548	0.999972	O	NO	NA	NA	NA	NA	NA	NA	NA	NA
ENSG00000255103	KIAA0754	1	39876151	39882154	0.708439	0.0494176	NO_POAG_IOP_Annotations	NA	NA	NA	NA	NA	NA	NA	NA	NA	NA	NA	NA	NA	NA	NA	0.0849317	0.999628	S	NO	-0.589739	2.27856e-06	O	YES	0.188681	0.999988	S	NO	0.025438	0.999972	S	NO	NA	NA	NA	NA	NA	NA	NA	NA
ENSG00000170540	ARL6IP1	16	18802991	18813000	-0.33664	0.0494423	NO_POAG_IOP_Annotations	NA	NA	NA	NA	NA	NA	NA	NA	NA	NA	NA	NA	NA	NA	NA	-0.0233294	0.999628	S	NO	-0.0529006	0.724784	S	NO	-0.0185671	0.999988	S	NO	0.101016	0.999972	O	NO	NA	NA	NA	NA	NA	NA	NA	NA
ENSG00000125148	MT2A	16	56642111	56643409	0.464209	0.0498067	NO_POAG_IOP_Annotations	NA	NA	NA	NA	NA	NA	NA	NA	NA	NA	NA	1.69439	4.55825e-39	S	YES	0.165734	0.999628	S	NO	1.93006	0	S	YES	0.425757	2.37183e-05	S	YES	0.776185	3.56131e-14	S	YES	NA	NA	NA	NA	NA	NA	M5891|HALLMARK HYPOXIA|3.78442584717093e-19;M5913|HALLMARK INTERFERON GAMMA RESPONSE|5.84790084144481e-05;M5934|HALLMARK XENOBIOTIC METABOLISM|5.90201080171844e-05	GO:BP|response to stimulus|7.64E-27

## Sheet: SuppTable4_TM2Days_All_DEGs
ID	log2FoldChange	pvalue	padj	ensgene	symbol	chr	start	end	entrez	description	BioType
ENSG00000096060	2.13334	5.2888e-57	6.90401e-53	ENSG00000096060	FKBP5	6	35541362	35696360	2289	FK506 binding protein 5 [Source:HGNC Symbol;Acc:3721]	protein_coding
ENSG00000146072	1.48673	1.82822e-43	1.19328e-39	ENSG00000146072	TNFRSF21	6	47199268	47277641	27242	tumor necrosis factor receptor superfamily, member 21 [Source:HGNC Symbol;Acc:13469]	protein_coding
ENSG00000179094	1.84911	1.97959e-36	8.61384e-33	ENSG00000179094	PER1	17	8043790	8059824	102465532	period circadian clock 1 [Source:HGNC Symbol;Acc:8845]	protein_coding
ENSG00000249307	3.69488	7.13978e-31	2.33007e-27	ENSG00000249307	LINC01088	4	79892902	80229952	100505875	long intergenic non-protein coding RNA 1088 [Source:HGNC Symbol;Acc:49148]	antisense
ENSG00000168309	2.01541	9.5651e-31	2.49726e-27	ENSG00000168309	FAM107A	3	58549844	58613337	11170	family with sequence similarity 107, member A [Source:HGNC Symbol;Acc:30827]	protein_coding
ENSG00000164484	-1.10217	2.31986e-29	5.04725e-26	ENSG00000164484	TMEM200A	6	130686879	130764208	114801	transmembrane protein 200A [Source:HGNC Symbol;Acc:21075]	protein_coding
ENSG00000138356	1.3602	3.91484e-29	7.30061e-26	ENSG00000138356	AOX1	2	201450591	201541787	316	aldehyde oxidase 1 [Source:HGNC Symbol;Acc:553]	protein_coding
ENSG00000143127	1.54203	2.0318e-28	3.31539e-25	ENSG00000143127	ITGA10	1	145524891	145543868	8515	integrin, alpha 10 [Source:HGNC Symbol;Acc:6135]	protein_coding
ENSG00000099998	1.62526	9.60893e-27	1.39372e-23	ENSG00000099998	GGT5	22	24615622	24641110	2687	gamma-glutamyltransferase 5 [Source:HGNC Symbol;Acc:4260]	protein_coding
ENSG00000101825	-2.14119	2.18095e-26	2.84701e-23	ENSG00000101825	MXRA5	X	3226606	3264682	25878	matrix-remodelling associated 5 [Source:HGNC Symbol;Acc:7539]	protein_coding
ENSG00000071242	1.26375	9.22959e-26	1.0953e-22	ENSG00000071242	RPS6KA2	6	166822852	167319939	6196	ribosomal protein S6 kinase, 90kDa, polypeptide 2 [Source:HGNC Symbol;Acc:10431]	protein_coding
ENSG00000103710	3.61899	1.50759e-25	1.64e-22	ENSG00000103710	RASL12	15	65345679	65369028	51285	RAS-like, family 12 [Source:HGNC Symbol;Acc:30289]	protein_coding
ENSG00000111859	1.76414	3.9256e-25	3.94191e-22	ENSG00000111859	NEDD9	6	11183531	11382581	4739	neural precursor cell expressed, developmentally down-regulated 9 [Source:HGNC Symbol;Acc:7733]	protein_coding
ENSG00000174306	1.08995	2.78896e-24	2.6005e-21	ENSG00000174306	ZHX3	20	39807088	39946312	23051	zinc fingers and homeoboxes 3 [Source:HGNC Symbol;Acc:15935]	protein_coding
ENSG00000119681	1.19172	5.47555e-24	4.76519e-21	ENSG00000119681	LTBP2	14	74964873	75079306	4053	latent transforming growth factor beta binding protein 2 [Source:HGNC Symbol;Acc:6715]	protein_coding
ENSG00000144810	0.93802	9.04424e-24	7.37897e-21	ENSG00000144810	COL8A1	3	99357319	99518070	1295	collagen, type VIII, alpha 1 [Source:HGNC Symbol;Acc:2215]	protein_coding
ENSG00000070404	1.4274	3.32386e-23	2.55233e-20	ENSG00000070404	FSTL3	19	676392	683385	10272	follistatin-like 3 (secreted glycoprotein) [Source:HGNC Symbol;Acc:3973]	protein_coding
ENSG00000253368	1.48945	7.86495e-23	5.70384e-20	ENSG00000253368	TRNP1	1	27320198	27327389	388610	TMF1-regulated nuclear protein 1 [Source:HGNC Symbol;Acc:34348]	protein_coding
ENSG00000120899	1.53033	4.31476e-22	2.96447e-19	ENSG00000120899	PTK2B	8	27168999	27316903	2185	protein tyrosine kinase 2 beta [Source:HGNC Symbol;Acc:9612]	protein_coding
ENSG00000139289	-1.02206	4.59186e-22	2.99711e-19	ENSG00000139289	PHLDA1	12	76419227	76427712	22822	pleckstrin homology-like domain, family A, member 1 [Source:HGNC Symbol;Acc:8933]	protein_coding
ENSG00000106123	1.0421	8.97106e-22	5.57658e-19	ENSG00000106123	EPHB6	7	142552792	142568847	2051	EPH receptor B6 [Source:HGNC Symbol;Acc:3396]	protein_coding
ENSG00000137880	1.83595	1.20442e-21	7.14661e-19	ENSG00000137880	GCHFR	15	41056218	41059906	2644	GTP cyclohydrolase I feedback regulator [Source:HGNC Symbol;Acc:4194]	protein_coding
ENSG00000172020	-2.34208	7.42939e-21	4.21667e-18	ENSG00000172020	GAP43	3	115342171	115440337	2596	growth associated protein 43 [Source:HGNC Symbol;Acc:4140]	protein_coding
ENSG00000134363	-1.33401	9.59397e-21	5.21832e-18	ENSG00000134363	FST	5	52776239	52782964	10468	follistatin [Source:HGNC Symbol;Acc:3971]	protein_coding
ENSG00000168405	1.1504	6.93675e-20	3.6221e-17	ENSG00000168405	CMAHP	6	25081548	25166793	8418	cytidine monophospho-N-acetylneuraminic acid hydroxylase, pseudogene [Source:HGNC Symbol;Acc:2098]	pseudogene
ENSG00000175662	0.934193	1.69055e-19	8.48785e-17	ENSG00000175662	TOM1L2	17	17746828	17875736	146691	target of myb1-like 2 (chicken) [Source:HGNC Symbol;Acc:11984]	protein_coding
ENSG00000117425	-1.43721	5.73094e-19	2.77081e-16	ENSG00000117425	PTCH2	1	45285516	45308735	8643	patched 2 [Source:HGNC Symbol;Acc:9586]	protein_coding
ENSG00000110042	1.13879	5.54231e-18	2.5839e-15	ENSG00000110042	DTX4	11	58938903	58976060	23220	deltex homolog 4 (Drosophila) [Source:HGNC Symbol;Acc:29151]	protein_coding
ENSG00000189058	1.18551	8.80812e-18	3.83271e-15	ENSG00000189058	APOD	3	195295573	195311076	347	apolipoprotein D [Source:HGNC Symbol;Acc:612]	protein_coding
ENSG00000119138	0.924433	8.74059e-18	3.83271e-15	ENSG00000119138	KLF9	9	72999503	73029540	687	Kruppel-like factor 9 [Source:HGNC Symbol;Acc:1123]	protein_coding
ENSG00000133142	0.970578	1.5506e-17	6.52953e-15	ENSG00000133142	TCEAL4	X	102831159	102842657	79921	transcription elongation factor A (SII)-like 4 [Source:HGNC Symbol;Acc:26121]	protein_coding
ENSG00000158246	1.69816	3.29517e-17	1.34422e-14	ENSG00000158246	FAM46B	1	27331511	27339327	115572	family with sequence similarity 46, member B [Source:HGNC Symbol;Acc:28273]	protein_coding
ENSG00000136436	0.868062	8.45395e-17	3.34418e-14	ENSG00000136436	CALCOCO2	17	46908350	46943884	10241	calcium binding and coiled-coil domain 2 [Source:HGNC Symbol;Acc:29912]	protein_coding
ENSG00000158445	2.32924	1.03103e-16	3.95855e-14	ENSG00000158445	KCNB1	20	47980414	48099184	3745	potassium voltage-gated channel, Shab-related subfamily, member 1 [Source:HGNC Symbol;Acc:6231]	protein_coding
ENSG00000164483	-1.43499	1.27538e-16	4.7568e-14	ENSG00000164483	SAMD3	6	130465460	130686570	154075	sterile alpha motif domain containing 3 [Source:HGNC Symbol;Acc:21574]	protein_coding
ENSG00000133816	1.06933	1.57619e-16	5.71544e-14	ENSG00000133816	MICAL2	11	12115543	12285334	9645	microtubule associated monooxygenase, calponin and LIM domain containing 2 [Source:HGNC Symbol;Acc:24693]	protein_coding
ENSG00000135821	1.00255	2.63244e-16	9.28752e-14	ENSG00000135821	GLUL	1	182350839	182361341	2752	glutamate-ammonia ligase [Source:HGNC Symbol;Acc:4341]	protein_coding
ENSG00000120708	-0.842948	3.21055e-16	1.10291e-13	ENSG00000120708	TGFBI	5	135364584	135399507	7045	transforming growth factor, beta-induced, 68kDa [Source:HGNC Symbol;Acc:11771]	protein_coding
ENSG00000104435	-1.53533	1.22141e-15	4.08827e-13	ENSG00000104435	STMN2	8	80523049	80578410	11075	stathmin-like 2 [Source:HGNC Symbol;Acc:10577]	protein_coding
ENSG00000113361	-0.761727	1.60261e-15	5.23011e-13	ENSG00000113361	CDH6	5	31193857	31329253	1004	cadherin 6, type 2, K-cadherin (fetal kidney) [Source:HGNC Symbol;Acc:1765]	protein_coding
ENSG00000138650	0.973454	1.75374e-15	5.58373e-13	ENSG00000138650	PCDH10	4	134070470	134129356	57575	protocadherin 10 [Source:HGNC Symbol;Acc:13404]	protein_coding
ENSG00000127083	0.96669	2.01365e-15	6.2586e-13	ENSG00000127083	OMD	9	95176527	95186743	4958	osteomodulin [Source:HGNC Symbol;Acc:8134]	protein_coding
ENSG00000187123	1.09143	2.14298e-15	6.50568e-13	ENSG00000187123	LYPD6	2	150186499	150330662	130574	LY6/PLAUR domain containing 6 [Source:HGNC Symbol;Acc:28751]	protein_coding
ENSG00000185070	-0.866618	2.60416e-15	7.72606e-13	ENSG00000185070	FLRT2	14	85996488	86095034	100506718	fibronectin leucine rich transmembrane protein 2 [Source:HGNC Symbol;Acc:3761]	protein_coding
ENSG00000136824	-0.849946	3.48146e-15	1.00993e-12	ENSG00000136824	SMC2	9	106856541	106903698	10592	structural maintenance of chromosomes 2 [Source:HGNC Symbol;Acc:14011]	protein_coding
ENSG00000162407	1.07874	4.50314e-15	1.27791e-12	ENSG00000162407	PPAP2B	1	56960419	57110974	8613	phosphatidic acid phosphatase type 2B [Source:HGNC Symbol;Acc:9229]	protein_coding
ENSG00000116133	0.747159	5.50928e-15	1.53017e-12	ENSG00000116133	DHCR24	1	55315306	55352891	1718	24-dehydrocholesterol reductase [Source:HGNC Symbol;Acc:2859]	protein_coding
ENSG00000137266	1.30848	1.21165e-14	3.16337e-12	ENSG00000137266	SLC22A23	6	3269196	3457256	63027	solute carrier family 22, member 23 [Source:HGNC Symbol;Acc:21106]	protein_coding
ENSG00000138166	0.915479	1.20607e-14	3.16337e-12	ENSG00000138166	DUSP5	10	112257596	112271302	1847	dual specificity phosphatase 5 [Source:HGNC Symbol;Acc:3071]	protein_coding
ENSG00000111319	2.20359	1.1675e-14	3.16337e-12	ENSG00000111319	SCNN1A	12	6456009	6486896	6337	sodium channel, non-voltage-gated 1 alpha subunit [Source:HGNC Symbol;Acc:10599]	protein_coding
ENSG00000114251	1.34738	1.87545e-14	4.80043e-12	ENSG00000114251	WNT5A	3	55499743	55523973	7474	wingless-type MMTV integration site family, member 5A [Source:HGNC Symbol;Acc:12784]	protein_coding
ENSG00000182667	-2.36577	2.06514e-14	5.18429e-12	ENSG00000182667	NTM	11	131240373	132206716	50863	neurotrimin [Source:HGNC Symbol;Acc:17941]	protein_coding
ENSG00000151692	0.948623	5.52894e-14	1.36179e-11	ENSG00000151692	RNF144A	2	7057523	7208417	9781	ring finger protein 144A [Source:HGNC Symbol;Acc:20457]	protein_coding
ENSG00000250305	3.52523	1.02265e-13	2.47216e-11	ENSG00000250305	KIAA1456	8	12803151	12889012	101927137	KIAA1456 [Source:HGNC Symbol;Acc:26725]	protein_coding
ENSG00000108387	1.92274	1.10916e-13	2.63254e-11	ENSG00000108387	44808	17	56597611	56618179	5414	septin 4 [Source:HGNC Symbol;Acc:9165]	protein_coding
ENSG00000162692	-1.39901	1.16304e-13	2.71114e-11	ENSG00000162692	VCAM1	1	101185298	101204601	7412	vascular cell adhesion molecule 1 [Source:HGNC Symbol;Acc:12663]	protein_coding
ENSG00000143878	0.910777	1.24961e-13	2.83917e-11	ENSG00000143878	RHOB	2	20646835	20649200	388	ras homolog family member B [Source:HGNC Symbol;Acc:668]	protein_coding
ENSG00000156804	0.953247	1.26147e-13	2.83917e-11	ENSG00000156804	FBXO32	8	124510129	124553446	114907	F-box protein 32 [Source:HGNC Symbol;Acc:16731]	protein_coding
ENSG00000058085	-1.20775	1.3431e-13	2.97167e-11	ENSG00000058085	LAMC2	1	183155373	183214035	3918	laminin, gamma 2 [Source:HGNC Symbol;Acc:6493]	protein_coding
ENSG00000164761	-1.26948	1.85763e-13	4.04159e-11	ENSG00000164761	TNFRSF11B	8	119935796	119964439	4982	tumor necrosis factor receptor superfamily, member 11b [Source:HGNC Symbol;Acc:11909]	protein_coding
ENSG00000130707	0.771509	2.41258e-13	5.16292e-11	ENSG00000130707	ASS1	9	133320316	133376661	445	argininosuccinate synthase 1 [Source:HGNC Symbol;Acc:758]	protein_coding
ENSG00000171303	-1.18444	3.48127e-13	7.32976e-11	ENSG00000171303	KCNK3	2	26915619	26956288	3777	potassium channel, subfamily K, member 3 [Source:HGNC Symbol;Acc:6278]	protein_coding
ENSG00000049130	-0.910513	4.31032e-13	8.93126e-11	ENSG00000049130	KITLG	12	88886570	88974628	4254	KIT ligand [Source:HGNC Symbol;Acc:6343]	protein_coding
ENSG00000136478	0.941744	6.35591e-13	1.29641e-10	ENSG00000136478	TEX2	17	62224587	62340661	55852	testis expressed 2 [Source:HGNC Symbol;Acc:30884]	protein_coding
ENSG00000125845	-1.6481	7.50053e-13	1.50634e-10	ENSG00000125845	BMP2	20	6748311	6760927	650	bone morphogenetic protein 2 [Source:HGNC Symbol;Acc:1069]	protein_coding
ENSG00000106819	-0.781285	8.31811e-13	1.64522e-10	ENSG00000106819	ASPN	9	95218487	95244788	54829	asporin [Source:HGNC Symbol;Acc:14872]	protein_coding
ENSG00000146250	-1.39794	8.63665e-13	1.68273e-10	ENSG00000146250	PRSS35	6	84222194	84235423	167681	protease, serine, 35 [Source:HGNC Symbol;Acc:21387]	protein_coding
ENSG00000171812	0.835156	9.02254e-13	1.73206e-10	ENSG00000171812	COL8A2	1	36560837	36590821	1296	collagen, type VIII, alpha 2 [Source:HGNC Symbol;Acc:2216]	protein_coding
ENSG00000187955	-1.01223	1.11145e-12	2.10273e-10	ENSG00000187955	COL14A1	8	121072019	121384275	7373	collagen, type XIV, alpha 1 [Source:HGNC Symbol;Acc:2191]	protein_coding
ENSG00000139329	-0.989934	1.44127e-12	2.68776e-10	ENSG00000139329	LUM	12	91496406	91505608	4060	lumican [Source:HGNC Symbol;Acc:6724]	protein_coding
ENSG00000161526	0.858038	2.66858e-12	4.90643e-10	ENSG00000161526	SAP30BP	17	73663196	73704142	29115	SAP30 binding protein [Source:HGNC Symbol;Acc:30785]	protein_coding
ENSG00000130600	7.88955	2.92691e-12	5.30664e-10	ENSG00000130600	H19	11	2016406	2022700	100033819	H19, imprinted maternally expressed transcript (non-protein coding) [Source:HGNC Symbol;Acc:4713]	processed_transcript
ENSG00000054654	0.855555	2.98739e-12	5.34211e-10	ENSG00000054654	SYNE2	14	64319683	64693165	23224	spectrin repeat containing, nuclear envelope 2 [Source:HGNC Symbol;Acc:17084]	protein_coding
ENSG00000172201	-1.4319	5.15265e-12	9.08956e-10	ENSG00000172201	ID4	6	19837617	19840915	3400	inhibitor of DNA binding 4, dominant negative helix-loop-helix protein [Source:HGNC Symbol;Acc:5363]	protein_coding
ENSG00000164654	1.09476	5.46966e-12	9.52013e-10	ENSG00000164654	MIOS	7	7606503	7648560	54468	missing oocyte, meiosis regulator, homolog (Drosophila) [Source:HGNC Symbol;Acc:21905]	protein_coding
ENSG00000064886	1.44596	1.2059e-11	2.0444e-09	ENSG00000064886	CHI3L2	1	111743393	111786062	1117	chitinase 3-like 2 [Source:HGNC Symbol;Acc:1933]	protein_coding
ENSG00000038427	-1.67861	1.19189e-11	2.0444e-09	ENSG00000038427	VCAN	5	82767284	82878122	1462	versican [Source:HGNC Symbol;Acc:2464]	protein_coding
ENSG00000139278	-0.793904	1.56961e-11	2.62689e-09	ENSG00000139278	GLIPR1	12	75874460	75897633	11010	GLI pathogenesis-related 1 [Source:HGNC Symbol;Acc:17001]	protein_coding
ENSG00000092068	-0.779399	2.39765e-11	3.96189e-09	ENSG00000092068	SLC7A8	14	23594504	23652883	23428	solute carrier family 7 (amino acid transporter light chain, L system), member 8 [Source:HGNC Symbol;Acc:11066]	protein_coding
ENSG00000081923	-0.826623	2.61159e-11	4.26147e-09	ENSG00000081923	ATP8B1	18	55313658	55470333	5205	ATPase, aminophospholipid transporter, class I, type 8B, member 1 [Source:HGNC Symbol;Acc:3706]	protein_coding
ENSG00000138193	1.06071	3.53595e-11	5.69856e-09	ENSG00000138193	PLCE1	10	95753746	96092580	51196	phospholipase C, epsilon 1 [Source:HGNC Symbol;Acc:17175]	protein_coding
ENSG00000125637	1.25096	3.66668e-11	5.78557e-09	ENSG00000125637	PSD4	2	113914902	113966973	23550	pleckstrin and Sec7 domain containing 4 [Source:HGNC Symbol;Acc:19096]	protein_coding
ENSG00000164125	-1.01965	3.67859e-11	5.78557e-09	ENSG00000164125	FAM198B	4	159045626	159094470	51313	family with sequence similarity 198, member B [Source:HGNC Symbol;Acc:25312]	protein_coding
ENSG00000138735	-0.788274	3.95699e-11	6.14934e-09	ENSG00000138735	PDE5A	4	120415550	120550146	8654	phosphodiesterase 5A, cGMP-specific [Source:HGNC Symbol;Acc:8784]	protein_coding
ENSG00000159216	-0.781978	4.31788e-11	6.63126e-09	ENSG00000159216	RUNX1	21	36160098	37376965	101928269	runt-related transcription factor 1 [Source:HGNC Symbol;Acc:10471]	protein_coding
ENSG00000138347	1.70543	6.26413e-11	9.50837e-09	ENSG00000138347	MYPN	10	69865912	69971774	84665	myopalladin [Source:HGNC Symbol;Acc:23246]	protein_coding
ENSG00000143797	-0.698143	6.69931e-11	1.0052e-08	ENSG00000143797	MBOAT2	2	8992820	9143942	129642	membrane bound O-acyltransferase domain containing 2 [Source:HGNC Symbol;Acc:25193]	protein_coding
ENSG00000121039	-0.966068	1.10104e-10	1.63329e-08	ENSG00000121039	RDH10	8	74206847	74237516	157506	retinol dehydrogenase 10 (all-trans) [Source:HGNC Symbol;Acc:19975]	protein_coding
ENSG00000086015	0.722792	1.27774e-10	1.87412e-08	ENSG00000086015	MAST2	1	46252659	46501796	23139	microtubule associated serine/threonine kinase 2 [Source:HGNC Symbol;Acc:19035]	protein_coding
ENSG00000137767	0.751563	1.33963e-10	1.94305e-08	ENSG00000137767	SQRDL	15	45923346	45983492	58472	sulfide quinone reductase-like (yeast) [Source:HGNC Symbol;Acc:20390]	protein_coding
ENSG00000102359	0.67079	1.36667e-10	1.9605e-08	ENSG00000102359	SRPX2	X	99899215	99926296	27286	sushi-repeat containing protein, X-linked 2 [Source:HGNC Symbol;Acc:30668]	protein_coding
ENSG00000153993	-1.46529	1.59e-10	2.25608e-08	ENSG00000153993	SEMA3D	7	84624869	84816171	223117	sema domain, immunoglobulin domain (Ig), short basic domain, secreted, (semaphorin) 3D [Source:HGNC Symbol;Acc:10726]	protein_coding
ENSG00000166398	0.899405	1.61913e-10	2.2727e-08	ENSG00000166398	KIAA0355	19	34745442	34846491	9710	KIAA0355 [Source:HGNC Symbol;Acc:29016]	protein_coding
ENSG00000137573	-0.774741	1.88826e-10	2.62227e-08	ENSG00000137573	SULF1	8	70378859	70573150	23213	sulfatase 1 [Source:HGNC Symbol;Acc:20391]	protein_coding
ENSG00000108846	0.75471	2.31007e-10	3.17428e-08	ENSG00000108846	ABCC3	17	48712138	48769613	8714	ATP-binding cassette, sub-family C (CFTR/MRP), member 3 [Source:HGNC Symbol;Acc:54]	protein_coding
ENSG00000206190	1.39058	2.66691e-10	3.62645e-08	ENSG00000206190	ATP10A	15	25922420	26110317	57194	ATPase, class V, type 10A [Source:HGNC Symbol;Acc:13542]	protein_coding
ENSG00000198121	-0.659921	2.87546e-10	3.86972e-08	ENSG00000198121	LPAR1	9	113635543	113800981	1902	lysophosphatidic acid receptor 1 [Source:HGNC Symbol;Acc:3166]	protein_coding
ENSG00000124212	-1.08639	3.41775e-10	4.55258e-08	ENSG00000124212	PTGIS	20	48120411	48184683	5740	prostaglandin I2 (prostacyclin) synthase [Source:HGNC Symbol;Acc:9603]	protein_coding
ENSG00000168209	1.01072	4.25179e-10	5.60635e-08	ENSG00000168209	DDIT4	10	74033678	74035794	54541	DNA-damage-inducible transcript 4 [Source:HGNC Symbol;Acc:24944]	protein_coding
ENSG00000177363	-1.02965	4.40673e-10	5.75254e-08	ENSG00000177363	LRRN4CL	11	62453874	62457371	221091	LRRN4 C-terminal like [Source:HGNC Symbol;Acc:33724]	protein_coding
ENSG00000100564	1.03161	5.63357e-10	7.28125e-08	ENSG00000100564	PIGH	14	68048672	68067004	5283	phosphatidylinositol glycan anchor biosynthesis, class H [Source:HGNC Symbol;Acc:8964]	protein_coding
ENSG00000181467	-0.649197	6.70013e-10	8.57485e-08	ENSG00000181467	RAP2B	3	152880029	152886265	5912	RAP2B, member of RAS oncogene family [Source:HGNC Symbol;Acc:9862]	protein_coding
ENSG00000183508	-1.5157	8.67745e-10	1.08919e-07	ENSG00000183508	FAM46C	1	118148556	118170994	54855	family with sequence similarity 46, member C [Source:HGNC Symbol;Acc:24712]	protein_coding
ENSG00000119139	0.804702	8.66416e-10	1.08919e-07	ENSG00000119139	TJP2	9	71736209	71870124	9414	tight junction protein 2 [Source:HGNC Symbol;Acc:11828]	protein_coding
ENSG00000159423	1.03581	8.92403e-10	1.10947e-07	ENSG00000159423	ALDH4A1	1	19197926	19229275	8659	aldehyde dehydrogenase 4 family, member A1 [Source:HGNC Symbol;Acc:406]	protein_coding
ENSG00000106809	-0.714959	1.07334e-09	1.32183e-07	ENSG00000106809	OGN	9	95146249	95166978	4969	osteoglycin [Source:HGNC Symbol;Acc:8126]	protein_coding
ENSG00000197635	-0.986124	1.08874e-09	1.32827e-07	ENSG00000197635	DPP4	2	162848751	162931052	1803	dipeptidyl-peptidase 4 [Source:HGNC Symbol;Acc:3009]	protein_coding
ENSG00000168280	1.12791	1.19033e-09	1.43876e-07	ENSG00000168280	KIF5C	2	149632819	149883273	3800	kinesin family member 5C [Source:HGNC Symbol;Acc:6325]	protein_coding
ENSG00000144802	-0.980874	1.33958e-09	1.6043e-07	ENSG00000144802	NFKBIZ	3	101546835	101579866	64332	nuclear factor of kappa light polypeptide gene enhancer in B-cells inhibitor, zeta [Source:HGNC Symbol;Acc:29805]	protein_coding
ENSG00000125430	1.43752	1.46565e-09	1.73933e-07	ENSG00000125430	HS3ST3B1	17	14204400	14252721	9953	heparan sulfate (glucosamine) 3-O-sulfotransferase 3B1 [Source:HGNC Symbol;Acc:5198]	protein_coding
ENSG00000164176	-0.587333	1.60969e-09	1.89305e-07	ENSG00000164176	EDIL3	5	83236373	83680611	10085	EGF-like repeats and discoidin I-like domains 3 [Source:HGNC Symbol;Acc:3173]	protein_coding
ENSG00000151632	0.791622	1.64067e-09	1.91226e-07	ENSG00000151632	AKR1C2	10	5029967	5060223	101930400	aldo-keto reductase family 1, member C2 [Source:HGNC Symbol;Acc:385]	protein_coding
ENSG00000166974	-0.657458	1.77765e-09	2.05357e-07	ENSG00000166974	MAPRE2	18	32556892	32723434	10982	microtubule-associated protein, RP/EB family, member 2 [Source:HGNC Symbol;Acc:6891]	protein_coding
ENSG00000141429	-0.613716	1.83257e-09	2.09845e-07	ENSG00000141429	GALNT1	18	33161081	33291798	2589	UDP-N-acetyl-alpha-D-galactosamine:polypeptide N-acetylgalactosaminyltransferase 1 (GalNAc-T1) [Source:HGNC Symbol;Acc:4123]	protein_coding
ENSG00000153714	0.789533	1.87606e-09	2.12958e-07	ENSG00000153714	LURAP1L	9	12775020	12822130	286343	leucine rich adaptor protein 1-like [Source:HGNC Symbol;Acc:31452]	protein_coding
ENSG00000176771	-1.31456	1.94802e-09	2.19219e-07	ENSG00000176771	NCKAP5	2	133429374	134326034	344148	NCK-associated protein 5 [Source:HGNC Symbol;Acc:29847]	protein_coding
ENSG00000183876	-1.44364	2.62728e-09	2.93133e-07	ENSG00000183876	ARSI	5	149675906	149718870	340075	arylsulfatase family, member I [Source:HGNC Symbol;Acc:32521]	protein_coding
ENSG00000154217	0.68663	3.18821e-09	3.52703e-07	ENSG00000154217	PITPNC1	17	65373575	65693372	26207	phosphatidylinositol transfer protein, cytoplasmic 1 [Source:HGNC Symbol;Acc:21045]	protein_coding
ENSG00000128606	-1.18874	3.3597e-09	3.6855e-07	ENSG00000128606	LRRC17	7	102553438	102585396	10234	leucine rich repeat containing 17 [Source:HGNC Symbol;Acc:16895]	protein_coding
ENSG00000064393	0.789724	3.39679e-09	3.69514e-07	ENSG00000064393	HIPK2	7	139246316	139477577	28996	homeodomain interacting protein kinase 2 [Source:HGNC Symbol;Acc:14402]	protein_coding
ENSG00000157514	1.03098	3.48343e-09	3.75807e-07	ENSG00000157514	TSC22D3	X	106956451	107020572	1831	TSC22 domain family, member 3 [Source:HGNC Symbol;Acc:3051]	protein_coding
ENSG00000169908	-0.745162	3.54427e-09	3.79236e-07	ENSG00000169908	TM4SF1	3	149086809	149095652	4071	transmembrane 4 L six family member 1 [Source:HGNC Symbol;Acc:11853]	protein_coding
ENSG00000018236	0.833977	4.24394e-09	4.5041e-07	ENSG00000018236	CNTN1	12	41086244	41466220	1272	contactin 1 [Source:HGNC Symbol;Acc:2171]	protein_coding
ENSG00000159167	-1.76593	4.47718e-09	4.71332e-07	ENSG00000159167	STC1	8	23699428	23712320	6781	stanniocalcin 1 [Source:HGNC Symbol;Acc:11373]	protein_coding
ENSG00000120833	-1.53207	4.83358e-09	5.0478e-07	ENSG00000120833	SOCS2	12	93963590	93977263	8835	suppressor of cytokine signaling 2 [Source:HGNC Symbol;Acc:19382]	protein_coding
ENSG00000146122	0.914087	4.92584e-09	5.10332e-07	ENSG00000146122	DAAM2	6	39760142	39872648	23500	dishevelled associated activator of morphogenesis 2 [Source:HGNC Symbol;Acc:18143]	protein_coding
ENSG00000135299	0.726761	5.18765e-09	5.33225e-07	ENSG00000135299	ANKRD6	6	90142889	90343553	22881	ankyrin repeat domain 6 [Source:HGNC Symbol;Acc:17280]	protein_coding
ENSG00000003436	-0.72295	5.37007e-09	5.43417e-07	ENSG00000003436	TFPI	2	188328957	188430487	7035	tissue factor pathway inhibitor (lipoprotein-associated coagulation inhibitor) [Source:HGNC Symbol;Acc:11760]	protein_coding
ENSG00000134986	-0.795952	5.33393e-09	5.43417e-07	ENSG00000134986	NREP	5	110998318	111333161	9315	neuronal regeneration related protein [Source:HGNC Symbol;Acc:16834]	protein_coding
ENSG00000109689	-0.585859	5.41883e-09	5.44134e-07	ENSG00000109689	STIM2	4	26859300	27027003	57620	stromal interaction molecule 2 [Source:HGNC Symbol;Acc:19205]	protein_coding
ENSG00000082497	-1.12501	6.05015e-09	6.0289e-07	ENSG00000082497	SERTAD4	1	210406144	210419976	56256	SERTA domain containing 4 [Source:HGNC Symbol;Acc:25236]	protein_coding
ENSG00000184216	0.682988	7.02467e-09	6.94698e-07	ENSG00000184216	IRAK1	X	153275951	153285431	3654	interleukin-1 receptor-associated kinase 1 [Source:HGNC Symbol;Acc:6112]	protein_coding
ENSG00000166482	-0.607039	7.30473e-09	7.16962e-07	ENSG00000166482	MFAP4	17	19286755	19290553	4239	microfibrillar-associated protein 4 [Source:HGNC Symbol;Acc:7035]	protein_coding
ENSG00000023697	0.768269	7.81116e-09	7.60947e-07	ENSG00000023697	DERA	12	16064106	16190220	51071	deoxyribose-phosphate aldolase (putative) [Source:HGNC Symbol;Acc:24269]	protein_coding
ENSG00000154229	0.659678	8.04959e-09	7.78366e-07	ENSG00000154229	PRKCA	17	64298754	64806861	5578	protein kinase C, alpha [Source:HGNC Symbol;Acc:9393]	protein_coding
ENSG00000198853	0.632213	8.70984e-09	8.36016e-07	ENSG00000198853	RUSC2	9	35490124	35561895	9853	RUN and SH3 domain containing 2 [Source:HGNC Symbol;Acc:23625]	protein_coding
ENSG00000197380	-0.911667	8.99259e-09	8.56856e-07	ENSG00000197380	DACT3	19	47150869	47164395	147906	dishevelled-binding antagonist of beta-catenin 3 [Source:HGNC Symbol;Acc:30745]	protein_coding
ENSG00000123562	0.512989	9.18643e-09	8.68983e-07	ENSG00000123562	MORF4L2	X	102930424	102943086	9643	mortality factor 4 like 2 [Source:HGNC Symbol;Acc:16849]	protein_coding
ENSG00000116285	0.675923	1.12144e-08	1.05319e-06	ENSG00000116285	ERRFI1	1	8064464	8086368	54206	ERBB receptor feedback inhibitor 1 [Source:HGNC Symbol;Acc:18185]	protein_coding
ENSG00000125398	-0.753902	1.1605e-08	1.08208e-06	ENSG00000125398	SOX9	17	70117161	70122561	6662	SRY (sex determining region Y)-box 9 [Source:HGNC Symbol;Acc:11204]	protein_coding
ENSG00000154736	-0.987443	1.21305e-08	1.12306e-06	ENSG00000154736	ADAMTS5	21	28290231	28338832	11096	ADAM metallopeptidase with thrombospondin type 1 motif, 5 [Source:HGNC Symbol;Acc:221]	protein_coding
ENSG00000128262	1.51295	1.26815e-08	1.1658e-06	ENSG00000128262	POM121L9P	22	24647796	24661493	29774	POM121 transmembrane nucleoporin-like 9, pseudogene [Source:HGNC Symbol;Acc:30080]	pseudogene
ENSG00000139146	0.78708	1.30644e-08	1.1926e-06	ENSG00000139146	FAM60A	12	31433518	31479992	58516	family with sequence similarity 60, member A [Source:HGNC Symbol;Acc:30702]	protein_coding
ENSG00000240583	-1.01507	1.45233e-08	1.31658e-06	ENSG00000240583	AQP1	7	30893010	30965131	358	aquaporin 1 (Colton blood group) [Source:HGNC Symbol;Acc:633]	protein_coding
ENSG00000196507	0.66254	1.47743e-08	1.3301e-06	ENSG00000196507	TCEAL3	X	102862379	102884618	85012	transcription elongation factor A (SII)-like 3 [Source:HGNC Symbol;Acc:28247]	protein_coding
ENSG00000268894	1.14555	1.55467e-08	1.39004e-06	ENSG00000268894	PLCE1-AS1	10	96039034	96046828	100128054	PLCE1 antisense RNA 1 [Source:HGNC Symbol;Acc:45193]	antisense
ENSG00000115318	0.549988	1.78933e-08	1.58898e-06	ENSG00000115318	LOXL3	2	74759541	74782817	84695	lysyl oxidase-like 3 [Source:HGNC Symbol;Acc:13869]	protein_coding
ENSG00000163931	0.470233	2.09613e-08	1.84884e-06	ENSG00000163931	TKT	3	53258723	53290068	7086	transketolase [Source:HGNC Symbol;Acc:11834]	protein_coding
ENSG00000143382	1.16394	2.76968e-08	2.42654e-06	ENSG00000143382	ADAMTSL4	1	150521884	150533413	54507	ADAMTS-like 4 [Source:HGNC Symbol;Acc:19706]	protein_coding
ENSG00000116990	2.91563	3.04145e-08	2.64687e-06	ENSG00000116990	MYCL	1	40361098	40367928	4610	v-myc avian myelocytomatosis viral oncogene lung carcinoma derived homolog [Source:HGNC Symbol;Acc:7555]	protein_coding
ENSG00000261801	0.633171	3.31756e-08	2.86805e-06	ENSG00000261801	LOXL1-AS1	15	74200424	74220589	101929252	LOXL1 antisense RNA 1 [Source:HGNC Symbol;Acc:44169]	antisense
ENSG00000162636	-0.913676	3.54806e-08	3.04713e-06	ENSG00000162636	FAM102B	1	109102711	109187522	284611	family with sequence similarity 102, member B [Source:HGNC Symbol;Acc:27637]	protein_coding
ENSG00000214517	0.687571	3.63977e-08	3.10546e-06	ENSG00000214517	PPME1	11	73882144	73965748	51400	protein phosphatase methylesterase 1 [Source:HGNC Symbol;Acc:30178]	protein_coding
ENSG00000182541	0.60009	3.75375e-08	3.18191e-06	ENSG00000182541	LIMK2	22	31608225	31676066	3985	LIM domain kinase 2 [Source:HGNC Symbol;Acc:6614]	protein_coding
ENSG00000106537	-1.25034	3.89701e-08	3.28204e-06	ENSG00000106537	TSPAN13	7	16793160	16824161	27075	tetraspanin 13 [Source:HGNC Symbol;Acc:21643]	protein_coding
ENSG00000059377	2.03074	4.10794e-08	3.4375e-06	ENSG00000059377	TBXAS1	7	139476850	139720125	6916	thromboxane A synthase 1 (platelet) [Source:HGNC Symbol;Acc:11609]	protein_coding
ENSG00000166165	-0.845656	4.29782e-08	3.57349e-06	ENSG00000166165	CKB	14	103985996	103989448	1152	creatine kinase, brain [Source:HGNC Symbol;Acc:1991]	protein_coding
ENSG00000136068	0.838506	5.07006e-08	4.16256e-06	ENSG00000136068	FLNB	3	57994127	58157982	2317	filamin B, beta [Source:HGNC Symbol;Acc:3755]	protein_coding
ENSG00000182022	0.822967	5.06196e-08	4.16256e-06	ENSG00000182022	CHST15	10	125767184	125853206	51363	carbohydrate (N-acetylgalactosamine 4-sulfate 6-O) sulfotransferase 15 [Source:HGNC Symbol;Acc:18137]	protein_coding
ENSG00000034971	1.85959	5.36347e-08	4.34874e-06	ENSG00000034971	MYOC	1	171604557	171621823	4653	myocilin, trabecular meshwork inducible glucocorticoid response [Source:HGNC Symbol;Acc:7610]	protein_coding
ENSG00000249992	-1.07297	5.33971e-08	4.34874e-06	ENSG00000249992	TMEM158	3	45265958	45267770	25907	transmembrane protein 158 (gene/pseudogene) [Source:HGNC Symbol;Acc:30293]	protein_coding
ENSG00000100994	0.719757	5.68132e-08	4.57802e-06	ENSG00000100994	PYGB	20	25228705	25278650	5834	phosphorylase, glycogen; brain [Source:HGNC Symbol;Acc:9723]	protein_coding
ENSG00000122644	0.978041	6.88055e-08	5.51035e-06	ENSG00000122644	ARL4A	7	12726481	12730559	10124	ADP-ribosylation factor-like 4A [Source:HGNC Symbol;Acc:695]	protein_coding
ENSG00000010278	-0.578245	7.18099e-08	5.7159e-06	ENSG00000010278	CD9	12	6308881	6347425	928	CD9 molecule [Source:HGNC Symbol;Acc:1709]	protein_coding
ENSG00000134333	0.548723	7.60468e-08	6.01645e-06	ENSG00000134333	LDHA	11	18415935	18429972	3939	lactate dehydrogenase A [Source:HGNC Symbol;Acc:6535]	protein_coding
ENSG00000138385	0.560698	8.70137e-08	6.84263e-06	ENSG00000138385	SSB	2	170648443	170668574	6741	Sjogren syndrome antigen B (autoantigen La) [Source:HGNC Symbol;Acc:11316]	protein_coding
ENSG00000117519	0.4731	9.04475e-08	7.07007e-06	ENSG00000117519	CNN3	1	95362507	95392834	1266	calponin 3, acidic [Source:HGNC Symbol;Acc:2157]	protein_coding
ENSG00000018408	-0.550473	9.16599e-08	7.12219e-06	ENSG00000018408	WWTR1	3	149235022	149454501	25937	WW domain containing transcription regulator 1 [Source:HGNC Symbol;Acc:24042]	protein_coding
ENSG00000145703	5.63277	9.30556e-08	7.18786e-06	ENSG00000145703	IQGAP2	5	75699074	76003957	10788	IQ motif containing GTPase activating protein 2 [Source:HGNC Symbol;Acc:6111]	protein_coding
ENSG00000168734	-0.48251	1.04625e-07	8.03397e-06	ENSG00000168734	PKIG	20	43160426	43252888	11142	protein kinase (cAMP-dependent, catalytic) inhibitor gamma [Source:HGNC Symbol;Acc:9019]	protein_coding
ENSG00000150510	1.1521	1.16955e-07	8.92825e-06	ENSG00000150510	FAM124A	13	51796503	51858377	220108	family with sequence similarity 124A [Source:HGNC Symbol;Acc:26413]	protein_coding
ENSG00000130150	-0.611217	1.21561e-07	9.22593e-06	ENSG00000130150	MOSPD2	X	14891563	14940449	158747	motile sperm domain containing 2 [Source:HGNC Symbol;Acc:28381]	protein_coding
ENSG00000174136	-0.613977	1.33954e-07	1.01077e-05	ENSG00000174136	RGMB	5	98104354	98134347	285704	repulsive guidance molecule family member b [Source:HGNC Symbol;Acc:26896]	protein_coding
ENSG00000133019	-1.01145	1.37451e-07	1.0312e-05	ENSG00000133019	CHRM3	1	239549865	240078750	1131	cholinergic receptor, muscarinic 3 [Source:HGNC Symbol;Acc:1952]	protein_coding
ENSG00000130592	4.177	1.52181e-07	1.13518e-05	ENSG00000130592	LSP1	11	1874200	1913497	4046	lymphocyte-specific protein 1 [Source:HGNC Symbol;Acc:6707]	protein_coding
ENSG00000183765	0.568092	1.60979e-07	1.19399e-05	ENSG00000183765	CHEK2	22	29083731	29138410	11200	checkpoint kinase 2 [Source:HGNC Symbol;Acc:16627]	protein_coding
ENSG00000115884	0.631467	1.72567e-07	1.26555e-05	ENSG00000115884	SDC1	2	20400558	20425194	6382	syndecan 1 [Source:HGNC Symbol;Acc:10658]	protein_coding
ENSG00000113721	0.474892	1.72122e-07	1.26555e-05	ENSG00000113721	PDGFRB	5	149493400	149535435	5159	platelet-derived growth factor receptor, beta polypeptide [Source:HGNC Symbol;Acc:8804]	protein_coding
ENSG00000119950	0.698035	1.89425e-07	1.38142e-05	ENSG00000119950	MXI1	10	111967363	112047123	4601	MAX interactor 1, dimerization protein [Source:HGNC Symbol;Acc:7534]	protein_coding
ENSG00000057294	0.768739	2.30874e-07	1.67435e-05	ENSG00000057294	PKP2	12	32943679	33049774	5318	plakophilin 2 [Source:HGNC Symbol;Acc:9024]	protein_coding
ENSG00000198431	0.543485	2.86257e-07	2.06453e-05	ENSG00000198431	TXNRD1	12	104609557	104744061	7296	thioredoxin reductase 1 [Source:HGNC Symbol;Acc:12437]	protein_coding
ENSG00000186350	0.563064	2.91191e-07	2.08857e-05	ENSG00000186350	RXRA	9	137208944	137332431	6256	retinoid X receptor, alpha [Source:HGNC Symbol;Acc:10477]	protein_coding
ENSG00000206052	1.02968	3.06796e-07	2.18848e-05	ENSG00000206052	DOK6	18	67068291	67516323	220164	docking protein 6 [Source:HGNC Symbol;Acc:28301]	protein_coding
ENSG00000150556	0.862784	3.17234e-07	2.25063e-05	ENSG00000150556	LYPD6B	2	149894621	150071776	130576	LY6/PLAUR domain containing 6B [Source:HGNC Symbol;Acc:27018]	protein_coding
ENSG00000126822	0.816706	3.2109e-07	2.26568e-05	ENSG00000126822	PLEKHG3	14	65170820	65213610	26030	pleckstrin homology domain containing, family G (with RhoGef domain) member 3 [Source:HGNC Symbol;Acc:20364]	protein_coding
ENSG00000171877	-1.32023	3.27737e-07	2.30015e-05	ENSG00000171877	FRMD5	15	44162962	44487450	84978	FERM domain containing 5 [Source:HGNC Symbol;Acc:28214]	protein_coding
ENSG00000131473	0.47773	3.56486e-07	2.48854e-05	ENSG00000131473	ACLY	17	40023161	40086795	47	ATP citrate lyase [Source:HGNC Symbol;Acc:115]	protein_coding
ENSG00000079308	0.665121	3.69683e-07	2.56693e-05	ENSG00000079308	TNS1	2	218664512	218867718	7145	tensin 1 [Source:HGNC Symbol;Acc:11973]	protein_coding
ENSG00000060718	0.768001	3.84973e-07	2.65896e-05	ENSG00000060718	COL11A1	1	103342023	103574052	1301	collagen, type XI, alpha 1 [Source:HGNC Symbol;Acc:2186]	protein_coding
ENSG00000104722	-1.78166	3.87631e-07	2.66323e-05	ENSG00000104722	NEFM	8	24770525	24776607	4741	neurofilament, medium polypeptide [Source:HGNC Symbol;Acc:7734]	protein_coding
ENSG00000205835	1.20689	4.17001e-07	2.84468e-05	ENSG00000205835	GMNC	3	190570666	190610218	647309	geminin coiled-coil domain containing [Source:HGNC Symbol;Acc:40049]	protein_coding
ENSG00000100003	0.778035	4.19423e-07	2.84468e-05	ENSG00000100003	SEC14L2	22	30792846	30821305	23541	SEC14-like 2 (S. cerevisiae) [Source:HGNC Symbol;Acc:10699]	protein_coding
ENSG00000131089	0.625735	4.20579e-07	2.84468e-05	ENSG00000131089	ARHGEF9	X	62854847	63005426	23229	Cdc42 guanine nucleotide exchange factor (GEF) 9 [Source:HGNC Symbol;Acc:14561]	protein_coding
ENSG00000171819	4.60768	4.26619e-07	2.87066e-05	ENSG00000171819	ANGPTL7	1	11249398	11256038	10218	angiopoietin-like 7 [Source:HGNC Symbol;Acc:24078]	protein_coding
ENSG00000105281	0.518855	4.6682e-07	3.12506e-05	ENSG00000105281	SLC1A5	19	47278140	47291851	6510	solute carrier family 1 (neutral amino acid transporter), member 5 [Source:HGNC Symbol;Acc:10943]	protein_coding
ENSG00000106853	0.528603	4.9018e-07	3.2647e-05	ENSG00000106853	PTGR1	9	114312002	114362135	22949	prostaglandin reductase 1 [Source:HGNC Symbol;Acc:18429]	protein_coding
ENSG00000135643	-1.1161	5.09645e-07	3.37711e-05	ENSG00000135643	KCNMB4	12	70760056	70828072	27345	potassium large conductance calcium-activated channel, subfamily M, beta member 4 [Source:HGNC Symbol;Acc:6289]	protein_coding
ENSG00000171408	-0.753477	5.23624e-07	3.45221e-05	ENSG00000171408	PDE7B	6	136172834	136516712	27115	phosphodiesterase 7B [Source:HGNC Symbol;Acc:8792]	protein_coding
ENSG00000170647	-1.22792	5.4034e-07	3.54452e-05	ENSG00000170647	TMEM133	11	100862811	100864663	83935	transmembrane protein 133 [Source:HGNC Symbol;Acc:24033]	protein_coding
ENSG00000137975	-1.17202	5.58626e-07	3.64615e-05	ENSG00000137975	CLCA2	1	86889769	86922241	9635	chloride channel accessory 2 [Source:HGNC Symbol;Acc:2016]	protein_coding
ENSG00000164418	-0.88389	5.76325e-07	3.74296e-05	ENSG00000164418	GRIK2	6	101846664	102517958	2898	glutamate receptor, ionotropic, kainate 2 [Source:HGNC Symbol;Acc:4580]	protein_coding
ENSG00000145675	0.65612	5.88157e-07	3.80089e-05	ENSG00000145675	PIK3R1	5	67511548	67597649	5295	phosphoinositide-3-kinase, regulatory subunit 1 (alpha) [Source:HGNC Symbol;Acc:8979]	protein_coding
ENSG00000166448	-0.669576	6.03218e-07	3.87902e-05	ENSG00000166448	TMEM130	7	98444111	98468394	222865	transmembrane protein 130 [Source:HGNC Symbol;Acc:25429]	protein_coding
ENSG00000153823	-0.649159	6.33947e-07	4.05664e-05	ENSG00000153823	PID1	2	229715242	230136001	55022	phosphotyrosine interaction domain containing 1 [Source:HGNC Symbol;Acc:26084]	protein_coding
ENSG00000106483	-1.01934	6.57491e-07	4.18678e-05	ENSG00000106483	SFRP4	7	37945543	38065297	6424	secreted frizzled-related protein 4 [Source:HGNC Symbol;Acc:10778]	protein_coding
ENSG00000081320	-0.530773	6.76211e-07	4.28508e-05	ENSG00000081320	STK17B	2	196998290	197041227	9262	serine/threonine kinase 17b [Source:HGNC Symbol;Acc:11396]	protein_coding
ENSG00000145632	-0.492215	6.96015e-07	4.38927e-05	ENSG00000145632	PLK2	5	57749809	57756087	10769	polo-like kinase 2 [Source:HGNC Symbol;Acc:19699]	protein_coding
ENSG00000110756	0.46423	7.32785e-07	4.59893e-05	ENSG00000110756	HPS5	11	18300223	18343745	11234	Hermansky-Pudlak syndrome 5 [Source:HGNC Symbol;Acc:17022]	protein_coding
ENSG00000135074	-0.514918	7.4248e-07	4.63748e-05	ENSG00000135074	ADAM19	5	156822542	157002783	8728	ADAM metallopeptidase domain 19 [Source:HGNC Symbol;Acc:197]	protein_coding
ENSG00000117461	0.820439	7.74729e-07	4.81586e-05	ENSG00000117461	PIK3R3	1	46505812	46642160	8503	phosphoinositide-3-kinase, regulatory subunit 3 (gamma) [Source:HGNC Symbol;Acc:8981]	protein_coding
ENSG00000154262	1.39529	7.85182e-07	4.85771e-05	ENSG00000154262	ABCA6	17	67074843	67138029	23460	ATP-binding cassette, sub-family A (ABC1), member 6 [Source:HGNC Symbol;Acc:36]	protein_coding
ENSG00000175274	0.639719	8.33591e-07	5.13287e-05	ENSG00000175274	TP53I11	11	44907454	44972840	9537	tumor protein p53 inducible protein 11 [Source:HGNC Symbol;Acc:16842]	protein_coding
ENSG00000090889	-1.04531	8.56282e-07	5.24784e-05	ENSG00000090889	KIF4A	X	69509879	69640682	24137	kinesin family member 4A [Source:HGNC Symbol;Acc:13339]	protein_coding
ENSG00000068383	-0.559041	8.67694e-07	5.29294e-05	ENSG00000068383	INPP5A	10	134351324	134596979	3632	inositol polyphosphate-5-phosphatase, 40kDa [Source:HGNC Symbol;Acc:6076]	protein_coding
ENSG00000136542	-0.541093	9.05268e-07	5.49645e-05	ENSG00000136542	GALNT5	2	158114110	158170723	11227	UDP-N-acetyl-alpha-D-galactosamine:polypeptide N-acetylgalactosaminyltransferase 5 (GalNAc-T5) [Source:HGNC Symbol;Acc:4127]	protein_coding
ENSG00000156103	-0.801541	9.66869e-07	5.84329e-05	ENSG00000156103	MMP16	8	89044237	89340254	4325	matrix metallopeptidase 16 (membrane-inserted) [Source:HGNC Symbol;Acc:7162]	protein_coding
ENSG00000164929	1.21626	1.04808e-06	6.30492e-05	ENSG00000164929	BAALC	8	104152938	104242533	79870	brain and acute leukemia, cytoplasmic [Source:HGNC Symbol;Acc:14333]	protein_coding
ENSG00000118473	-1.16313	1.07727e-06	6.4508e-05	ENSG00000118473	SGIP1	1	66999066	67213982	84251	SH3-domain GRB2-like (endophilin) interacting protein 1 [Source:HGNC Symbol;Acc:25412]	protein_coding
ENSG00000088320	-2.02649	1.20419e-06	7.17786e-05	ENSG00000088320	REM1	20	30063096	30072708	28954	RAS (RAD and GEM)-like GTP-binding 1 [Source:HGNC Symbol;Acc:15922]	protein_coding
ENSG00000167986	0.611634	1.24025e-06	7.35918e-05	ENSG00000167986	DDB1	11	61066923	61110068	1642	damage-specific DNA binding protein 1, 127kDa [Source:HGNC Symbol;Acc:2717]	protein_coding
ENSG00000138759	0.694352	1.2669e-06	7.48328e-05	ENSG00000138759	FRAS1	4	78978724	79465423	80144	Fraser syndrome 1 [Source:HGNC Symbol;Acc:19185]	protein_coding
ENSG00000169255	-0.594885	1.3239e-06	7.78478e-05	ENSG00000169255	B3GALNT1	3	160801671	160823172	8706	beta-1,3-N-acetylgalactosaminyltransferase 1 (globoside blood group) [Source:HGNC Symbol;Acc:918]	protein_coding
ENSG00000165029	0.634427	1.3378e-06	7.83125e-05	ENSG00000165029	ABCA1	9	107543283	107690518	19	ATP-binding cassette, sub-family A (ABC1), member 1 [Source:HGNC Symbol;Acc:29]	protein_coding
ENSG00000070371	0.608299	1.45081e-06	8.45484e-05	ENSG00000070371	CLTCL1	22	19166986	19279239	8218	clathrin, heavy chain-like 1 [Source:HGNC Symbol;Acc:2093]	protein_coding
ENSG00000087494	-1.10315	1.47302e-06	8.54614e-05	ENSG00000087494	PTHLH	12	28111017	28125638	5744	parathyroid hormone-like hormone [Source:HGNC Symbol;Acc:9607]	protein_coding
ENSG00000004799	1.00433	1.48538e-06	8.57971e-05	ENSG00000004799	PDK4	7	95212811	95225803	5166	pyruvate dehydrogenase kinase, isozyme 4 [Source:HGNC Symbol;Acc:8812]	protein_coding
ENSG00000153132	-1.02514	1.50501e-06	8.65481e-05	ENSG00000153132	CLGN	4	141309609	141349122	1047	calmegin [Source:HGNC Symbol;Acc:2060]	protein_coding
ENSG00000130956	-0.585826	1.60152e-06	9.16942e-05	ENSG00000130956	HABP4	9	99212483	99253618	22927	hyaluronan binding protein 4 [Source:HGNC Symbol;Acc:17062]	protein_coding
ENSG00000170677	-0.665381	1.68482e-06	9.6042e-05	ENSG00000170677	SOCS6	18	67956137	67997436	9306	suppressor of cytokine signaling 6 [Source:HGNC Symbol;Acc:16833]	protein_coding
ENSG00000143429	0.659929	1.76021e-06	9.90423e-05	ENSG00000143429	AC027612.6	2	91805186	91847998	654342		pseudogene
ENSG00000135919	-0.670572	1.75054e-06	9.90423e-05	ENSG00000135919	SERPINE2	2	224839829	224904036	5270	serpin peptidase inhibitor, clade E (nexin, plasminogen activator inhibitor type 1), member 2 [Source:HGNC Symbol;Acc:8951]	protein_coding
ENSG00000136261	-0.612064	1.75847e-06	9.90423e-05	ENSG00000136261	BZW2	7	16685756	16746148	28969	basic leucine zipper and W2 domains 2 [Source:HGNC Symbol;Acc:18808]	protein_coding
ENSG00000111186	0.532317	1.80189e-06	0.000100952	ENSG00000111186	WNT5B	12	1639057	1756409	81029	wingless-type MMTV integration site family, member 5B [Source:HGNC Symbol;Acc:16265]	protein_coding
ENSG00000152463	2.88233	1.8423e-06	0.000102775	ENSG00000152463	OLAH	10	15074226	15115851	55301	oleoyl-ACP hydrolase [Source:HGNC Symbol;Acc:25625]	protein_coding
ENSG00000165124	0.654287	1.87886e-06	0.000104369	ENSG00000165124	SVEP1	9	113127531	113342160	79987	sushi, von Willebrand factor type A, EGF and pentraxin domain containing 1 [Source:HGNC Symbol;Acc:15985]	protein_coding
ENSG00000133110	-0.811663	1.909e-06	0.000105148	ENSG00000133110	POSTN	13	38136720	38172981	10631	periostin, osteoblast specific factor [Source:HGNC Symbol;Acc:16953]	protein_coding
ENSG00000139668	0.763633	1.90811e-06	0.000105148	ENSG00000139668	WDFY2	13	52158644	52336171	115825	WD repeat and FYVE domain containing 2 [Source:HGNC Symbol;Acc:20482]	protein_coding
ENSG00000106034	-0.78352	1.97594e-06	0.000108378	ENSG00000106034	CPED1	7	120628731	120937498	79974	cadherin-like and PC-esterase domain containing 1 [Source:HGNC Symbol;Acc:26159]	protein_coding
ENSG00000052850	-0.620226	2.0257e-06	0.000110642	ENSG00000052850	ALX4	11	44281994	44331716	60529	ALX homeobox 4 [Source:HGNC Symbol;Acc:450]	protein_coding
ENSG00000221866	0.906414	2.06172e-06	0.00011214	ENSG00000221866	PLXNA4	7	131808091	132333447	91584	plexin A4 [Source:HGNC Symbol;Acc:9102]	protein_coding
ENSG00000144724	-0.593948	2.12291e-06	0.000114989	ENSG00000144724	PTPRG	3	61547243	62283288	5793	protein tyrosine phosphatase, receptor type, G [Source:HGNC Symbol;Acc:9671]	protein_coding
ENSG00000163755	-0.646819	2.19493e-06	0.000118399	ENSG00000163755	HPS3	3	148847371	148891519	84343	Hermansky-Pudlak syndrome 3 [Source:HGNC Symbol;Acc:15597]	protein_coding
ENSG00000197467	-0.831437	2.38568e-06	0.000128159	ENSG00000197467	COL13A1	10	71561644	71724031	1305	collagen, type XIII, alpha 1 [Source:HGNC Symbol;Acc:2190]	protein_coding
ENSG00000166106	-1.06849	2.45648e-06	0.000131421	ENSG00000166106	ADAMTS15	11	130318869	130346532	170689	ADAM metallopeptidase with thrombospondin type 1 motif, 15 [Source:HGNC Symbol;Acc:16305]	protein_coding
ENSG00000168710	0.509665	2.53796e-06	0.000135227	ENSG00000168710	AHCYL1	1	110527308	110566357	10768	adenosylhomocysteinase-like 1 [Source:HGNC Symbol;Acc:344]	protein_coding
ENSG00000134668	-1.11576	2.69401e-06	0.000142958	ENSG00000134668	SPOCD1	1	32256023	32281652	90853	SPOC domain containing 1 [Source:HGNC Symbol;Acc:26338]	protein_coding
ENSG00000188483	-0.985247	2.73172e-06	0.000144372	ENSG00000188483	IER5L	9	131937835	131940540	389792	immediate early response 5-like [Source:HGNC Symbol;Acc:23679]	protein_coding
ENSG00000145147	-0.484172	2.75661e-06	0.000144517	ENSG00000145147	SLIT2	4	20254883	20622184	9353	slit homolog 2 (Drosophila) [Source:HGNC Symbol;Acc:11086]	protein_coding
ENSG00000076716	0.669105	2.74899e-06	0.000144517	ENSG00000076716	GPC4	X	132434131	132549518	2239	glypican 4 [Source:HGNC Symbol;Acc:4452]	protein_coding
ENSG00000130508	0.461757	2.7822e-06	0.000145275	ENSG00000130508	PXDN	2	1635659	1748624	7837	peroxidasin homolog (Drosophila) [Source:HGNC Symbol;Acc:14966]	protein_coding
ENSG00000105186	0.594985	2.84926e-06	0.000148184	ENSG00000105186	ANKRD27	19	33087913	33167503	84079	ankyrin repeat domain 27 (VPS9 domain) [Source:HGNC Symbol;Acc:25310]	protein_coding
ENSG00000140262	0.484499	3.02221e-06	0.000156555	ENSG00000140262	TCF12	15	57210821	57591479	6938	transcription factor 12 [Source:HGNC Symbol;Acc:11623]	protein_coding
ENSG00000196616	1.93621	3.05734e-06	0.000157554	ENSG00000196616	ADH1B	4	100226121	100242558	125	alcohol dehydrogenase 1B (class I), beta polypeptide [Source:HGNC Symbol;Acc:250]	protein_coding
ENSG00000146411	0.594617	3.06563e-06	0.000157554	ENSG00000146411	SLC2A12	6	134309835	134373774	154091	solute carrier family 2 (facilitated glucose transporter), member 12 [Source:HGNC Symbol;Acc:18067]	protein_coding
ENSG00000166272	0.597952	3.13684e-06	0.000160581	ENSG00000166272	WBP1L	10	104503727	104576021	54838	WW domain binding protein 1-like [Source:HGNC Symbol;Acc:23510]	protein_coding
ENSG00000175602	-1.10208	3.23821e-06	0.000165123	ENSG00000175602	CCDC85B	11	65657875	65659105	11007	coiled-coil domain containing 85B [Source:HGNC Symbol;Acc:24926]	protein_coding
ENSG00000080709	1.91686	3.56897e-06	0.000181282	ENSG00000080709	KCNN2	5	113696642	113832337	3781	potassium intermediate/small conductance calcium-activated channel, subfamily N, member 2 [Source:HGNC Symbol;Acc:6291]	protein_coding
ENSG00000118898	-1.09411	3.79786e-06	0.00019216	ENSG00000118898	PPL	16	4932508	5010742	5493	periplakin [Source:HGNC Symbol;Acc:9273]	protein_coding
ENSG00000154310	-0.70837	3.81609e-06	0.000192337	ENSG00000154310	TNIK	3	170779128	171178197	23043	TRAF2 and NCK interacting kinase [Source:HGNC Symbol;Acc:30765]	protein_coding
ENSG00000103381	0.547536	3.87294e-06	0.000193344	ENSG00000103381	CPPED1	16	12756919	12897874	55313	calcineurin-like phosphoesterase domain containing 1 [Source:HGNC Symbol;Acc:25632]	protein_coding
ENSG00000261685	1.61717	3.88052e-06	0.000193344	ENSG00000261685	RP11-401P9.4	16	50679720	50683160	NA		lincRNA
ENSG00000102024	-0.424713	3.85997e-06	0.000193344	ENSG00000102024	PLS3	X	114795501	114885181	5358	plastin 3 [Source:HGNC Symbol;Acc:9091]	protein_coding
ENSG00000168389	1.71343	3.94281e-06	0.000195701	ENSG00000168389	MFSD2A	1	40420802	40435638	84879	major facilitator superfamily domain containing 2A [Source:HGNC Symbol;Acc:25897]	protein_coding
ENSG00000171951	-0.736425	4.10161e-06	0.000202812	ENSG00000171951	SCG2	2	224461658	224467221	7857	secretogranin II [Source:HGNC Symbol;Acc:10575]	protein_coding
ENSG00000169213	-0.580395	4.33569e-06	0.000213578	ENSG00000169213	RAB3B	1	52373628	52456436	5865	RAB3B, member RAS oncogene family [Source:HGNC Symbol;Acc:9778]	protein_coding
ENSG00000156675	0.743005	4.40662e-06	0.000216256	ENSG00000156675	RAB11FIP1	8	37716136	37756985	80223	RAB11 family interacting protein 1 (class I) [Source:HGNC Symbol;Acc:30265]	protein_coding
ENSG00000243927	-0.599246	4.60839e-06	0.000225311	ENSG00000243927	MRPS6	21	35445524	35515334	64968	mitochondrial ribosomal protein S6 [Source:HGNC Symbol;Acc:14051]	protein_coding
ENSG00000118508	0.60133	4.63592e-06	0.000225811	ENSG00000118508	RAB32	6	146864829	146876101	10981	RAB32, member RAS oncogene family [Source:HGNC Symbol;Acc:9772]	protein_coding
ENSG00000187800	-1.00461	5.52812e-06	0.000268268	ENSG00000187800	PEAR1	1	156863490	156886226	375033	platelet endothelial aggregation receptor 1 [Source:HGNC Symbol;Acc:33631]	protein_coding
ENSG00000154639	-1.28732	5.8098e-06	0.000280893	ENSG00000154639	CXADR	21	18884700	18965897	1525	coxsackie virus and adenovirus receptor [Source:HGNC Symbol;Acc:2559]	protein_coding
ENSG00000148541	-0.585524	5.90891e-06	0.000284631	ENSG00000148541	FAM13C	10	61005890	61122939	220965	family with sequence similarity 13, member C [Source:HGNC Symbol;Acc:19371]	protein_coding
ENSG00000146674	-1.27668	6.36694e-06	0.000305566	ENSG00000146674	IGFBP3	7	45951949	45961473	3486	insulin-like growth factor binding protein 3 [Source:HGNC Symbol;Acc:5472]	protein_coding
ENSG00000197321	0.610918	6.50194e-06	0.000310902	ENSG00000197321	SVIL	10	29746267	30025710	6840	supervillin [Source:HGNC Symbol;Acc:11480]	protein_coding
ENSG00000124766	-0.498151	6.60737e-06	0.000313646	ENSG00000124766	SOX4	6	21593972	21598847	6659	SRY (sex determining region Y)-box 4 [Source:HGNC Symbol;Acc:11200]	protein_coding
ENSG00000250510	-0.832057	6.6004e-06	0.000313646	ENSG00000250510	GPR162	12	6930711	6939136	27239	G protein-coupled receptor 162 [Source:HGNC Symbol;Acc:16693]	protein_coding
ENSG00000198947	0.812823	6.941e-06	0.000328289	ENSG00000198947	DMD	X	31115794	33357558	1756	dystrophin [Source:HGNC Symbol;Acc:2928]	protein_coding
ENSG00000156384	-0.814956	7.07593e-06	0.000333463	ENSG00000156384	SFR1	10	105881816	105886143	119392	SWI5-dependent recombination repair 1 [Source:HGNC Symbol;Acc:29574]	protein_coding
ENSG00000127481	0.50307	7.16056e-06	0.000336237	ENSG00000127481	UBR4	1	19401000	19536770	23352	ubiquitin protein ligase E3 component n-recognin 4 [Source:HGNC Symbol;Acc:30313]	protein_coding
ENSG00000100342	-0.696069	7.35413e-06	0.000344089	ENSG00000100342	APOL1	22	36649056	36663576	8542	apolipoprotein L, 1 [Source:HGNC Symbol;Acc:618]	protein_coding
ENSG00000198133	0.804912	7.60138e-06	0.000354387	ENSG00000198133	TMEM229B	14	67913801	68000456	161145	transmembrane protein 229B [Source:HGNC Symbol;Acc:20130]	protein_coding
ENSG00000117594	5.61857	7.84209e-06	0.000364308	ENSG00000117594	HSD11B1	1	209859510	209908295	3290	hydroxysteroid (11-beta) dehydrogenase 1 [Source:HGNC Symbol;Acc:5208]	protein_coding
ENSG00000163531	0.441375	8.03108e-06	0.000371765	ENSG00000163531	NFASC	1	204797779	204991950	23114	neurofascin [Source:HGNC Symbol;Acc:29866]	protein_coding
ENSG00000165966	0.698916	8.12919e-06	0.000374977	ENSG00000165966	PDZRN4	12	41582250	41968392	29951	PDZ domain containing ring finger 4 [Source:HGNC Symbol;Acc:30552]	protein_coding
ENSG00000118689	0.678032	8.50921e-06	0.000391124	ENSG00000118689	FOXO3	6	108881038	109005977	2309	forkhead box O3 [Source:HGNC Symbol;Acc:3821]	protein_coding
ENSG00000138758	0.428551	8.88292e-06	0.000406869	ENSG00000138758	44815	4	77870856	77961537	55752	septin 11 [Source:HGNC Symbol;Acc:25589]	protein_coding
ENSG00000119698	1.35457	9.04771e-06	0.000412968	ENSG00000119698	PPP4R4	14	94612465	94746072	57718	protein phosphatase 4, regulatory subunit 4 [Source:HGNC Symbol;Acc:23788]	protein_coding
ENSG00000203727	-0.562674	9.56965e-06	0.000435269	ENSG00000203727	SAMD5	6	147830063	148058683	389432	sterile alpha motif domain containing 5 [Source:HGNC Symbol;Acc:21180]	protein_coding
ENSG00000179630	-0.636623	1.05229e-05	0.000476963	ENSG00000179630	LACC1	13	44453420	44468068	144811	laccase (multicopper oxidoreductase) domain containing 1 [Source:HGNC Symbol;Acc:26789]	protein_coding
ENSG00000163884	1.26863	1.06318e-05	0.00047858	ENSG00000163884	KLF15	3	126061478	126076285	28999	Kruppel-like factor 15 [Source:HGNC Symbol;Acc:14536]	protein_coding
ENSG00000169946	-0.810566	1.06053e-05	0.00047858	ENSG00000169946	ZFPM2	8	106330920	106816760	23414	zinc finger protein, FOG family member 2 [Source:HGNC Symbol;Acc:16700]	protein_coding
ENSG00000128285	-1.67027	1.13728e-05	0.000510174	ENSG00000128285	MCHR1	22	41074754	41078818	2847	melanin-concentrating hormone receptor 1 [Source:HGNC Symbol;Acc:4479]	protein_coding
ENSG00000183801	-0.69108	1.14876e-05	0.000511805	ENSG00000183801	OLFML1	11	7506619	7532608	283298	olfactomedin-like 1 [Source:HGNC Symbol;Acc:24473]	protein_coding
ENSG00000168014	0.460958	1.14648e-05	0.000511805	ENSG00000168014	C2CD3	11	73723763	73882255	26005	C2 calcium-dependent domain containing 3 [Source:HGNC Symbol;Acc:24564]	protein_coding
ENSG00000068976	-1.02724	1.15957e-05	0.000514867	ENSG00000068976	PYGM	11	64513861	64527769	5837	phosphorylase, glycogen, muscle [Source:HGNC Symbol;Acc:9726]	protein_coding
ENSG00000138741	1.55191	1.17052e-05	0.000517966	ENSG00000138741	TRPC3	4	122800182	122872909	7222	transient receptor potential cation channel, subfamily C, member 3 [Source:HGNC Symbol;Acc:12335]	protein_coding
ENSG00000142207	0.474084	1.17751e-05	0.000519299	ENSG00000142207	URB1	21	33683329	33765335	9875	URB1 ribosome biogenesis 1 homolog (S. cerevisiae) [Source:HGNC Symbol;Acc:17344]	protein_coding
ENSG00000173706	0.486558	1.18534e-05	0.00052099	ENSG00000173706	HEG1	3	124684554	124774802	57493	heart development protein with EGF-like domains 1 [Source:HGNC Symbol;Acc:29227]	protein_coding
ENSG00000260918	-1.48828	1.23013e-05	0.000538408	ENSG00000260918	RP11-731J8.2	4	47433977	47440976	NA		sense_overlapping
ENSG00000180509	2.41228	1.23321e-05	0.000538408	ENSG00000180509	KCNE1	21	35818988	35884573	3753	potassium voltage-gated channel, Isk-related family, member 1 [Source:HGNC Symbol;Acc:6240]	protein_coding
ENSG00000137501	-0.867135	1.2508e-05	0.000544264	ENSG00000137501	SYTL2	11	85405267	85522184	54843	synaptotagmin-like 2 [Source:HGNC Symbol;Acc:15585]	protein_coding
ENSG00000142657	0.408392	1.25644e-05	0.000544901	ENSG00000142657	PGD	1	10458649	10480201	5226	phosphogluconate dehydrogenase [Source:HGNC Symbol;Acc:8891]	protein_coding
ENSG00000154096	-0.445614	1.26562e-05	0.000547067	ENSG00000154096	THY1	11	119288090	119295695	7070	Thy-1 cell surface antigen [Source:HGNC Symbol;Acc:11801]	protein_coding
ENSG00000157613	-0.727226	1.28231e-05	0.000552449	ENSG00000157613	CREB3L1	11	46299212	46342972	90993	cAMP responsive element binding protein 3-like 1 [Source:HGNC Symbol;Acc:18856]	protein_coding
ENSG00000061273	0.422511	1.29877e-05	0.000557703	ENSG00000061273	HDAC7	12	48176505	48226915	51564	histone deacetylase 7 [Source:HGNC Symbol;Acc:14067]	protein_coding
ENSG00000182718	0.482512	1.42839e-05	0.000611353	ENSG00000182718	ANXA2	15	60639333	60695082	302	annexin A2 [Source:HGNC Symbol;Acc:537]	protein_coding
ENSG00000049246	-0.768441	1.44392e-05	0.00061397	ENSG00000049246	PER3	1	7844380	7905237	8863	period circadian clock 3 [Source:HGNC Symbol;Acc:8847]	protein_coding
ENSG00000169116	-0.709311	1.44031e-05	0.00061397	ENSG00000169116	PARM1	4	75858305	75975325	25849	prostate androgen-regulated mucin-like protein 1 [Source:HGNC Symbol;Acc:24536]	protein_coding
ENSG00000231312	0.863943	1.44985e-05	0.000614492	ENSG00000231312	AC007246.3	2	39663778	39892483	728730		antisense
ENSG00000173598	0.57077	1.47977e-05	0.000625144	ENSG00000173598	NUDT4	12	93771659	93797024	11163	nudix (nucleoside diphosphate linked moiety X)-type motif 4 [Source:HGNC Symbol;Acc:8051]	protein_coding
ENSG00000075213	-0.823455	1.52488e-05	0.000642124	ENSG00000075213	SEMA3A	7	83585093	84122040	10371	sema domain, immunoglobulin domain (Ig), short basic domain, secreted, (semaphorin) 3A [Source:HGNC Symbol;Acc:10723]	protein_coding
ENSG00000134369	0.405299	1.57118e-05	0.00065949	ENSG00000134369	NAV1	1	201592411	201796102	89796	neuron navigator 1 [Source:HGNC Symbol;Acc:15989]	protein_coding
ENSG00000180875	-1.44341	1.63513e-05	0.000682608	ENSG00000180875	GREM2	1	240652873	240775449	64388	gremlin 2, DAN family BMP antagonist [Source:HGNC Symbol;Acc:17655]	protein_coding
ENSG00000172348	-0.535598	1.63671e-05	0.000682608	ENSG00000172348	RCAN2	6	46188475	46459709	10231	regulator of calcineurin 2 [Source:HGNC Symbol;Acc:3041]	protein_coding
ENSG00000152154	1.41334	1.70773e-05	0.000709959	ENSG00000152154	TMEM178A	2	39892122	39945103	130733	transmembrane protein 178A [Source:HGNC Symbol;Acc:28517]	protein_coding
ENSG00000128482	-0.59473	1.81888e-05	0.000753766	ENSG00000128482	RNF112	17	19314438	19320589	7732	ring finger protein 112 [Source:HGNC Symbol;Acc:12968]	protein_coding
ENSG00000168743	-1.60532	1.83642e-05	0.000756236	ENSG00000168743	NPNT	4	106815932	106925184	255743	nephronectin [Source:HGNC Symbol;Acc:27405]	protein_coding
ENSG00000171208	-0.714645	1.83152e-05	0.000756236	ENSG00000171208	NETO2	16	47111614	47177908	81831	neuropilin (NRP) and tolloid (TLL)-like 2 [Source:HGNC Symbol;Acc:14644]	protein_coding
ENSG00000163288	-1.42269	1.85302e-05	0.000760672	ENSG00000163288	GABRB1	4	46995740	47428461	2560	gamma-aminobutyric acid (GABA) A receptor, beta 1 [Source:HGNC Symbol;Acc:4081]	protein_coding
ENSG00000131459	0.590315	1.90245e-05	0.000777751	ENSG00000131459	GFPT2	5	179727690	179780387	9945	glutamine-fructose-6-phosphate transaminase 2 [Source:HGNC Symbol;Acc:4242]	protein_coding
ENSG00000164932	0.666072	1.90654e-05	0.000777751	ENSG00000164932	CTHRC1	8	104383743	104395225	115908	collagen triple helix repeat containing 1 [Source:HGNC Symbol;Acc:18831]	protein_coding
ENSG00000135914	-1.38582	1.94905e-05	0.000791628	ENSG00000135914	HTR2B	2	231972944	231989832	3357	5-hydroxytryptamine (serotonin) receptor 2B, G protein-coupled [Source:HGNC Symbol;Acc:5294]	protein_coding
ENSG00000180891	0.590153	1.95269e-05	0.000791628	ENSG00000180891	CUEDC1	17	55938604	56032684	404093	CUE domain containing 1 [Source:HGNC Symbol;Acc:31350]	protein_coding
ENSG00000168386	-1.30609	2.06837e-05	0.00083593	ENSG00000168386	FILIP1L	3	99548985	99833357	11259	filamin A interacting protein 1-like [Source:HGNC Symbol;Acc:24589]	protein_coding
ENSG00000196730	0.458925	2.11094e-05	0.000850499	ENSG00000196730	DAPK1	9	90112143	90323548	1612	death-associated protein kinase 1 [Source:HGNC Symbol;Acc:2674]	protein_coding
ENSG00000119929	0.59494	2.15817e-05	0.000866855	ENSG00000119929	CUTC	10	101462315	101515891	51076	cutC copper transporter [Source:HGNC Symbol;Acc:24271]	protein_coding
ENSG00000250722	-0.76536	2.26674e-05	0.000907668	ENSG00000250722	SEPP1	5	42799982	42887494	6414	selenoprotein P, plasma, 1 [Source:HGNC Symbol;Acc:10751]	protein_coding
ENSG00000107796	0.373745	2.28912e-05	0.000913827	ENSG00000107796	ACTA2	10	90694831	90751147	59	actin, alpha 2, smooth muscle, aorta [Source:HGNC Symbol;Acc:130]	protein_coding
ENSG00000167772	2.64022	2.31193e-05	0.00092012	ENSG00000167772	ANGPTL4	19	8428173	8439257	51129	angiopoietin-like 4 [Source:HGNC Symbol;Acc:16039]	protein_coding
ENSG00000111911	-0.482549	2.36653e-05	0.000938986	ENSG00000111911	HINT3	6	126277927	126301387	135114	histidine triad nucleotide binding protein 3 [Source:HGNC Symbol;Acc:18468]	protein_coding
ENSG00000161896	1.53771	2.42085e-05	0.000957631	ENSG00000161896	IP6K3	6	33689444	33714762	117283	inositol hexakisphosphate kinase 3 [Source:HGNC Symbol;Acc:17269]	protein_coding
ENSG00000007237	-0.646543	2.54421e-05	0.00100339	ENSG00000007237	GAS7	17	9813926	10101868	8522	growth arrest-specific 7 [Source:HGNC Symbol;Acc:4169]	protein_coding
ENSG00000197381	0.600129	2.61283e-05	0.00102735	ENSG00000197381	ADARB1	21	46493768	46646478	104	adenosine deaminase, RNA-specific, B1 [Source:HGNC Symbol;Acc:226]	protein_coding
ENSG00000155324	-0.428977	2.63746e-05	0.00103392	ENSG00000155324	GRAMD3	5	125695824	125832186	65983	GRAM domain containing 3 [Source:HGNC Symbol;Acc:24911]	protein_coding
ENSG00000070961	-0.516957	2.67113e-05	0.00104398	ENSG00000070961	ATP2B1	12	89981828	90103077	490	ATPase, Ca++ transporting, plasma membrane 1 [Source:HGNC Symbol;Acc:814]	protein_coding
ENSG00000112576	0.50024	2.71707e-05	0.00105876	ENSG00000112576	CCND3	6	41902671	42018095	896	cyclin D3 [Source:HGNC Symbol;Acc:1585]	protein_coding
ENSG00000164930	0.523947	2.78214e-05	0.0010809	ENSG00000164930	FZD6	8	104310661	104345094	8323	frizzled family receptor 6 [Source:HGNC Symbol;Acc:4044]	protein_coding
ENSG00000186340	-0.552407	2.82459e-05	0.00109413	ENSG00000186340	THBS2	6	169615875	169654139	7058	thrombospondin 2 [Source:HGNC Symbol;Acc:11786]	protein_coding
ENSG00000144366	-0.762767	2.84438e-05	0.00109854	ENSG00000144366	GULP1	2	189156396	189460653	51454	GULP, engulfment adaptor PTB domain containing 1 [Source:HGNC Symbol;Acc:18649]	protein_coding
ENSG00000139517	0.881225	2.96278e-05	0.00114089	ENSG00000139517	LNX2	13	28120050	28194541	222484	ligand of numb-protein X 2 [Source:HGNC Symbol;Acc:20421]	protein_coding
ENSG00000141150	1.7342	3.01419e-05	0.00115727	ENSG00000141150	RASL10B	17	34058668	34070540	91608	RAS-like, family 10, member B [Source:HGNC Symbol;Acc:30295]	protein_coding
ENSG00000163386	-0.502816	3.08443e-05	0.00118077	ENSG00000163386	NBPF10	1	145289772	145370303	101928050	neuroblastoma breakpoint family, member 10 [Source:HGNC Symbol;Acc:31992]	protein_coding
ENSG00000165156	0.39877	3.13887e-05	0.00119809	ENSG00000165156	ZHX1	8	124260696	124287781	11244	zinc fingers and homeoboxes 1 [Source:HGNC Symbol;Acc:12871]	protein_coding
ENSG00000164161	-1.41409	3.16732e-05	0.00120543	ENSG00000164161	HHIP	4	145567173	145666423	64399	hedgehog interacting protein [Source:HGNC Symbol;Acc:14866]	protein_coding
ENSG00000182287	-0.479915	3.31343e-05	0.00125737	ENSG00000182287	AP1S2	X	15843929	15873054	8905	adaptor-related protein complex 1, sigma 2 subunit [Source:HGNC Symbol;Acc:560]	protein_coding
ENSG00000180198	0.495553	3.4317e-05	0.00129534	ENSG00000180198	RCC1	1	28832455	28865812	1104	regulator of chromosome condensation 1 [Source:HGNC Symbol;Acc:1913]	protein_coding
ENSG00000169826	0.579506	3.43332e-05	0.00129534	ENSG00000169826	CSGALNACT2	10	43633934	43680756	55454	chondroitin sulfate N-acetylgalactosaminyltransferase 2 [Source:HGNC Symbol;Acc:24292]	protein_coding
ENSG00000175906	0.554338	3.57427e-05	0.00134463	ENSG00000175906	ARL4D	17	41476327	41478505	379	ADP-ribosylation factor-like 4D [Source:HGNC Symbol;Acc:656]	protein_coding
ENSG00000170955	-0.737244	3.61291e-05	0.00135526	ENSG00000170955	PRKCDBP	11	6340176	6341877	112464	protein kinase C, delta binding protein [Source:HGNC Symbol;Acc:9400]	protein_coding
ENSG00000106366	0.548395	3.65291e-05	0.00136243	ENSG00000106366	SERPINE1	7	100770370	100782547	5054	serpin peptidase inhibitor, clade E (nexin, plasminogen activator inhibitor type 1), member 1 [Source:HGNC Symbol;Acc:8583]	protein_coding
ENSG00000246430	0.789065	3.6526e-05	0.00136243	ENSG00000246430	LINC00968	8	57408805	57472382	100507632	long intergenic non-protein coding RNA 968 [Source:HGNC Symbol;Acc:48727]	lincRNA
ENSG00000102554	-0.705458	3.78893e-05	0.00140913	ENSG00000102554	KLF5	13	73629114	73651676	688	Kruppel-like factor 5 (intestinal) [Source:HGNC Symbol;Acc:6349]	protein_coding
ENSG00000188042	-0.772945	3.8474e-05	0.00142682	ENSG00000188042	ARL4C	2	235401685	235405697	10123	ADP-ribosylation factor-like 4C [Source:HGNC Symbol;Acc:698]	protein_coding
ENSG00000109511	-1.07906	3.88054e-05	0.00143098	ENSG00000109511	ANXA10	4	169013666	169108841	11199	annexin A10 [Source:HGNC Symbol;Acc:534]	protein_coding
ENSG00000104783	-1.54508	3.87504e-05	0.00143098	ENSG00000104783	KCNN4	19	44270685	44285409	3783	potassium intermediate/small conductance calcium-activated channel, subfamily N, member 4 [Source:HGNC Symbol;Acc:6293]	protein_coding
ENSG00000188971	-0.419839	3.99602e-05	0.00146941	ENSG00000188971	RP11-427H3.3	2	69685129	69693664	NA		lincRNA
ENSG00000110092	-0.445734	4.11215e-05	0.00150787	ENSG00000110092	CCND1	11	69455855	69469242	595	cyclin D1 [Source:HGNC Symbol;Acc:1582]	protein_coding
ENSG00000166341	-0.669913	4.14924e-05	0.0015172	ENSG00000166341	DCHS1	11	6642556	6677085	8642	dachsous cadherin-related 1 [Source:HGNC Symbol;Acc:13681]	protein_coding
ENSG00000173267	-0.986507	4.17712e-05	0.00152313	ENSG00000173267	SNCG	10	88718375	88723017	6623	synuclein, gamma (breast cancer-specific protein 1) [Source:HGNC Symbol;Acc:11141]	protein_coding
ENSG00000170017	0.52239	4.19719e-05	0.00152619	ENSG00000170017	ALCAM	3	105085753	105295744	214	activated leukocyte cell adhesion molecule [Source:HGNC Symbol;Acc:400]	protein_coding
ENSG00000134030	0.459261	4.26972e-05	0.00154825	ENSG00000134030	CTIF	18	46065417	46389588	9811	CBP80/20-dependent translation initiation factor [Source:HGNC Symbol;Acc:23925]	protein_coding
ENSG00000163536	-0.647457	4.46641e-05	0.00161509	ENSG00000163536	SERPINI1	3	167453031	167543356	5274	serpin peptidase inhibitor, clade I (neuroserpin), member 1 [Source:HGNC Symbol;Acc:8943]	protein_coding
ENSG00000184226	0.554209	4.50274e-05	0.00162372	ENSG00000184226	PCDH9	13	66876967	67804468	5101	protocadherin 9 [Source:HGNC Symbol;Acc:8661]	protein_coding
ENSG00000177426	0.432577	4.58367e-05	0.00164835	ENSG00000177426	TGIF1	18	3411606	3458409	7050	TGFB-induced factor homeobox 1 [Source:HGNC Symbol;Acc:11776]	protein_coding
ENSG00000126785	-0.645814	4.74237e-05	0.00169608	ENSG00000126785	RHOJ	14	63670832	63759937	57381	ras homolog family member J [Source:HGNC Symbol;Acc:688]	protein_coding
ENSG00000101333	-0.50666	4.73119e-05	0.00169608	ENSG00000101333	PLCB4	20	9049410	9461889	5332	phospholipase C, beta 4 [Source:HGNC Symbol;Acc:9059]	protein_coding
ENSG00000166681	0.365722	4.87909e-05	0.00174021	ENSG00000166681	NGFRAP1	X	102631268	102633005	27018	nerve growth factor receptor (TNFRSF16) associated protein 1 [Source:HGNC Symbol;Acc:13388]	protein_coding
ENSG00000118960	0.424373	4.95221e-05	0.00175948	ENSG00000118960	HS1BP3	2	20760208	20850849	64342	HCLS1 binding protein 3 [Source:HGNC Symbol;Acc:24979]	protein_coding
ENSG00000009413	0.561335	4.96009e-05	0.00175948	ENSG00000009413	REV3L	6	111620234	111804918	5980	REV3-like, polymerase (DNA directed), zeta, catalytic subunit [Source:HGNC Symbol;Acc:9968]	protein_coding
ENSG00000077684	0.52584	5.00341e-05	0.00177004	ENSG00000077684	JADE1	4	129730779	129796379	79960	jade family PHD finger 1 [Source:HGNC Symbol;Acc:30027]	protein_coding
ENSG00000112186	-0.497933	5.07438e-05	0.0017903	ENSG00000112186	CAP2	6	17393447	17558023	10486	CAP, adenylate cyclase-associated protein, 2 (yeast) [Source:HGNC Symbol;Acc:20039]	protein_coding
ENSG00000057019	-0.47492	5.20169e-05	0.00183027	ENSG00000057019	DCBLD2	3	98514785	98620533	131566	discoidin, CUB and LCCL domain containing 2 [Source:HGNC Symbol;Acc:24627]	protein_coding
ENSG00000164283	-1.84769	5.23109e-05	0.00183566	ENSG00000164283	ESM1	5	54273692	54318499	11082	endothelial cell-specific molecule 1 [Source:HGNC Symbol;Acc:3466]	protein_coding
ENSG00000169432	-0.415094	5.3872e-05	0.00188538	ENSG00000169432	SCN9A	2	167051695	167232503	6335	sodium channel, voltage-gated, type IX, alpha subunit [Source:HGNC Symbol;Acc:10597]	protein_coding
ENSG00000197457	-0.590269	5.46446e-05	0.0019073	ENSG00000197457	STMN3	20	62271061	62284780	50861	stathmin-like 3 [Source:HGNC Symbol;Acc:15926]	protein_coding
ENSG00000205542	-0.444671	5.72304e-05	0.00199223	ENSG00000205542	TMSB4X	X	12993227	12995346	7114	thymosin beta 4, X-linked [Source:HGNC Symbol;Acc:11881]	protein_coding
ENSG00000253661	0.475845	5.79165e-05	0.00200665	ENSG00000253661	ZFHX4-AS1	8	77403435	77595513	100192378	ZFHX4 antisense RNA 1 [Source:HGNC Symbol;Acc:44165]	antisense
ENSG00000137073	0.423795	5.7952e-05	0.00200665	ENSG00000137073	UBAP2	9	33921691	34048947	55833	ubiquitin associated protein 2 [Source:HGNC Symbol;Acc:14185]	protein_coding
ENSG00000144730	-0.675615	5.84223e-05	0.00201758	ENSG00000144730	IL17RD	3	57124010	57204334	54756	interleukin 17 receptor D [Source:HGNC Symbol;Acc:17616]	protein_coding
ENSG00000143341	-0.631443	5.86148e-05	0.00201888	ENSG00000143341	HMCN1	1	185703683	186160085	83872	hemicentin 1 [Source:HGNC Symbol;Acc:19194]	protein_coding
ENSG00000157368	-1.23095	5.9037e-05	0.00202808	ENSG00000157368	IL34	16	70613798	70694585	146433	interleukin 34 [Source:HGNC Symbol;Acc:28529]	protein_coding
ENSG00000173542	-0.522344	5.98243e-05	0.00204973	ENSG00000173542	MOB1B	4	71768043	71888166	92597	MOB kinase activator 1B [Source:HGNC Symbol;Acc:29801]	protein_coding
ENSG00000204217	-0.435407	6.0502e-05	0.00206752	ENSG00000204217	BMPR2	2	203241659	203432474	659	bone morphogenetic protein receptor, type II (serine/threonine kinase) [Source:HGNC Symbol;Acc:1078]	protein_coding
ENSG00000107249	0.495245	6.37463e-05	0.0021727	ENSG00000107249	GLIS3	9	3824127	4348392	169792	GLIS family zinc finger 3 [Source:HGNC Symbol;Acc:28510]	protein_coding
ENSG00000151929	0.397315	6.39609e-05	0.00217434	ENSG00000151929	BAG3	10	121410882	121437331	9531	BCL2-associated athanogene 3 [Source:HGNC Symbol;Acc:939]	protein_coding
ENSG00000149596	0.785851	6.43892e-05	0.00218321	ENSG00000149596	JPH2	20	42740335	42816218	57158	junctophilin 2 [Source:HGNC Symbol;Acc:14202]	protein_coding
ENSG00000161647	0.807215	6.60727e-05	0.00223449	ENSG00000161647	MPP3	17	41878167	41910538	4356	membrane protein, palmitoylated 3 (MAGUK p55 subfamily member 3) [Source:HGNC Symbol;Acc:7221]	protein_coding
ENSG00000105989	-3.96416	6.67948e-05	0.00225307	ENSG00000105989	WNT2	7	116916685	116963343	7472	wingless-type MMTV integration site family member 2 [Source:HGNC Symbol;Acc:12780]	protein_coding
ENSG00000101856	-0.370167	6.73989e-05	0.00226759	ENSG00000101856	PGRMC1	X	118370216	118378429	10857	progesterone receptor membrane component 1 [Source:HGNC Symbol;Acc:16090]	protein_coding
ENSG00000133789	0.495328	6.88641e-05	0.00231093	ENSG00000133789	SWAP70	11	9685624	9774538	23075	SWAP switching B-cell complex 70kDa subunit [Source:HGNC Symbol;Acc:17070]	protein_coding
ENSG00000196139	0.401159	6.95933e-05	0.00232941	ENSG00000196139	AKR1C3	10	5077546	5149878	8644	aldo-keto reductase family 1, member C3 [Source:HGNC Symbol;Acc:386]	protein_coding
ENSG00000119514	-0.856738	7.16141e-05	0.00239092	ENSG00000119514	GALNT12	9	101569981	101612363	79695	UDP-N-acetyl-alpha-D-galactosamine:polypeptide N-acetylgalactosaminyltransferase 12 (GalNAc-T12) [Source:HGNC Symbol;Acc:19877]	protein_coding
ENSG00000172292	0.480428	7.3118e-05	0.0024349	ENSG00000172292	CERS6	2	169312372	169631644	253782	ceramide synthase 6 [Source:HGNC Symbol;Acc:23826]	protein_coding
ENSG00000204634	0.606697	7.37231e-05	0.00244728	ENSG00000204634	TBC1D8	2	101624079	101869328	11138	TBC1 domain family, member 8 (with GRAM domain) [Source:HGNC Symbol;Acc:17791]	protein_coding
ENSG00000120738	-0.453995	7.38764e-05	0.00244728	ENSG00000120738	EGR1	5	137801179	137805004	1958	early growth response 1 [Source:HGNC Symbol;Acc:3238]	protein_coding
ENSG00000099194	0.377884	7.41794e-05	0.00244728	ENSG00000099194	SCD	10	102106881	102124591	6319	stearoyl-CoA desaturase (delta-9-desaturase) [Source:HGNC Symbol;Acc:10571]	protein_coding
ENSG00000123146	-0.518635	7.42394e-05	0.00244728	ENSG00000123146	CD97	19	14491313	14519537	976	CD97 molecule [Source:HGNC Symbol;Acc:1711]	protein_coding
ENSG00000023902	-0.457399	7.48878e-05	0.00245009	ENSG00000023902	PLEKHO1	1	150121373	150136916	51177	pleckstrin homology domain containing, family O member 1 [Source:HGNC Symbol;Acc:24310]	protein_coding
ENSG00000127920	-0.578252	7.47032e-05	0.00245009	ENSG00000127920	GNG11	7	93551011	93557922	2791	guanine nucleotide binding protein (G protein), gamma 11 [Source:HGNC Symbol;Acc:4403]	protein_coding
ENSG00000173227	-1.2606	7.47207e-05	0.00245009	ENSG00000173227	SYT12	11	66774249	66818334	91683	synaptotagmin XII [Source:HGNC Symbol;Acc:18381]	protein_coding
ENSG00000131386	1.41861	7.52858e-05	0.00245695	ENSG00000131386	GALNT15	3	16216156	16273499	117248	UDP-N-acetyl-alpha-D-galactosamine:polypeptide N-acetylgalactosaminyltransferase 15 [Source:HGNC Symbol;Acc:21531]	protein_coding
ENSG00000154930	0.970228	7.73937e-05	0.00251945	ENSG00000154930	ACSS1	20	24986868	25039616	84532	acyl-CoA synthetase short-chain family member 1 [Source:HGNC Symbol;Acc:16091]	protein_coding
ENSG00000138835	-0.493691	7.76202e-05	0.00252053	ENSG00000138835	RGS3	9	116207011	116360018	5998	regulator of G-protein signaling 3 [Source:HGNC Symbol;Acc:9999]	protein_coding
ENSG00000145555	-0.508307	7.79515e-05	0.00252501	ENSG00000145555	MYO10	5	16665395	16936372	4651	myosin X [Source:HGNC Symbol;Acc:7593]	protein_coding
ENSG00000132688	-0.433093	7.87359e-05	0.00253157	ENSG00000132688	NES	1	156638555	156647189	10763	nestin [Source:HGNC Symbol;Acc:7756]	protein_coding
ENSG00000204520	0.436562	7.86465e-05	0.00253157	ENSG00000204520	MICA	6	31371356	31383092	100507436	MHC class I polypeptide-related sequence A [Source:HGNC Symbol;Acc:7090]	protein_coding
ENSG00000087245	-0.357295	7.84313e-05	0.00253157	ENSG00000087245	MMP2	16	55423612	55540603	4313	matrix metallopeptidase 2 (gelatinase A, 72kDa gelatinase, 72kDa type IV collagenase) [Source:HGNC Symbol;Acc:7166]	protein_coding
ENSG00000169439	-0.373461	8.2624e-05	0.00265006	ENSG00000169439	SDC2	8	97505579	97624000	6383	syndecan 2 [Source:HGNC Symbol;Acc:10659]	protein_coding
ENSG00000143384	0.420716	8.5055e-05	0.00272134	ENSG00000143384	MCL1	1	150547032	150552066	4170	myeloid cell leukemia sequence 1 (BCL2-related) [Source:HGNC Symbol;Acc:6943]	protein_coding
ENSG00000174332	0.77402	8.54075e-05	0.00272594	ENSG00000174332	GLIS1	1	53971910	54199877	148979	GLIS family zinc finger 1 [Source:HGNC Symbol;Acc:29525]	protein_coding
ENSG00000138675	-0.632854	8.759e-05	0.00277524	ENSG00000138675	FGF5	4	81187753	81257834	2250	fibroblast growth factor 5 [Source:HGNC Symbol;Acc:3683]	protein_coding
ENSG00000048740	-0.453101	8.73187e-05	0.00277524	ENSG00000048740	CELF2	10	11047259	11378674	10659	CUGBP, Elav-like family member 2 [Source:HGNC Symbol;Acc:2550]	protein_coding
ENSG00000130513	-1.01286	8.7418e-05	0.00277524	ENSG00000130513	GDF15	19	18485541	18499986	9518	growth differentiation factor 15 [Source:HGNC Symbol;Acc:30142]	protein_coding
ENSG00000040933	-0.511686	8.91482e-05	0.00281777	ENSG00000040933	INPP4A	2	99061317	99210853	3631	inositol polyphosphate-4-phosphatase, type I, 107kDa [Source:HGNC Symbol;Acc:6074]	protein_coding
ENSG00000099994	0.805818	9.25211e-05	0.00291732	ENSG00000099994	SUSD2	22	24577227	24585078	56241	sushi domain containing 2 [Source:HGNC Symbol;Acc:30667]	protein_coding
ENSG00000157510	0.893747	9.52445e-05	0.00299596	ENSG00000157510	AFAP1L1	5	148651434	148721365	134265	actin filament associated protein 1-like 1 [Source:HGNC Symbol;Acc:26714]	protein_coding
ENSG00000171033	-0.694875	9.84669e-05	0.00308987	ENSG00000171033	PKIA	8	79428374	79517502	5569	protein kinase (cAMP-dependent, catalytic) inhibitor alpha [Source:HGNC Symbol;Acc:9017]	protein_coding
ENSG00000177374	-0.825938	9.99561e-05	0.00312908	ENSG00000177374	HIC1	17	1957448	1962981	3090	hypermethylated in cancer 1 [Source:HGNC Symbol;Acc:4909]	protein_coding
ENSG00000198542	0.441816	0.000100741	0.00314609	ENSG00000198542	ITGBL1	13	102104966	102375456	9358	integrin, beta-like 1 (with EGF-like repeat domains) [Source:HGNC Symbol;Acc:6164]	protein_coding
ENSG00000251562	-0.511055	0.000101479	0.0031616	ENSG00000251562	MALAT1	11	65265233	65273940	378938	metastasis associated lung adenocarcinoma transcript 1 (non-protein coding) [Source:HGNC Symbol;Acc:29665]	lincRNA
ENSG00000155970	-0.555256	0.000105326	0.00327217	ENSG00000155970	MICU3	8	16884747	16980153	286097	mitochondrial calcium uptake family, member 3 [Source:HGNC Symbol;Acc:27820]	protein_coding
ENSG00000154864	-0.678084	0.00010578	0.00327217	ENSG00000154864	PIEZO2	18	10666480	11148587	63895	piezo-type mechanosensitive ion channel component 2 [Source:HGNC Symbol;Acc:26270]	protein_coding
ENSG00000183287	0.687115	0.00010578	0.00327217	ENSG00000183287	CCBE1	18	57098172	57364612	147372	collagen and calcium binding EGF domains 1 [Source:HGNC Symbol;Acc:29426]	protein_coding
ENSG00000145685	0.431271	0.000106854	0.00329759	ENSG00000145685	LHFPL2	5	77781038	78065844	10184	lipoma HMGIC fusion partner-like 2 [Source:HGNC Symbol;Acc:6588]	protein_coding
ENSG00000268205	-0.483199	0.000110298	0.00339581	ENSG00000268205	CTC-444N24.11	19	57815673	57819930	NA		lincRNA
ENSG00000118849	-0.880805	0.000112047	0.00343347	ENSG00000118849	RARRES1	3	158414681	158450485	5918	retinoic acid receptor responder (tazarotene induced) 1 [Source:HGNC Symbol;Acc:9867]	protein_coding
ENSG00000118515	0.509942	0.000111925	0.00343347	ENSG00000118515	SGK1	6	134490384	134639250	6446	serum/glucocorticoid regulated kinase 1 [Source:HGNC Symbol;Acc:10810]	protein_coding
ENSG00000125966	0.564871	0.000124343	0.00380136	ENSG00000125966	MMP24	20	33814457	33864801	10893	matrix metallopeptidase 24 (membrane-inserted) [Source:HGNC Symbol;Acc:7172]	protein_coding
ENSG00000167333	0.529371	0.000125394	0.00382451	ENSG00000167333	TRIM68	11	4619902	4629489	55128	tripartite motif containing 68 [Source:HGNC Symbol;Acc:21161]	protein_coding
ENSG00000011566	0.490936	0.000125967	0.00383302	ENSG00000011566	MAP4K3	2	39476407	39664453	8491	mitogen-activated protein kinase kinase kinase kinase 3 [Source:HGNC Symbol;Acc:6865]	protein_coding
ENSG00000152217	0.81666	0.000128244	0.00389326	ENSG00000152217	SETBP1	18	42260138	42648475	26040	SET binding protein 1 [Source:HGNC Symbol;Acc:15573]	protein_coding
ENSG00000172380	-0.414193	0.00012876	0.00389984	ENSG00000172380	GNG12	1	68167149	68299150	55970	guanine nucleotide binding protein (G protein), gamma 12 [Source:HGNC Symbol;Acc:19663]	protein_coding
ENSG00000139263	0.44696	0.000132571	0.0039979	ENSG00000139263	LRIG3	12	59265931	59314303	121227	leucine-rich repeats and immunoglobulin-like domains 3 [Source:HGNC Symbol;Acc:30991]	protein_coding
ENSG00000161542	-0.435349	0.00013261	0.0039979	ENSG00000161542	PRPSAP1	17	74305567	74380602	5635	phosphoribosyl pyrophosphate synthetase-associated protein 1 [Source:HGNC Symbol;Acc:9466]	protein_coding
ENSG00000100906	0.563499	0.000135996	0.00409054	ENSG00000100906	NFKBIA	14	35870717	35873955	4792	nuclear factor of kappa light polypeptide gene enhancer in B-cells inhibitor, alpha [Source:HGNC Symbol;Acc:7797]	protein_coding
ENSG00000118276	-0.596242	0.00013678	0.00410466	ENSG00000118276	B4GALT6	18	29202210	29265799	9331	UDP-Gal:betaGlcNAc beta 1,4- galactosyltransferase, polypeptide 6 [Source:HGNC Symbol;Acc:929]	protein_coding
ENSG00000173848	-0.45422	0.000137653	0.00412139	ENSG00000173848	NET1	10	5454514	5500426	10276	neuroepithelial cell transforming 1 [Source:HGNC Symbol;Acc:14592]	protein_coding
ENSG00000137413	0.528224	0.000139994	0.00418189	ENSG00000137413	TAF8	6	42018251	42055199	129685	TAF8 RNA polymerase II, TATA box binding protein (TBP)-associated factor, 43kDa [Source:HGNC Symbol;Acc:17300]	protein_coding
ENSG00000109062	0.545178	0.000140995	0.00420218	ENSG00000109062	SLC9A3R1	17	72744791	72765492	9368	solute carrier family 9, subfamily A (NHE3, cation proton antiporter 3), member 3 regulator 1 [Source:HGNC Symbol;Acc:11075]	protein_coding
ENSG00000075290	1.0505	0.000141596	0.00421048	ENSG00000075290	WNT8B	10	102222798	102243501	7479	wingless-type MMTV integration site family, member 8B [Source:HGNC Symbol;Acc:12789]	protein_coding
ENSG00000136944	0.392318	0.000142659	0.00423245	ENSG00000136944	LMX1B	9	129376722	129463311	4010	LIM homeobox transcription factor 1, beta [Source:HGNC Symbol;Acc:6654]	protein_coding
ENSG00000264672	2.77922	0.00014341	0.00424508	ENSG00000264672	RP11-112H10.4	17	56597198	56634338	101927688		antisense
ENSG00000110318	0.565671	0.000147694	0.00436198	ENSG00000110318	KIAA1377	11	101785746	101871789	57562	KIAA1377 [Source:HGNC Symbol;Acc:29264]	protein_coding
ENSG00000007933	1.12483	0.000149524	0.00439615	ENSG00000007933	FMO3	1	171060018	171086959	2328	flavin containing monooxygenase 3 [Source:HGNC Symbol;Acc:3771]	protein_coding
ENSG00000113657	-0.405044	0.000149504	0.00439615	ENSG00000113657	DPYSL3	5	146770374	146889619	1809	dihydropyrimidinase-like 3 [Source:HGNC Symbol;Acc:3015]	protein_coding
ENSG00000106524	-0.51957	0.000150775	0.00442297	ENSG00000106524	ANKMY2	7	16639401	16685442	57037	ankyrin repeat and MYND domain containing 2 [Source:HGNC Symbol;Acc:25370]	protein_coding
ENSG00000090975	0.609372	0.000152396	0.0044605	ENSG00000090975	PITPNM2	12	123468027	123634562	57605	phosphatidylinositol transfer protein, membrane-associated 2 [Source:HGNC Symbol;Acc:21044]	protein_coding
ENSG00000137507	-0.612603	0.00015384	0.00448675	ENSG00000137507	LRRC32	11	76368568	76381791	2615	leucine rich repeat containing 32 [Source:HGNC Symbol;Acc:4161]	protein_coding
ENSG00000166741	0.465557	0.000153981	0.00448675	ENSG00000166741	NNMT	11	114128509	114184007	101928916	nicotinamide N-methyltransferase [Source:HGNC Symbol;Acc:7861]	protein_coding
ENSG00000152465	-0.420427	0.00015459	0.00449448	ENSG00000152465	NMT2	10	15144583	15210692	9397	N-myristoyltransferase 2 [Source:HGNC Symbol;Acc:7858]	protein_coding
ENSG00000064651	-0.455505	0.000157157	0.00455896	ENSG00000064651	SLC12A2	5	127419458	127525380	6558	solute carrier family 12 (sodium/potassium/chloride transporter), member 2 [Source:HGNC Symbol;Acc:10911]	protein_coding
ENSG00000054392	-0.84776	0.000158786	0.00459599	ENSG00000054392	HHAT	1	210501596	210849638	55733	hedgehog acyltransferase [Source:HGNC Symbol;Acc:18270]	protein_coding
ENSG00000147872	0.554088	0.000159467	0.00460549	ENSG00000147872	PLIN2	9	19108373	19149288	123	perilipin 2 [Source:HGNC Symbol;Acc:248]	protein_coding
ENSG00000081189	-1.05067	0.00016859	0.00485823	ENSG00000081189	MEF2C	5	88013975	88199922	4208	myocyte enhancer factor 2C [Source:HGNC Symbol;Acc:6996]	protein_coding
ENSG00000198796	0.491614	0.000171288	0.0049251	ENSG00000198796	ALPK2	18	56148479	56296189	115701	alpha-kinase 2 [Source:HGNC Symbol;Acc:20565]	protein_coding
ENSG00000143248	-0.433489	0.000172062	0.00493647	ENSG00000143248	RGS5	1	163080911	163291577	8490	regulator of G-protein signaling 5 [Source:HGNC Symbol;Acc:10001]	protein_coding
ENSG00000175130	-0.487197	0.000172469	0.0049373	ENSG00000175130	MARCKSL1	1	32799433	32801980	65108	MARCKS-like 1 [Source:HGNC Symbol;Acc:7142]	protein_coding
ENSG00000102802	-2.27528	0.000174292	0.00497856	ENSG00000102802	MEDAG	13	31480328	31499709	84935	mesenteric estrogen-dependent adipogenesis [Source:HGNC Symbol;Acc:25926]	protein_coding
ENSG00000102804	0.48195	0.000177975	0.00507266	ENSG00000102804	TSC22D1	13	45007655	45151283	8848	TSC22 domain family, member 1 [Source:HGNC Symbol;Acc:16826]	protein_coding
ENSG00000011201	-0.817089	0.000178393	0.00507352	ENSG00000011201	KAL1	X	8496915	8700227	3730	Kallmann syndrome 1 sequence [Source:HGNC Symbol;Acc:6211]	protein_coding
ENSG00000138814	-0.415475	0.000180384	0.005119	ENSG00000138814	PPP3CA	4	101944566	102269435	5530	protein phosphatase 3, catalytic subunit, alpha isozyme [Source:HGNC Symbol;Acc:9314]	protein_coding
ENSG00000173641	-0.455943	0.000181337	0.00513487	ENSG00000173641	HSPB7	1	16340523	16346089	27129	heat shock 27kDa protein family, member 7 (cardiovascular) [Source:HGNC Symbol;Acc:5249]	protein_coding
ENSG00000149451	0.433517	0.000182801	0.00516513	ENSG00000149451	ADAM33	20	3648612	3662893	80332	ADAM metallopeptidase domain 33 [Source:HGNC Symbol;Acc:15478]	protein_coding
ENSG00000137478	-0.442838	0.000186182	0.00524928	ENSG00000137478	FCHSD2	11	72547790	72853306	9873	FCH and double SH3 domains 2 [Source:HGNC Symbol;Acc:29114]	protein_coding
ENSG00000109762	0.36728	0.000187246	0.0052679	ENSG00000109762	SNX25	4	186125391	186291339	83891	sorting nexin 25 [Source:HGNC Symbol;Acc:21883]	protein_coding
ENSG00000091972	-0.447758	0.000194306	0.00542884	ENSG00000091972	CD200	3	112051194	112081659	4345	CD200 molecule [Source:HGNC Symbol;Acc:7203]	protein_coding
ENSG00000177879	-0.383252	0.000194648	0.00542884	ENSG00000177879	AP3S1	5	115177178	115249778	1176	adaptor-related protein complex 3, sigma 1 subunit [Source:HGNC Symbol;Acc:2013]	protein_coding
ENSG00000147408	-0.643061	0.000195045	0.00542884	ENSG00000147408	CSGALNACT1	8	19261672	19615540	55790	chondroitin sulfate N-acetylgalactosaminyltransferase 1 [Source:HGNC Symbol;Acc:24290]	protein_coding
ENSG00000175567	-0.660232	0.000194965	0.00542884	ENSG00000175567	UCP2	11	73685712	73694352	7351	uncoupling protein 2 (mitochondrial, proton carrier) [Source:HGNC Symbol;Acc:12518]	protein_coding
ENSG00000099953	-0.814339	0.000193503	0.00542884	ENSG00000099953	MMP11	22	24110413	24126503	4320	matrix metallopeptidase 11 (stromelysin 3) [Source:HGNC Symbol;Acc:7157]	protein_coding
ENSG00000078725	-0.531026	0.000197423	0.00547168	ENSG00000078725	BRINP1	9	121915736	122131745	1620	bone morphogenetic protein/retinoic acid inducible neural-specific 1 [Source:HGNC Symbol;Acc:2687]	protein_coding
ENSG00000138942	0.356643	0.000197326	0.00547168	ENSG00000138942	RNF185	22	31556168	31603005	91445	ring finger protein 185 [Source:HGNC Symbol;Acc:26783]	protein_coding
ENSG00000160712	0.759813	0.000199838	0.00550357	ENSG00000160712	IL6R	1	154377669	154441926	3570	interleukin 6 receptor [Source:HGNC Symbol;Acc:6019]	protein_coding
ENSG00000129048	-1.11754	0.000199311	0.00550357	ENSG00000129048	ACKR4	3	132316081	132337811	51554	atypical chemokine receptor 4 [Source:HGNC Symbol;Acc:1611]	protein_coding
ENSG00000159335	-0.390755	0.000199737	0.00550357	ENSG00000159335	PTMS	12	6874682	6880116	5763	parathymosin [Source:HGNC Symbol;Acc:9629]	protein_coding
ENSG00000183688	0.419783	0.000200616	0.00551334	ENSG00000183688	FAM101B	17	289769	295730	359845	family with sequence similarity 101, member B [Source:HGNC Symbol;Acc:28705]	protein_coding
ENSG00000180785	0.956384	0.000203165	0.00557168	ENSG00000180785	OR51E1	11	4664650	4676718	143503	olfactory receptor, family 51, subfamily E, member 1 [Source:HGNC Symbol;Acc:15194]	protein_coding
ENSG00000169764	0.438107	0.000206843	0.00566066	ENSG00000169764	UGP2	2	64068074	64118696	7360	UDP-glucose pyrophosphorylase 2 [Source:HGNC Symbol;Acc:12527]	protein_coding
ENSG00000049192	-0.541563	0.000208611	0.00569709	ENSG00000049192	ADAMTS6	5	64444563	64777747	11174	ADAM metallopeptidase with thrombospondin type 1 motif, 6 [Source:HGNC Symbol;Acc:222]	protein_coding
ENSG00000087502	-0.379007	0.000211818	0.00576442	ENSG00000087502	ERGIC2	12	29490285	29534122	51290	ERGIC and golgi 2 [Source:HGNC Symbol;Acc:30208]	protein_coding
ENSG00000189221	1.6551	0.00021196	0.00576442	ENSG00000189221	MAOA	X	43515467	43606068	4128	monoamine oxidase A [Source:HGNC Symbol;Acc:6833]	protein_coding
ENSG00000233117	0.721108	0.000214642	0.00582523	ENSG00000233117	LINC00702	10	4243333	4286104	100652988	long intergenic non-protein coding RNA 702 [Source:HGNC Symbol;Acc:44676]	lincRNA
ENSG00000132470	1.01342	0.000215467	0.00583549	ENSG00000132470	ITGB4	17	73717408	73753899	3691	integrin, beta 4 [Source:HGNC Symbol;Acc:6158]	protein_coding
ENSG00000131773	-0.551305	0.00021881	0.00591376	ENSG00000131773	KHDRBS3	8	136469700	136668965	10656	KH domain containing, RNA binding, signal transduction associated 3 [Source:HGNC Symbol;Acc:18117]	protein_coding
ENSG00000197006	-0.369621	0.000230733	0.00622311	ENSG00000197006	METTL9	16	21608539	21668794	51108	methyltransferase like 9 [Source:HGNC Symbol;Acc:24586]	protein_coding
ENSG00000140807	1.5457	0.000238383	0.00641619	ENSG00000140807	NKD1	16	50582241	50670647	85407	naked cuticle homolog 1 (Drosophila) [Source:HGNC Symbol;Acc:17045]	protein_coding
ENSG00000186469	-0.638013	0.000240982	0.00647278	ENSG00000186469	GNG2	14	52292913	52446060	54331	guanine nucleotide binding protein (G protein), gamma 2 [Source:HGNC Symbol;Acc:4404]	protein_coding
ENSG00000196136	2.74092	0.000244506	0.00655398	ENSG00000196136	SERPINA3	14	95078714	95090392	12	serpin peptidase inhibitor, clade A (alpha-1 antiproteinase, antitrypsin), member 3 [Source:HGNC Symbol;Acc:16]	protein_coding
ENSG00000091137	0.937068	0.000245843	0.00657629	ENSG00000091137	SLC26A4	7	107301080	107358254	5172	solute carrier family 26 (anion exchanger), member 4 [Source:HGNC Symbol;Acc:8818]	protein_coding
ENSG00000115355	-0.439677	0.000247037	0.00659473	ENSG00000115355	CCDC88A	2	55514978	55647057	55704	coiled-coil domain containing 88A [Source:HGNC Symbol;Acc:25523]	protein_coding
ENSG00000072840	0.347848	0.000250855	0.00668297	ENSG00000072840	EVC	4	5712924	5830772	2121	Ellis van Creveld syndrome [Source:HGNC Symbol;Acc:3497]	protein_coding
ENSG00000165995	0.770769	0.000257721	0.00685191	ENSG00000165995	CACNB2	10	18429606	18830798	783	calcium channel, voltage-dependent, beta 2 subunit [Source:HGNC Symbol;Acc:1402]	protein_coding
ENSG00000145777	-1.36882	0.000270837	0.00718598	ENSG00000145777	TSLP	5	110405760	110413722	85480	thymic stromal lymphopoietin [Source:HGNC Symbol;Acc:30743]	protein_coding
ENSG00000104044	6.61781	0.000271595	0.0071915	ENSG00000104044	OCA2	15	28000021	28344504	4948	oculocutaneous albinism II [Source:HGNC Symbol;Acc:8101]	protein_coding
ENSG00000164089	-1.56383	0.000274868	0.00726341	ENSG00000164089	ETNPPL	4	109663196	109684210	64850	ethanolamine-phosphate phospho-lyase [Source:HGNC Symbol;Acc:14404]	protein_coding
ENSG00000259976	-0.433473	0.000276708	0.00729725	ENSG00000259976	RP11-553L6.5	3	114033348	114035026	NA		lincRNA
ENSG00000157766	-1.20946	0.000278337	0.00732543	ENSG00000157766	ACAN	15	89346674	89418585	176	aggrecan [Source:HGNC Symbol;Acc:319]	protein_coding
ENSG00000079257	-0.636396	0.000281649	0.00739662	ENSG00000079257	LXN	3	158363611	158390482	56925	latexin [Source:HGNC Symbol;Acc:13347]	protein_coding
ENSG00000010017	-0.367001	0.000282175	0.00739662	ENSG00000010017	RANBP9	6	13621730	13711796	10048	RAN binding protein 9 [Source:HGNC Symbol;Acc:13727]	protein_coding
ENSG00000170011	1.76678	0.000285627	0.0074721	ENSG00000170011	MYRIP	3	39850405	40301812	25924	myosin VIIA and Rab interacting protein [Source:HGNC Symbol;Acc:19156]	protein_coding
ENSG00000205707	-0.480139	0.0002869	0.00749039	ENSG00000205707	LYRM5	12	25348150	25362579	144363	LYR motif containing 5 [Source:HGNC Symbol;Acc:27052]	protein_coding
ENSG00000074181	-0.452015	0.000287635	0.00749459	ENSG00000074181	NOTCH3	19	15270444	15311792	4854	notch 3 [Source:HGNC Symbol;Acc:7883]	protein_coding
ENSG00000033178	-0.395683	0.00029101	0.00756743	ENSG00000033178	UBA6	4	68478370	68566897	55236	ubiquitin-like modifier activating enzyme 6 [Source:HGNC Symbol;Acc:25581]	protein_coding
ENSG00000174749	-0.961242	0.000295211	0.0076614	ENSG00000174749	C4orf32	4	113066553	113116412	132720	chromosome 4 open reading frame 32 [Source:HGNC Symbol;Acc:26813]	protein_coding
ENSG00000145681	-0.46076	0.000297055	0.00769395	ENSG00000145681	HAPLN1	5	82933624	83017432	1404	hyaluronan and proteoglycan link protein 1 [Source:HGNC Symbol;Acc:2380]	protein_coding
ENSG00000147471	0.379127	0.000299787	0.00774934	ENSG00000147471	PROSC	8	37620111	37637283	11212	proline synthetase co-transcribed homolog (bacterial) [Source:HGNC Symbol;Acc:9457]	protein_coding
ENSG00000104047	-0.556619	0.000302645	0.00780775	ENSG00000104047	DTWD1	15	49913177	49937333	56986	DTW domain containing 1 [Source:HGNC Symbol;Acc:30926]	protein_coding
ENSG00000170776	0.433446	0.000305902	0.00787622	ENSG00000170776	AKAP13	15	85923802	86292586	11214	A kinase (PRKA) anchor protein 13 [Source:HGNC Symbol;Acc:371]	protein_coding
ENSG00000165891	-1.37821	0.000317244	0.00815218	ENSG00000165891	E2F7	12	77415027	77459360	144455	E2F transcription factor 7 [Source:HGNC Symbol;Acc:23820]	protein_coding
ENSG00000106211	-0.412383	0.000320657	0.00822368	ENSG00000106211	HSPB1	7	75931861	75933612	3315	heat shock 27kDa protein 1 [Source:HGNC Symbol;Acc:5246]	protein_coding
ENSG00000168994	0.377437	0.000323428	0.00827849	ENSG00000168994	PXDC1	6	3722848	3752260	221749	PX domain containing 1 [Source:HGNC Symbol;Acc:21361]	protein_coding
[truncated: 12,803 more rows]

## Sheet: SuppTable6_SC2Days_HighConfDEGs
ID	symbol	chr	start	end	log2FoldChange_SCE2Days	padj_SCE2Days	significantly_colocalizing_esGenes_GWAS_Trait_Locus_rsid	GWAS_Trait_rsid	List_of_significantly_colocalizing_e/sGenes_with_direction_of_effect(eCAVIAR)	List_of_significantly_colocalizing_e/sGenes_with_direction_of_effect(ENLOC)	List_of_significantly_colocalizing_eGenes_with_direction_of_effect_IOP_eCAVIAR	same_or_opposite_direction_LFC_with_direction_of_effect_IOP_eCAVIAR	List_of_significantly_colocalizing_eGenes_with_direction_of_effect_POAG_eCAVIAR	same_or_opposite_direction_LFC_with_direction_of_effect_POAG_eCAVIAR	List_of_significantly_colocalizing_eGenes_with_direction_of_effect_IOP_ENLOC	same_or_opposite_direction_LFC_with_direction_of_effect_IOP_ENLOC	List_of_significantly_colocalizing_eGenes_with_direction_of_effect_POAG_ENLOC	same_or_opposite_direction_LFC_with_direction_of_effect_POAG_ENLOC	log2FoldChange_TM_2Days	padj_TM_2Days	same_or_opposite_direction_LFC_With_SCE_2Days_with_TM_2Days	Significant(YES|NO)	log2FoldChange_TM_6Hrs	padj_TM_6Hrs	same_or_opposite_direction_LFC_With_SCE_2Days_with_TM_6Hrs	Significant(YES|NO)	log2FoldChange_SCE_6Hrs	padj_SCE_6Hrs	same_or_opposite_direction_LFC_With_SCE_2Days_with_SCE_6Hrs	Significant(YES|NO)	log2FoldChange_TM_1Hr	padj_TM_1Hr	same_or_opposite_direction_LFC_With_SCE_2Days_with_TM_1Hr	Significant(YES|NO)	log2FoldChange_SCE_1Hr	padj_SCE_1Hr	same_or_opposite_direction_LFC_With_SCE_2Days_with_SC_1Hr	Significant(YES|NO)	GWAS(250KB)_Var_IOP(Var_RSID|GWAS_Var_Genes|GWAS_Var_Pos_GRCh37|DEG_POS|DISEASE/TRAIT)|DEG_ABS_DIST|Gene(S/E)	GWAS(250KB)_Var_POAGCA(Var_RSID|GWAS_Var_Genes|GWAS_Var_Pos_GRCh37|DEG_POS|DISEASE/TRAIT)|DEG_ABS_DIST|Gene(S/E)	List_of_significantly_colocalizing_e/sGenes_with_direction_of_effect(eCAVIAR)	List_of_significantly_colocalizing_e/sGenes_with_direction_of_effect(eCAVIAR)	Enriched_Biological_Pathways	Enriched_Human_Phenotype_Ontology	Enriched_Hallmark_Gene_Set	Enriched_Gene_Ontology
[truncated: 2,086 more rows]

[truncated: 60 more sheets: SuppTable7_SC2Days_All_DEGs, SuppTable9_TM-SC-2Days_CommDEGs, SuppTable10_TM2Days_GO_profiler, SuppTable11_TM2Days_GO_BP, SuppTable12_TM2Days_GO_CC, SuppTable13_TM2Days_GO_MF, SuppTable15_TM2Days_Pathways, SuppTable17_TM2Days_Hallmark, SuppTable19_TM2Days_TFBS, SuppTable21_TM2Days_HPO, GOFigure_GO_README, SuppTable22_SC2Day_GO_gprofiler, SuppTable23_SC2Days_GO_BP, SuppTable24_SC2Days_GO_CC, SuppTable25_SC2Days_GO_MF, SuppTable27_SC2Days_Pathways, SuppTable29_SC2Days_Hallmark, SuppTable31_SC2Days_TFBS, SuppTable33_SC2Days_HPO, SuppTable35_TM-SC-2DaysPathways …]
